# Supplementary material for: Implicating effector genes at COVID-19 GWAS loci using promoter-focused Capture-C in disease-relevant immune cell types
Source: Genome Biol. 2022 Jun 3;23:125. doi: 10.1186/s13059-022-02691-1 (PMC9164584; doi:10.1186/s13059-022-02691-1)
Supplement: Supplementary file 2 — Additional file 2: Table S1 – Summary of ATAC-seq peak calls. [file 13059_2022_2691_MOESM2_ESM.xls]

## Sheet: Sheet1
Supplementary Table 1 - ATAC-seq PeakCall Summary
Celltype	Number IDR optimal peaks (OCRs)	Median OCR Length	% Promoter	%OCR gene_5UTR	% OCR gene_CDS	% OCR gene_first_intron	% OCR gene_intron	% OCR gene_3UTR	% OCR intergenic
hESC	91528	514	23.4256	1.21493	0.977843	12.4192	22.1058	2.02561	37.831
Monocyte	55902	496	36.1114	1.69225	1.059	11.9459	19.6898	2.69221	26.8094
NaiveB	65113	530	31.6081	1.55576	0.995193	13.5825	22.7988	2.64003	26.8195
GCB	90745	503	26.8389	1.61441	1.19345	14.2168	24.2967	2.7704	29.0694
NaiveT	60309	600	35.8421	1.74103	1.19054	12.0629	20.8825	3.11065	25.1704
TFH	55427	655	37.2724	1.8168	1.22684	12.7393	20.9429	3.0671	22.9347
