# Supplementary material for: Implicating effector genes at COVID-19 GWAS loci using promoter-focused Capture-C in disease-relevant immune cell types
Source: Genome Biol. 2022 Jun 3;23:125. doi: 10.1186/s13059-022-02691-1 (PMC9164584; doi:10.1186/s13059-022-02691-1)
Supplement: Supplementary file 3 — Additional file 3: Table S2 – Summary of interactions called in PCC. [file 13059_2022_2691_MOESM3_ESM.xlsx]

## Sheet: Supp Table 2
Supplementary Table 2: Summary of interactions called by Promoter Capture C
Celltype	Interaction Count	Median Interaction Distance	Percent loops within TAD	Percent bait to bait interactions	Contacted OCR	Uncontacted OCR	Percent OCR with promoter contact
GCB	245063	50827.5	0.957046	0.204266	27498	63247	0.303025
hESC	532790	32933	0.970665	0.141425	25561	65967	0.27927
Monocyte	164756	40832	0.970505	0.227937	17924	37978	0.320633
NaiveB	325381	29612	0.945927	0.189605	26455	38658	0.406294
NaiveT	330890	59430.5	0.937276	0.165088	25551	34758	0.423668
TFH	293427	56533	0.934305	0.1999	25266	30161	0.455843
