# Supplementary material for: Implicating effector genes at COVID-19 GWAS loci using promoter-focused Capture-C in disease-relevant immune cell types
Source: Genome Biol. 2022 Jun 3;23:125. doi: 10.1186/s13059-022-02691-1 (PMC9164584; doi:10.1186/s13059-022-02691-1)
Supplement: Supplementary file 4 — Additional file 4: Table S3 – COVID-19 variant-to-gene mapping (V2G) using Capture C and ATAC-seq. [file 13059_2022_2691_MOESM4_ESM.xls]

## Sheet: covid19_v2g_updated_july2021_gw
sentinel	proxy	proxy_pos	R.squared	cell	proxyOCR	gene_name	gene_id	biotype	frag	b2b	score	openBait	proxy2BaitDist	oe_frag	bait_frag	oeGenes	int
chr21:34615210	rs17860115	chr21:34602305	0.9911	NaiveT	chr21:34601880:34603506	C21orf49	ENSG00000205930.4	protein_coding	4frag	TRUE	8.11	1	458210	chr21:34600994:34603177	chr21:34142956:34145234	IFNAR2	snpAtOE
chr21:34615210	rs17860115	chr21:34602305	0.9911	NaiveT	chr21:34601880:34603506	PAXBP1	ENSG00000159086.10	protein_coding	4frag	TRUE	8.11	1	458210	chr21:34600994:34603177	chr21:34142956:34145234	IFNAR2	snpAtOE
chr21:34615210	rs12482556	chr21:34602934	0.9911	NaiveT	chr21:34601880:34603506	C21orf49	ENSG00000205930.4	protein_coding	4frag	TRUE	8.11	1	458839	chr21:34600994:34603177	chr21:34142956:34145234	IFNAR2	snpAtOE
chr21:34615210	rs12482556	chr21:34602934	0.9911	NaiveT	chr21:34601880:34603506	PAXBP1	ENSG00000159086.10	protein_coding	4frag	TRUE	8.11	1	458839	chr21:34600994:34603177	chr21:34142956:34145234	IFNAR2	snpAtOE
chr21:34615210	rs5843594	chr21:34610985	0.9866	NaiveT	chr21:34610928:34611194	C21orf49	ENSG00000205930.4	protein_coding	4frag	FALSE	5.68	1	466890	chr21:34609199:34612029	chr21:34142956:34145234	NA	snpAtOE
chr21:34615210	rs5843594	chr21:34610985	0.9866	NaiveT	chr21:34610928:34611194	PAXBP1	ENSG00000159086.10	protein_coding	4frag	FALSE	5.68	1	466890	chr21:34609199:34612029	chr21:34142956:34145234	NA	snpAtOE
chr21:34615210	rs2236756	chr21:34616923	1	TFH	chr21:34616406:34617102	IFNAR2	ENSG00000159110.15	protein_coding	4frag	FALSE	6.96	1	14838	chr21:34616548:34618012	chr21:34600994:34603177	NA	snpAtOE
chr21:34615210	rs17860115	chr21:34602305	0.9911	TFH	chr21:34601885:34603514	IL10RB	ENSG00000243646.4	protein_coding	4frag	TRUE	9.53	1	36365	chr21:34600994:34603177	chr21:34638190:34639150	IFNAR2	snpAtOE
chr21:34615210	rs12482556	chr21:34602934	0.9911	TFH	chr21:34601885:34603514	IL10RB	ENSG00000243646.4	protein_coding	4frag	TRUE	9.53	1	35736	chr21:34600994:34603177	chr21:34638190:34639150	IFNAR2	snpAtOE
chr21:34615210	rs17860115	chr21:34602305	0.9911	NaiveB	chr21:34601888:34603502	IFNAR1	ENSG00000142166.8	protein_coding	4frag	TRUE	9.5	1	95630	chr21:34600994:34603177	chr21:34696955:34698915	IFNAR2	snpAtOE
chr21:34615210	rs12482556	chr21:34602934	0.9911	NaiveB	chr21:34601888:34603502	IFNAR1	ENSG00000142166.8	protein_coding	4frag	TRUE	9.5	1	95001	chr21:34600994:34603177	chr21:34696955:34698915	IFNAR2	snpAtOE
chr21:34615210	rs11088247	chr21:34603249	0.9822	NaiveB	chr21:34601888:34603502	IFNAR1	ENSG00000142166.8	protein_coding	4frag	FALSE	6.3	1	94686	chr21:34603178:34604944	chr21:34696955:34698915	NA	snpAtOE
chr21:34615210	rs17860115	chr21:34602305	0.9911	TFH	chr21:34601885:34603514	IFNAR1	ENSG00000142166.8	protein_coding	4frag	TRUE	8.68	1	95630	chr21:34600994:34603177	chr21:34696955:34698915	IFNAR2	snpAtOE
chr21:34615210	rs12482556	chr21:34602934	0.9911	TFH	chr21:34601885:34603514	IFNAR1	ENSG00000142166.8	protein_coding	4frag	TRUE	8.68	1	95001	chr21:34600994:34603177	chr21:34696955:34698915	IFNAR2	snpAtOE
chr21:34615210	rs11088247	chr21:34603249	0.9822	NaiveB	chr21:34601888:34603502	DNAJC28	ENSG00000177692.7	protein_coding	4frag	FALSE	5.67	1	260768	chr21:34603178:34604944	chr21:34863147:34864887	NA	snpAtOE
chr21:34615210	rs11088247	chr21:34603249	0.9822	NaiveT	chr21:34601880:34603506	DNAJC28	ENSG00000177692.7	protein_coding	4frag	FALSE	5.23	1	260768	chr21:34603178:34604944	chr21:34863147:34864887	NA	snpAtOE
chr21:34615210	rs17860115	chr21:34602305	0.9911	TFH	chr21:34601885:34603514	GART	ENSG00000159131.12	protein_coding	4frag	TRUE	5.49	1	312554	chr21:34600994:34603177	chr21:34913752:34915966	IFNAR2	snpAtOE
chr21:34615210	rs17860115	chr21:34602305	0.9911	TFH	chr21:34601885:34603514	SON	ENSG00000159140.13	protein_coding	4frag	TRUE	5.49	1	312554	chr21:34600994:34603177	chr21:34913752:34915966	IFNAR2	snpAtOE
chr21:34615210	rs12482556	chr21:34602934	0.9911	TFH	chr21:34601885:34603514	GART	ENSG00000159131.12	protein_coding	4frag	TRUE	5.49	1	311925	chr21:34600994:34603177	chr21:34913752:34915966	IFNAR2	snpAtOE
chr21:34615210	rs12482556	chr21:34602934	0.9911	TFH	chr21:34601885:34603514	SON	ENSG00000159140.13	protein_coding	4frag	TRUE	5.49	1	311925	chr21:34600994:34603177	chr21:34913752:34915966	IFNAR2	snpAtOE
chr21:34615210	rs17860115	chr21:34602305	0.9911	GCB	chr21:34601880:34603228	IFNAR2	ENSG00000159110.15	protein_coding	NA	NA	NA	NA	NA	NA	NA	NA	snpAtPromoter
chr21:34615210	rs12482556	chr21:34602934	0.9911	GCB	chr21:34601880:34603228	IFNAR2	ENSG00000159110.15	protein_coding	NA	NA	NA	NA	NA	NA	NA	NA	snpAtPromoter
chr21:34615210	rs17860115	chr21:34602305	0.9911	Monocyte	chr21:34601972:34603191	IFNAR2	ENSG00000159110.15	protein_coding	NA	NA	NA	NA	NA	NA	NA	NA	snpAtPromoter
chr21:34615210	rs12482556	chr21:34602934	0.9911	Monocyte	chr21:34601972:34603191	IFNAR2	ENSG00000159110.15	protein_coding	NA	NA	NA	NA	NA	NA	NA	NA	snpAtPromoter
chr21:34615210	rs17860115	chr21:34602305	0.9911	NaiveB	chr21:34601888:34603502	IFNAR2	ENSG00000159110.15	protein_coding	NA	NA	NA	NA	NA	NA	NA	NA	snpAtPromoter
chr21:34615210	rs12482556	chr21:34602934	0.9911	NaiveB	chr21:34601888:34603502	IFNAR2	ENSG00000159110.15	protein_coding	NA	NA	NA	NA	NA	NA	NA	NA	snpAtPromoter
chr21:34615210	rs17860115	chr21:34602305	0.9911	NaiveT	chr21:34601880:34603506	IFNAR2	ENSG00000159110.15	protein_coding	NA	NA	NA	NA	NA	NA	NA	NA	snpAtPromoter
chr21:34615210	rs12482556	chr21:34602934	0.9911	NaiveT	chr21:34601880:34603506	IFNAR2	ENSG00000159110.15	protein_coding	NA	NA	NA	NA	NA	NA	NA	NA	snpAtPromoter
chr21:34615210	rs2073361	chr21:34619445	0.9777	NaiveT	chr21:34619255:34619583	AP000295.9	ENSG00000249624.4	protein_coding	NA	NA	NA	NA	NA	NA	NA	NA	snpAtPromoter
chr21:34615210	rs17860115	chr21:34602305	0.9911	TFH	chr21:34601885:34603514	IFNAR2	ENSG00000159110.15	protein_coding	NA	NA	NA	NA	NA	NA	NA	NA	snpAtPromoter
chr21:34615210	rs12482556	chr21:34602934	0.9911	TFH	chr21:34601885:34603514	IFNAR2	ENSG00000159110.15	protein_coding	NA	NA	NA	NA	NA	NA	NA	NA	snpAtPromoter
chr21:34615210	rs17860115	chr21:34602305	0.9911	hESC	chr21:34601983:34603224	IFNAR2	ENSG00000159110.15	protein_coding	NA	NA	NA	NA	NA	NA	NA	NA	snpAtPromoter
chr21:34615210	rs12482556	chr21:34602934	0.9911	hESC	chr21:34601983:34603224	IFNAR2	ENSG00000159110.15	protein_coding	NA	NA	NA	NA	NA	NA	NA	NA	snpAtPromoter
rs10774671	rs1859331	chr12:113376331	0.8925	GCB	chr12:113375662:113376733	OAS1	ENSG00000089127.8	protein_coding	4frag	TRUE	11.92	1	31098	chr12:113374038:113376755	chr12:113344413:113346052	OAS3	snpAtOE
rs10774671	rs1859330	chr12:113376388	0.8925	GCB	chr12:113375662:113376733	OAS1	ENSG00000089127.8	protein_coding	4frag	TRUE	11.92	1	31156	chr12:113374038:113376755	chr12:113344413:113346052	OAS3	snpAtOE
rs10774671	rs1156361	chr12:113375983	0.8797	GCB	chr12:113375662:113376733	OAS1	ENSG00000089127.8	protein_coding	4frag	TRUE	11.92	1	30750	chr12:113374038:113376755	chr12:113344413:113346052	OAS3	snpAtOE
rs10774671	rs3815178	chr12:113376320	0.8712	GCB	chr12:113375662:113376733	OAS1	ENSG00000089127.8	protein_coding	4frag	TRUE	11.92	1	31088	chr12:113374038:113376755	chr12:113344413:113346052	OAS3	snpAtOE
rs10774671	rs1859329	chr12:113376452	0.8712	GCB	chr12:113375662:113376733	OAS1	ENSG00000089127.8	protein_coding	4frag	TRUE	11.92	1	31220	chr12:113374038:113376755	chr12:113344413:113346052	OAS3	snpAtOE
rs10774671	rs3038120	chr12:113376543	0.8673	GCB	chr12:113375662:113376733	OAS1	ENSG00000089127.8	protein_coding	4frag	TRUE	11.92	1	31310	chr12:113374038:113376755	chr12:113344413:113346052	OAS3	snpAtOE
rs10774671	rs1859331	chr12:113376331	0.8925	Monocyte	chr12:113375899:113376516	OAS1	ENSG00000089127.8	protein_coding	4frag	TRUE	18.27	1	31098	chr12:113374038:113376755	chr12:113344413:113346052	OAS3	snpAtOE
rs10774671	rs1859330	chr12:113376388	0.8925	Monocyte	chr12:113375899:113376516	OAS1	ENSG00000089127.8	protein_coding	4frag	TRUE	18.27	1	31156	chr12:113374038:113376755	chr12:113344413:113346052	OAS3	snpAtOE
rs10774671	rs1156361	chr12:113375983	0.8797	Monocyte	chr12:113375899:113376516	OAS1	ENSG00000089127.8	protein_coding	4frag	TRUE	18.27	1	30750	chr12:113374038:113376755	chr12:113344413:113346052	OAS3	snpAtOE
rs10774671	rs3815178	chr12:113376320	0.8712	Monocyte	chr12:113375899:113376516	OAS1	ENSG00000089127.8	protein_coding	4frag	TRUE	18.27	1	31088	chr12:113374038:113376755	chr12:113344413:113346052	OAS3	snpAtOE
rs10774671	rs1859329	chr12:113376452	0.8712	Monocyte	chr12:113375899:113376516	OAS1	ENSG00000089127.8	protein_coding	4frag	TRUE	18.27	1	31220	chr12:113374038:113376755	chr12:113344413:113346052	OAS3	snpAtOE
rs10774671	rs1859331	chr12:113376331	0.8925	NaiveB	chr12:113375922:113376556	OAS1	ENSG00000089127.8	protein_coding	4frag|1frag	TRUE	12.77	1	31330	chr12:113374038:113376755|chr12:113375558:113376755	chr12:113344413:113346052|chr12:113344691:113344850	OAS3	snpAtOE
rs10774671	rs1859330	chr12:113376388	0.8925	NaiveB	chr12:113375922:113376556	OAS1	ENSG00000089127.8	protein_coding	4frag|1frag	TRUE	12.77	1	31386	chr12:113374038:113376755|chr12:113375558:113376755	chr12:113344413:113346052|chr12:113344691:113344850	OAS3	snpAtOE
rs10774671	rs1156361	chr12:113375983	0.8797	NaiveB	chr12:113375922:113376556	OAS1	ENSG00000089127.8	protein_coding	4frag|1frag	TRUE	12.77	1	30982	chr12:113374038:113376755|chr12:113375558:113376755	chr12:113344413:113346052|chr12:113344691:113344850	OAS3	snpAtOE
rs10774671	rs3815178	chr12:113376320	0.8712	NaiveB	chr12:113375922:113376556	OAS1	ENSG00000089127.8	protein_coding	4frag|1frag	TRUE	12.77	1	31318	chr12:113374038:113376755|chr12:113375558:113376755	chr12:113344413:113346052|chr12:113344691:113344850	OAS3	snpAtOE
rs10774671	rs1859329	chr12:113376452	0.8712	NaiveB	chr12:113375922:113376556	OAS1	ENSG00000089127.8	protein_coding	4frag|1frag	TRUE	12.77	1	31450	chr12:113374038:113376755|chr12:113375558:113376755	chr12:113344413:113346052|chr12:113344691:113344850	OAS3	snpAtOE
rs10774671	rs3038120	chr12:113376543	0.8673	NaiveB	chr12:113375922:113376556	OAS1	ENSG00000089127.8	protein_coding	4frag|1frag	TRUE	12.77	1	31542	chr12:113374038:113376755|chr12:113375558:113376755	chr12:113344413:113346052|chr12:113344691:113344850	OAS3	snpAtOE
rs10774671	rs1859331	chr12:113376331	0.8925	NaiveT	chr12:113375663:113376727	OAS1	ENSG00000089127.8	protein_coding	4frag	TRUE	15.4	1	31098	chr12:113374038:113376755	chr12:113344413:113346052	OAS3	snpAtOE
rs10774671	rs1859330	chr12:113376388	0.8925	NaiveT	chr12:113375663:113376727	OAS1	ENSG00000089127.8	protein_coding	4frag	TRUE	15.4	1	31156	chr12:113374038:113376755	chr12:113344413:113346052	OAS3	snpAtOE
rs10774671	rs1156361	chr12:113375983	0.8797	NaiveT	chr12:113375663:113376727	OAS1	ENSG00000089127.8	protein_coding	4frag	TRUE	15.4	1	30750	chr12:113374038:113376755	chr12:113344413:113346052	OAS3	snpAtOE
rs10774671	rs3815178	chr12:113376320	0.8712	NaiveT	chr12:113375663:113376727	OAS1	ENSG00000089127.8	protein_coding	4frag	TRUE	15.4	1	31088	chr12:113374038:113376755	chr12:113344413:113346052	OAS3	snpAtOE
rs10774671	rs1859329	chr12:113376452	0.8712	NaiveT	chr12:113375663:113376727	OAS1	ENSG00000089127.8	protein_coding	4frag	TRUE	15.4	1	31220	chr12:113374038:113376755	chr12:113344413:113346052	OAS3	snpAtOE
rs10774671	rs3038120	chr12:113376543	0.8673	NaiveT	chr12:113375663:113376727	OAS1	ENSG00000089127.8	protein_coding	4frag	TRUE	15.4	1	31310	chr12:113374038:113376755	chr12:113344413:113346052	OAS3	snpAtOE
rs10774671	rs1859331	chr12:113376331	0.8925	TFH	chr12:113375664:113376738	OAS1	ENSG00000089127.8	protein_coding	4frag	TRUE	7.93	1	31098	chr12:113374038:113376755	chr12:113344413:113346052	OAS3	snpAtOE
rs10774671	rs1859330	chr12:113376388	0.8925	TFH	chr12:113375664:113376738	OAS1	ENSG00000089127.8	protein_coding	4frag	TRUE	7.93	1	31156	chr12:113374038:113376755	chr12:113344413:113346052	OAS3	snpAtOE
rs10774671	rs1156361	chr12:113375983	0.8797	TFH	chr12:113375664:113376738	OAS1	ENSG00000089127.8	protein_coding	4frag	TRUE	7.93	1	30750	chr12:113374038:113376755	chr12:113344413:113346052	OAS3	snpAtOE
rs10774671	rs3815178	chr12:113376320	0.8712	TFH	chr12:113375664:113376738	OAS1	ENSG00000089127.8	protein_coding	4frag	TRUE	7.93	1	31088	chr12:113374038:113376755	chr12:113344413:113346052	OAS3	snpAtOE
rs10774671	rs1859329	chr12:113376452	0.8712	TFH	chr12:113375664:113376738	OAS1	ENSG00000089127.8	protein_coding	4frag	TRUE	7.93	1	31220	chr12:113374038:113376755	chr12:113344413:113346052	OAS3	snpAtOE
rs10774671	rs3038120	chr12:113376543	0.8673	TFH	chr12:113375664:113376738	OAS1	ENSG00000089127.8	protein_coding	4frag	TRUE	7.93	1	31310	chr12:113374038:113376755	chr12:113344413:113346052	OAS3	snpAtOE
rs10774671	rs1859331	chr12:113376331	0.8925	GCB	chr12:113375662:113376733	OAS2	ENSG00000111335.8	protein_coding	4frag	TRUE	10.57	1	39560	chr12:113374038:113376755	chr12:113414321:113417462	OAS3	snpAtOE
rs10774671	rs1859330	chr12:113376388	0.8925	GCB	chr12:113375662:113376733	OAS2	ENSG00000111335.8	protein_coding	4frag	TRUE	10.57	1	39504	chr12:113374038:113376755	chr12:113414321:113417462	OAS3	snpAtOE
rs10774671	rs1156361	chr12:113375983	0.8797	GCB	chr12:113375662:113376733	OAS2	ENSG00000111335.8	protein_coding	4frag	TRUE	10.57	1	39908	chr12:113374038:113376755	chr12:113414321:113417462	OAS3	snpAtOE
rs10774671	rs3815178	chr12:113376320	0.8712	GCB	chr12:113375662:113376733	OAS2	ENSG00000111335.8	protein_coding	4frag	TRUE	10.57	1	39572	chr12:113374038:113376755	chr12:113414321:113417462	OAS3	snpAtOE
rs10774671	rs1859329	chr12:113376452	0.8712	GCB	chr12:113375662:113376733	OAS2	ENSG00000111335.8	protein_coding	4frag	TRUE	10.57	1	39440	chr12:113374038:113376755	chr12:113414321:113417462	OAS3	snpAtOE
rs10774671	rs3038120	chr12:113376543	0.8673	GCB	chr12:113375662:113376733	OAS2	ENSG00000111335.8	protein_coding	4frag	TRUE	10.57	1	39348	chr12:113374038:113376755	chr12:113414321:113417462	OAS3	snpAtOE
rs10774671	rs1859331	chr12:113376331	0.8925	Monocyte	chr12:113375899:113376516	OAS2	ENSG00000111335.8	protein_coding	4frag|1frag	TRUE	8.905	1	39564	chr12:113374038:113376755|chr12:113375558:113376755	chr12:113414321:113417462|chr12:113415286:113416511	OAS3	snpAtOE
rs10774671	rs1859330	chr12:113376388	0.8925	Monocyte	chr12:113375899:113376516	OAS2	ENSG00000111335.8	protein_coding	4frag|1frag	TRUE	8.905	1	39507	chr12:113374038:113376755|chr12:113375558:113376755	chr12:113414321:113417462|chr12:113415286:113416511	OAS3	snpAtOE
rs10774671	rs1156361	chr12:113375983	0.8797	Monocyte	chr12:113375899:113376516	OAS2	ENSG00000111335.8	protein_coding	4frag|1frag	TRUE	8.905	1	39912	chr12:113374038:113376755|chr12:113375558:113376755	chr12:113414321:113417462|chr12:113415286:113416511	OAS3	snpAtOE
rs10774671	rs3815178	chr12:113376320	0.8712	Monocyte	chr12:113375899:113376516	OAS2	ENSG00000111335.8	protein_coding	4frag|1frag	TRUE	8.905	1	39575	chr12:113374038:113376755|chr12:113375558:113376755	chr12:113414321:113417462|chr12:113415286:113416511	OAS3	snpAtOE
rs10774671	rs1859329	chr12:113376452	0.8712	Monocyte	chr12:113375899:113376516	OAS2	ENSG00000111335.8	protein_coding	4frag|1frag	TRUE	8.905	1	39443	chr12:113374038:113376755|chr12:113375558:113376755	chr12:113414321:113417462|chr12:113415286:113416511	OAS3	snpAtOE
rs10774671	rs1859331	chr12:113376331	0.8925	NaiveB	chr12:113375922:113376556	OAS2	ENSG00000111335.8	protein_coding	4frag|1frag	TRUE	11.535	1	39564	chr12:113374038:113376755|chr12:113375558:113376755	chr12:113414321:113417462|chr12:113415286:113416511	OAS3	snpAtOE
rs10774671	rs1859330	chr12:113376388	0.8925	NaiveB	chr12:113375922:113376556	OAS2	ENSG00000111335.8	protein_coding	4frag|1frag	TRUE	11.535	1	39507	chr12:113374038:113376755|chr12:113375558:113376755	chr12:113414321:113417462|chr12:113415286:113416511	OAS3	snpAtOE
rs10774671	rs1156361	chr12:113375983	0.8797	NaiveB	chr12:113375922:113376556	OAS2	ENSG00000111335.8	protein_coding	4frag|1frag	TRUE	11.535	1	39912	chr12:113374038:113376755|chr12:113375558:113376755	chr12:113414321:113417462|chr12:113415286:113416511	OAS3	snpAtOE
rs10774671	rs3815178	chr12:113376320	0.8712	NaiveB	chr12:113375922:113376556	OAS2	ENSG00000111335.8	protein_coding	4frag|1frag	TRUE	11.535	1	39575	chr12:113374038:113376755|chr12:113375558:113376755	chr12:113414321:113417462|chr12:113415286:113416511	OAS3	snpAtOE
rs10774671	rs1859329	chr12:113376452	0.8712	NaiveB	chr12:113375922:113376556	OAS2	ENSG00000111335.8	protein_coding	4frag|1frag	TRUE	11.535	1	39443	chr12:113374038:113376755|chr12:113375558:113376755	chr12:113414321:113417462|chr12:113415286:113416511	OAS3	snpAtOE
rs10774671	rs3038120	chr12:113376543	0.8673	NaiveB	chr12:113375922:113376556	OAS2	ENSG00000111335.8	protein_coding	4frag|1frag	TRUE	11.535	1	39352	chr12:113374038:113376755|chr12:113375558:113376755	chr12:113414321:113417462|chr12:113415286:113416511	OAS3	snpAtOE
rs10774671	rs1859331	chr12:113376331	0.8925	NaiveT	chr12:113375663:113376727	OAS2	ENSG00000111335.8	protein_coding	4frag	TRUE	13.22	1	39560	chr12:113374038:113376755	chr12:113414321:113417462	OAS3	snpAtOE
rs10774671	rs1859330	chr12:113376388	0.8925	NaiveT	chr12:113375663:113376727	OAS2	ENSG00000111335.8	protein_coding	4frag	TRUE	13.22	1	39504	chr12:113374038:113376755	chr12:113414321:113417462	OAS3	snpAtOE
rs10774671	rs1156361	chr12:113375983	0.8797	NaiveT	chr12:113375663:113376727	OAS2	ENSG00000111335.8	protein_coding	4frag	TRUE	13.22	1	39908	chr12:113374038:113376755	chr12:113414321:113417462	OAS3	snpAtOE
rs10774671	rs3815178	chr12:113376320	0.8712	NaiveT	chr12:113375663:113376727	OAS2	ENSG00000111335.8	protein_coding	4frag	TRUE	13.22	1	39572	chr12:113374038:113376755	chr12:113414321:113417462	OAS3	snpAtOE
rs10774671	rs1859329	chr12:113376452	0.8712	NaiveT	chr12:113375663:113376727	OAS2	ENSG00000111335.8	protein_coding	4frag	TRUE	13.22	1	39440	chr12:113374038:113376755	chr12:113414321:113417462	OAS3	snpAtOE
rs10774671	rs3038120	chr12:113376543	0.8673	NaiveT	chr12:113375663:113376727	OAS2	ENSG00000111335.8	protein_coding	4frag	TRUE	13.22	1	39348	chr12:113374038:113376755	chr12:113414321:113417462	OAS3	snpAtOE
rs10774671	rs1859331	chr12:113376331	0.8925	TFH	chr12:113375664:113376738	OAS2	ENSG00000111335.8	protein_coding	4frag	TRUE	10.65	1	39560	chr12:113374038:113376755	chr12:113414321:113417462	OAS3	snpAtOE
rs10774671	rs1859330	chr12:113376388	0.8925	TFH	chr12:113375664:113376738	OAS2	ENSG00000111335.8	protein_coding	4frag	TRUE	10.65	1	39504	chr12:113374038:113376755	chr12:113414321:113417462	OAS3	snpAtOE
rs10774671	rs1156361	chr12:113375983	0.8797	TFH	chr12:113375664:113376738	OAS2	ENSG00000111335.8	protein_coding	4frag	TRUE	10.65	1	39908	chr12:113374038:113376755	chr12:113414321:113417462	OAS3	snpAtOE
rs10774671	rs3815178	chr12:113376320	0.8712	TFH	chr12:113375664:113376738	OAS2	ENSG00000111335.8	protein_coding	4frag	TRUE	10.65	1	39572	chr12:113374038:113376755	chr12:113414321:113417462	OAS3	snpAtOE
rs10774671	rs1859329	chr12:113376452	0.8712	TFH	chr12:113375664:113376738	OAS2	ENSG00000111335.8	protein_coding	4frag	TRUE	10.65	1	39440	chr12:113374038:113376755	chr12:113414321:113417462	OAS3	snpAtOE
rs10774671	rs3038120	chr12:113376543	0.8673	TFH	chr12:113375664:113376738	OAS2	ENSG00000111335.8	protein_coding	4frag	TRUE	10.65	1	39348	chr12:113374038:113376755	chr12:113414321:113417462	OAS3	snpAtOE
rs10774671	rs1859331	chr12:113376331	0.8925	GCB	chr12:113375662:113376733	OAS3	ENSG00000111331.8	protein_coding	NA	NA	NA	NA	NA	NA	NA	NA	snpAtPromoter
rs10774671	rs1859330	chr12:113376388	0.8925	GCB	chr12:113375662:113376733	OAS3	ENSG00000111331.8	protein_coding	NA	NA	NA	NA	NA	NA	NA	NA	snpAtPromoter
rs10774671	rs1156361	chr12:113375983	0.8797	GCB	chr12:113375662:113376733	OAS3	ENSG00000111331.8	protein_coding	NA	NA	NA	NA	NA	NA	NA	NA	snpAtPromoter
rs10774671	rs3815178	chr12:113376320	0.8712	GCB	chr12:113375662:113376733	OAS3	ENSG00000111331.8	protein_coding	NA	NA	NA	NA	NA	NA	NA	NA	snpAtPromoter
rs10774671	rs1859329	chr12:113376452	0.8712	GCB	chr12:113375662:113376733	OAS3	ENSG00000111331.8	protein_coding	NA	NA	NA	NA	NA	NA	NA	NA	snpAtPromoter
rs10774671	rs3038120	chr12:113376543	0.8673	GCB	chr12:113375662:113376733	OAS3	ENSG00000111331.8	protein_coding	NA	NA	NA	NA	NA	NA	NA	NA	snpAtPromoter
rs10774671	rs1859331	chr12:113376331	0.8925	Monocyte	chr12:113375899:113376516	OAS3	ENSG00000111331.8	protein_coding	NA	NA	NA	NA	NA	NA	NA	NA	snpAtPromoter
rs10774671	rs1859330	chr12:113376388	0.8925	Monocyte	chr12:113375899:113376516	OAS3	ENSG00000111331.8	protein_coding	NA	NA	NA	NA	NA	NA	NA	NA	snpAtPromoter
rs10774671	rs1156361	chr12:113375983	0.8797	Monocyte	chr12:113375899:113376516	OAS3	ENSG00000111331.8	protein_coding	NA	NA	NA	NA	NA	NA	NA	NA	snpAtPromoter
rs10774671	rs3815178	chr12:113376320	0.8712	Monocyte	chr12:113375899:113376516	OAS3	ENSG00000111331.8	protein_coding	NA	NA	NA	NA	NA	NA	NA	NA	snpAtPromoter
rs10774671	rs1859329	chr12:113376452	0.8712	Monocyte	chr12:113375899:113376516	OAS3	ENSG00000111331.8	protein_coding	NA	NA	NA	NA	NA	NA	NA	NA	snpAtPromoter
rs10774671	rs1859331	chr12:113376331	0.8925	NaiveB	chr12:113375922:113376556	OAS3	ENSG00000111331.8	protein_coding	NA	NA	NA	NA	NA	NA	NA	NA	snpAtPromoter
rs10774671	rs1859330	chr12:113376388	0.8925	NaiveB	chr12:113375922:113376556	OAS3	ENSG00000111331.8	protein_coding	NA	NA	NA	NA	NA	NA	NA	NA	snpAtPromoter
rs10774671	rs1156361	chr12:113375983	0.8797	NaiveB	chr12:113375922:113376556	OAS3	ENSG00000111331.8	protein_coding	NA	NA	NA	NA	NA	NA	NA	NA	snpAtPromoter
rs10774671	rs3815178	chr12:113376320	0.8712	NaiveB	chr12:113375922:113376556	OAS3	ENSG00000111331.8	protein_coding	NA	NA	NA	NA	NA	NA	NA	NA	snpAtPromoter
rs10774671	rs1859329	chr12:113376452	0.8712	NaiveB	chr12:113375922:113376556	OAS3	ENSG00000111331.8	protein_coding	NA	NA	NA	NA	NA	NA	NA	NA	snpAtPromoter
rs10774671	rs3038120	chr12:113376543	0.8673	NaiveB	chr12:113375922:113376556	OAS3	ENSG00000111331.8	protein_coding	NA	NA	NA	NA	NA	NA	NA	NA	snpAtPromoter
rs10774671	rs1859331	chr12:113376331	0.8925	NaiveT	chr12:113375663:113376727	OAS3	ENSG00000111331.8	protein_coding	NA	NA	NA	NA	NA	NA	NA	NA	snpAtPromoter
rs10774671	rs1859330	chr12:113376388	0.8925	NaiveT	chr12:113375663:113376727	OAS3	ENSG00000111331.8	protein_coding	NA	NA	NA	NA	NA	NA	NA	NA	snpAtPromoter
rs10774671	rs1156361	chr12:113375983	0.8797	NaiveT	chr12:113375663:113376727	OAS3	ENSG00000111331.8	protein_coding	NA	NA	NA	NA	NA	NA	NA	NA	snpAtPromoter
rs10774671	rs3815178	chr12:113376320	0.8712	NaiveT	chr12:113375663:113376727	OAS3	ENSG00000111331.8	protein_coding	NA	NA	NA	NA	NA	NA	NA	NA	snpAtPromoter
rs10774671	rs1859329	chr12:113376452	0.8712	NaiveT	chr12:113375663:113376727	OAS3	ENSG00000111331.8	protein_coding	NA	NA	NA	NA	NA	NA	NA	NA	snpAtPromoter
rs10774671	rs3038120	chr12:113376543	0.8673	NaiveT	chr12:113375663:113376727	OAS3	ENSG00000111331.8	protein_coding	NA	NA	NA	NA	NA	NA	NA	NA	snpAtPromoter
rs10774671	rs1859331	chr12:113376331	0.8925	TFH	chr12:113375664:113376738	OAS3	ENSG00000111331.8	protein_coding	NA	NA	NA	NA	NA	NA	NA	NA	snpAtPromoter
rs10774671	rs1859330	chr12:113376388	0.8925	TFH	chr12:113375664:113376738	OAS3	ENSG00000111331.8	protein_coding	NA	NA	NA	NA	NA	NA	NA	NA	snpAtPromoter
rs10774671	rs1156361	chr12:113375983	0.8797	TFH	chr12:113375664:113376738	OAS3	ENSG00000111331.8	protein_coding	NA	NA	NA	NA	NA	NA	NA	NA	snpAtPromoter
rs10774671	rs3815178	chr12:113376320	0.8712	TFH	chr12:113375664:113376738	OAS3	ENSG00000111331.8	protein_coding	NA	NA	NA	NA	NA	NA	NA	NA	snpAtPromoter
rs10774671	rs1859329	chr12:113376452	0.8712	TFH	chr12:113375664:113376738	OAS3	ENSG00000111331.8	protein_coding	NA	NA	NA	NA	NA	NA	NA	NA	snpAtPromoter
rs10774671	rs3038120	chr12:113376543	0.8673	TFH	chr12:113375664:113376738	OAS3	ENSG00000111331.8	protein_coding	NA	NA	NA	NA	NA	NA	NA	NA	snpAtPromoter
rs2109069	rs2277732	chr19:4723670	0.898	NaiveT	chr19:4723485:4725078	TNFAIP8L1	ENSG00000185361.4	protein_coding	4frag|1frag	TRUE	6.58	1	83762	chr19:4723161:4724456|chr19:4723293:4724035	chr19:4638892:4641573|chr19:4638982:4640184	DPP9	snpAtOE
rs2109069	rs2277732	chr19:4723670	0.898	GCB	chr19:4723541:4724320	FEM1A	ENSG00000141965.3	protein_coding	4frag|1frag	TRUE	7.87	1	67918	chr19:4723161:4724456|chr19:4723293:4724035	chr19:4790811:4792357|chr19:4791375:4791808	DPP9	snpAtOE
rs2109069	rs2277732	chr19:4723670	0.898	NaiveB	chr19:4723439:4724867	FEM1A	ENSG00000141965.3	protein_coding	4frag|1frag	TRUE	5.97	1	67918	chr19:4723161:4724456|chr19:4723293:4724035	chr19:4790811:4792357|chr19:4791375:4791808	DPP9	snpAtOE
rs2109069	rs2277732	chr19:4723670	0.898	NaiveT	chr19:4723485:4725078	FEM1A	ENSG00000141965.3	protein_coding	4frag|1frag	TRUE	13.83	1	67918	chr19:4723161:4724456|chr19:4723293:4724035	chr19:4790811:4792357|chr19:4791375:4791808	DPP9	snpAtOE
rs2109069	rs2277732	chr19:4723670	0.898	TFH	chr19:4723427:4724449	FEM1A	ENSG00000141965.3	protein_coding	4frag|1frag	TRUE	23.7	1	67918	chr19:4723161:4724456|chr19:4723293:4724035	chr19:4790811:4792357|chr19:4791375:4791808	DPP9	snpAtOE
rs2109069	rs2277732	chr19:4723670	0.898	hESC	chr19:4723421:4724330	FEM1A	ENSG00000141965.3	protein_coding	4frag|1frag	TRUE	8.67	1	67918	chr19:4723161:4724456|chr19:4723293:4724035	chr19:4790811:4792357|chr19:4791375:4791808	DPP9	snpAtOE
rs2109069	rs2277732	chr19:4723670	0.898	GCB	chr19:4723541:4724320	DPP9	ENSG00000142002.12	protein_coding	NA	NA	NA	NA	NA	NA	NA	NA	snpAtPromoter
rs2109069	rs2277732	chr19:4723670	0.898	Monocyte	chr19:4723534:4724293	DPP9	ENSG00000142002.12	protein_coding	NA	NA	NA	NA	NA	NA	NA	NA	snpAtPromoter
rs2109069	rs2277732	chr19:4723670	0.898	NaiveB	chr19:4723439:4724867	DPP9	ENSG00000142002.12	protein_coding	NA	NA	NA	NA	NA	NA	NA	NA	snpAtPromoter
rs2109069	rs2277732	chr19:4723670	0.898	NaiveT	chr19:4723485:4725078	DPP9	ENSG00000142002.12	protein_coding	NA	NA	NA	NA	NA	NA	NA	NA	snpAtPromoter
rs2109069	rs2277732	chr19:4723670	0.898	TFH	chr19:4723427:4724449	DPP9	ENSG00000142002.12	protein_coding	NA	NA	NA	NA	NA	NA	NA	NA	snpAtPromoter
rs2109069	rs2277732	chr19:4723670	0.898	hESC	chr19:4723421:4724330	DPP9	ENSG00000142002.12	protein_coding	NA	NA	NA	NA	NA	NA	NA	NA	snpAtPromoter
rs77534576	rs75432325	chr17:47950329	0.9161	NaiveT	chr17:47950249:47951150	DLX3	ENSG00000064195.7	protein_coding	4frag	FALSE	9.93	1	123944	chr17:47949897:47950868	chr17:48072344:48076203	NA	snpAtOE
