# Supplementary material for: Implicating effector genes at COVID-19 GWAS loci using promoter-focused Capture-C in disease-relevant immune cell types
Source: Genome Biol. 2022 Jun 3;23:125. doi: 10.1186/s13059-022-02691-1 (PMC9164584; doi:10.1186/s13059-022-02691-1)
Supplement: Supplementary file 5 — Additional file 5: Table S4 - COVID-19 V2G gene set IPA analysis. [file 13059_2022_2691_MOESM5_ESM.xls]

## Sheet: Sheet0
© 2000-2021 QIAGEN. All rights reserved.
Analysis Details for My Projects->2021 COVID V2G->newCOVID19V2Ggenelist - 2021-07-27 10:32 AM
Workspace	My Projects
Project	2021 COVID V2G
Analysis	newCOVID19V2Ggenelist - 2021-07-27 10:32 AM
Date	Tue Jul 27 07:32:25 PDT 2021
Analysis ID	38647519
Analysis Settings
Cutoff before duplicate resolution	true
Reference set	Ingenuity Knowledge Base (Genes Only)
Relationship to include	Direct and Indirect
Includes Endogenous Chemicals	Yes
Optional Analyses	My Pathways My List
Filter Summary
Consider only molecules and/or relationships where
(confidence = Experimentally Observed) AND
(mol. types = biologic drug OR canonical pathway OR chemical - endogenous mammalian OR chemical - endogenous non-mammalian OR chemical - kinase inhibitor OR chemical - other OR chemical - protease inhibitor OR chemical drug OR chemical reagent OR chemical toxicant OR complex OR cytokine OR disease OR enzyme OR function OR fusion gene/product OR G-protein coupled receptor OR group OR growth factor…
Canonical Pathways for My Projects->2021 COVID V2G->newCOVID19V2Ggenelist - 2021-07-27 10:32 AM
Ingenuity Canonical Pathways	-log(p-value)	zScore	Ratio	Molecules
Dendritic Cell Maturation	0.526		0.0017	IFNAR1
T Helper Cell Differentiation	0.609		0.00212	IL10RB
Protein Ubiquitination Pathway	0.82		0.00364	DNAJC28
Aldosterone Signaling in Epithelial Cells	1.03		0.0061	DNAJC28
Necroptosis Signaling Pathway	1.05		0.00637	IFNAR1
Systemic Lupus Erythematosus In B Cell Signaling Pathway	1.17		0.00277	IFNAR1,IFNAR2
Role of WNT/GSK-3β Signaling in the Pathogenesis of Influenza	1.34		0.0128	IFNAR1
Glucocorticoid Receptor Signaling	1.34		0.00344	IFNAR1,IL10RB
IL-10 Signaling	1.38		0.0139	IL10RB
Cardiac Hypertrophy Signaling (Enhanced)	1.4		0.00372	IFNAR1,IL10RB
Role of PI3K/AKT Signaling in the Pathogenesis of Influenza	1.41		0.0152	IFNAR1
Activation of IRF by Cytosolic Pattern Recognition Receptors	1.42		0.0154	IFNAR1
Retinoic acid Mediated Apoptosis Signaling	1.46		0.0167	IFNAR1
IL-22 Signaling	1.85		0.0417	IL10RB
Role of Lipids/Lipid Rafts in the Pathogenesis of Influenza	1.87		0.0435	IFNAR1
Purine Nucleotides De Novo Biosynthesis II	2.19		0.0909	GART
PI3K/AKT Signaling	2.22		0.0101	IFNAR1,IL10RB
Hepatic Fibrosis / Hepatic Stellate Cell Activation	2.24		0.0103	IFNAR1,IFNAR2
Th1 and Th2 Activation Pathway	2.34		0.0116	IFNAR1,IL10RB
T Cell Exhaustion Signaling Pathway	2.39		0.0053	IFNAR1,IFNAR2,IL10RB
Tetrahydrofolate Salvage from 5,10-methenyltetrahydrofolate	2.53		0.2	GART
Role of PKR in Interferon Induction and Antiviral Response	2.54		0.0147	IFNAR1,IFNAR2
STAT3 Pathway	2.55		0.0148	IFNAR1,IL10RB
Th1 Pathway	2.64		0.0164	IFNAR1,IL10RB
5-aminoimidazole Ribonucleotide Biosynthesis I	2.75		0.333	GART
Role of JAK1, JAK2 and TYK2 in Interferon Signaling	3.98		0.0769	IFNAR1,IFNAR2
Role of Pattern Recognition Receptors in Recognition of Bacteria and Viruses	4.01		0.0192	OAS1,OAS2,OAS3
Interferon Signaling	5.93		0.0833	IFNAR1,IFNAR2,OAS1
Role of Hypercytokinemia/hyperchemokinemia in the Pathogenesis of Influenza	8.95		0.0581	IFNAR1,IFNAR2,OAS1,OAS2,OAS3
Coronavirus Pathogenesis Pathway	8.97		0.0296	DPP9,IFNAR1,IFNAR2,OAS1,OAS2,OAS3
Upstream Regulators for My Projects->2021 COVID V2G->newCOVID19V2Ggenelist - 2021-07-27 10:32 AM
Analysis	ID	Upstream Regulator	Molecule Type	Predicted Activation State	Activation z-score	Notes	Bias Term	Bias-corrected z-score	p-value of overlap	Target molecules in dataset	Mechanistic Network
newCOVID19V2Ggenelist - 2021-07-27 10:32 AM		IFN Lambda	group						3.9e-09	OAS1,OAS2,OAS3
newCOVID19V2Ggenelist - 2021-07-27 10:32 AM		Duxbl1	other						1.09e-08	OAS1,OAS2,OAS3
newCOVID19V2Ggenelist - 2021-07-27 10:32 AM		IFNA2	cytokine						2.91e-07	IFNAR2,IL10RB,OAS1,OAS2,OAS3
newCOVID19V2Ggenelist - 2021-07-27 10:32 AM		ORMDL3	other						2.99e-07	OAS1,OAS2,OAS3
newCOVID19V2Ggenelist - 2021-07-27 10:32 AM		RNY3	other						5.66e-07	OAS1,OAS2,OAS3
newCOVID19V2Ggenelist - 2021-07-27 10:32 AM		CNOT7	transcription regulator						8.69e-07	OAS1,OAS2,OAS3	CNOT7,STAT1,STAT3
newCOVID19V2Ggenelist - 2021-07-27 10:32 AM		GAPDH	enzyme						1.63e-06	OAS1,OAS2,OAS3
newCOVID19V2Ggenelist - 2021-07-27 10:32 AM		IFNAR1	transmembrane receptor						2.16e-06	IFNAR1,OAS1,OAS2,OAS3
newCOVID19V2Ggenelist - 2021-07-27 10:32 AM		miR-208b inhibitor	chemical reagent						2.18e-06	IFNAR1,OAS1
newCOVID19V2Ggenelist - 2021-07-27 10:32 AM		miR-499a-5p inhibitor	chemical reagent						2.18e-06	IFNAR1,OAS1
newCOVID19V2Ggenelist - 2021-07-27 10:32 AM		ACKR2	g-protein coupled receptor						2.37e-06	OAS1,OAS2,OAS3
newCOVID19V2Ggenelist - 2021-07-27 10:32 AM		ziritaxestat	chemical drug						4e-06	OAS1,OAS2,OAS3
newCOVID19V2Ggenelist - 2021-07-27 10:32 AM		IFN Beta	group						4.25e-06	IFNAR2,OAS1,OAS2,OAS3
newCOVID19V2Ggenelist - 2021-07-27 10:32 AM		IFNA1/IFNA13	cytokine						5.91e-06	IFNAR1,OAS1,OAS2
newCOVID19V2Ggenelist - 2021-07-27 10:32 AM		Interferon alpha	group						6.06e-06	IFNAR1,IFNAR2,OAS1,OAS2,OAS3
newCOVID19V2Ggenelist - 2021-07-27 10:32 AM		PLAU	peptidase						1.09e-05	IFNAR2,OAS1,OAS3
newCOVID19V2Ggenelist - 2021-07-27 10:32 AM		RC3H1	enzyme						1.14e-05	OAS1,OAS2,OAS3	RC3H1,STAT1,STAT3
newCOVID19V2Ggenelist - 2021-07-27 10:32 AM		IFNL1	cytokine						1.94e-05	OAS1,OAS2,OAS3	IFNL1,STAT1,STAT3
newCOVID19V2Ggenelist - 2021-07-27 10:32 AM		IFNL4	cytokine						2.83e-05	OAS1,OAS2
newCOVID19V2Ggenelist - 2021-07-27 10:32 AM		Irgm1	other						2.87e-05	OAS1,OAS2,OAS3
newCOVID19V2Ggenelist - 2021-07-27 10:32 AM		NCOR1	transcription regulator						2.96e-05	OAS1,OAS2,OAS3	NCOR1,PGR,STAT1,STAT3
newCOVID19V2Ggenelist - 2021-07-27 10:32 AM		ETV6-RUNX1	fusion gene/product						3.54e-05	IFNAR1,IFNAR2,OAS1,OAS2
newCOVID19V2Ggenelist - 2021-07-27 10:32 AM		TBK1	kinase						3.63e-05	OAS1,OAS2,OAS3	IRF3,IRF7,STAT1,STAT3,TBK1
newCOVID19V2Ggenelist - 2021-07-27 10:32 AM		IL4	cytokine						4.31e-05	IFNAR1,IFNAR2,OAS2,OAS3,SON,TNFAIP8L1
newCOVID19V2Ggenelist - 2021-07-27 10:32 AM		Ifn	group						5.52e-05	IFNAR1,OAS2,OAS3
newCOVID19V2Ggenelist - 2021-07-27 10:32 AM		IL1RN	cytokine						6.82e-05	OAS1,OAS2,OAS3	IFNL1,IL1RN,STAT1,STAT3
newCOVID19V2Ggenelist - 2021-07-27 10:32 AM		NONO	transcription regulator						6.98e-05	OAS1,OAS2,OAS3
newCOVID19V2Ggenelist - 2021-07-27 10:32 AM		MAPK1	kinase						7.86e-05	DLX3,OAS1,OAS2,OAS3
newCOVID19V2Ggenelist - 2021-07-27 10:32 AM		SP110	transcription regulator						8.49e-05	IFNAR1,OAS1,OAS3
newCOVID19V2Ggenelist - 2021-07-27 10:32 AM		SOCS1	other						8.67e-05	IFNAR1,OAS1,OAS2
newCOVID19V2Ggenelist - 2021-07-27 10:32 AM		PML	transcription regulator						0.000135	OAS1,OAS2,OAS3	IRF3,IRF7,PGR,PML,STAT1,STAT3
newCOVID19V2Ggenelist - 2021-07-27 10:32 AM		IRF7	transcription regulator						0.000161	OAS1,OAS2,OAS3	IRF3,IRF7,STAT1
newCOVID19V2Ggenelist - 2021-07-27 10:32 AM		DNASE2	enzyme						0.000167	OAS1,OAS3
newCOVID19V2Ggenelist - 2021-07-27 10:32 AM		CpG oligonucleotide	chemical drug						0.000178	OAS1,OAS2,OAS3	CpG oligonucleotide,IRF3,IRF7,STAT1,STAT3,TBK1
newCOVID19V2Ggenelist - 2021-07-27 10:32 AM		CGAS	enzyme						0.00019	OAS1,OAS3
newCOVID19V2Ggenelist - 2021-07-27 10:32 AM		IRF1	transcription regulator						0.000205	OAS1,OAS2,OAS3	IRF1,IRF3,IRF7,STAT1,STAT3
newCOVID19V2Ggenelist - 2021-07-27 10:32 AM		NGLY1	enzyme						0.000214	OAS1,OAS3
newCOVID19V2Ggenelist - 2021-07-27 10:32 AM		PRDM16	transcription regulator						0.000227	OAS2,OAS3
newCOVID19V2Ggenelist - 2021-07-27 10:32 AM		SMARCB1	transcription regulator						0.000246	IFNAR2,OAS1,OAS3
newCOVID19V2Ggenelist - 2021-07-27 10:32 AM		IRF3	transcription regulator						0.000268	OAS1,OAS2,OAS3	IRF3,IRF7,STAT1,STAT3
newCOVID19V2Ggenelist - 2021-07-27 10:32 AM		RNASEH2A	enzyme						0.000294	IFNAR1,OAS1
newCOVID19V2Ggenelist - 2021-07-27 10:32 AM		TGM2	enzyme						0.000341	OAS1,OAS2,OAS3	STAT1,STAT3,TGM2
newCOVID19V2Ggenelist - 2021-07-27 10:32 AM		IFNAR2	transmembrane receptor						0.000371	OAS1,OAS2
newCOVID19V2Ggenelist - 2021-07-27 10:32 AM		IFIH1	enzyme						0.000387	OAS1,OAS2
newCOVID19V2Ggenelist - 2021-07-27 10:32 AM		PAF1	other						0.000421	OAS2,OAS3
newCOVID19V2Ggenelist - 2021-07-27 10:32 AM		IRGM	enzyme						0.000492	OAS1,OAS2
newCOVID19V2Ggenelist - 2021-07-27 10:32 AM		oblimersen	biologic drug						0.00053	OAS1,OAS2
newCOVID19V2Ggenelist - 2021-07-27 10:32 AM		cigarette smoke	chemical toxicant						0.000562	OAS1,OAS2,OAS3	IRF3,IRF7,STAT1,STAT3,cigarette smoke
newCOVID19V2Ggenelist - 2021-07-27 10:32 AM		STAT2	transcription regulator						0.000631	OAS1,OAS2
newCOVID19V2Ggenelist - 2021-07-27 10:32 AM		PRL	cytokine						0.000665	OAS1,OAS2,OAS3	IRF1,IRF7,PRL,STAT1,STAT3
newCOVID19V2Ggenelist - 2021-07-27 10:32 AM		resiquimod	chemical drug						0.0007	OAS1,OAS2,OAS3	IRF1,IRF3,IRF7,STAT1,STAT3,resiquimod
newCOVID19V2Ggenelist - 2021-07-27 10:32 AM		IFNB1	cytokine						0.000772	IFNAR1,OAS1,OAS2
newCOVID19V2Ggenelist - 2021-07-27 10:32 AM		PGR	ligand-dependent nuclear receptor						0.00081	OAS1,OAS2,OAS3	IRF1,PGR,PRL,STAT1,STAT3
newCOVID19V2Ggenelist - 2021-07-27 10:32 AM		MAVS	other						0.000907	OAS1,OAS2
newCOVID19V2Ggenelist - 2021-07-27 10:32 AM		GAB3	other						0.00125	OAS1
newCOVID19V2Ggenelist - 2021-07-27 10:32 AM		miR-499-5p (and other miRNAs w/seed UAAGACU)	mature microrna						0.00125	IFNAR1
newCOVID19V2Ggenelist - 2021-07-27 10:32 AM		Immunoglobulin	complex						0.00135	IL10RB,OAS1,OAS2,OAS3
newCOVID19V2Ggenelist - 2021-07-27 10:32 AM		IRF5	transcription regulator						0.00135	OAS1,OAS2
newCOVID19V2Ggenelist - 2021-07-27 10:32 AM		STAT1	transcription regulator						0.00142	OAS1,OAS2,OAS3	STAT1,STAT3
newCOVID19V2Ggenelist - 2021-07-27 10:32 AM		SOCS3	phosphatase						0.00148	OAS1,OAS2
newCOVID19V2Ggenelist - 2021-07-27 10:32 AM		Ifnar	group						0.0016	OAS1,OAS2
newCOVID19V2Ggenelist - 2021-07-27 10:32 AM		EIF2AK2	kinase						0.00171	OAS1,OAS3
newCOVID19V2Ggenelist - 2021-07-27 10:32 AM		LMK-235	chemical reagent						0.00188	OAS1
newCOVID19V2Ggenelist - 2021-07-27 10:32 AM		SYK	kinase						0.00229	OAS1,OAS2
newCOVID19V2Ggenelist - 2021-07-27 10:32 AM		BTK	kinase						0.00237	OAS2,OAS3
newCOVID19V2Ggenelist - 2021-07-27 10:32 AM		NEDD8	enzyme						0.0025	IFNAR1
newCOVID19V2Ggenelist - 2021-07-27 10:32 AM		H3B-8800	chemical drug						0.00313	OAS1
newCOVID19V2Ggenelist - 2021-07-27 10:32 AM		HLA-B	transmembrane receptor						0.00313	OAS2
newCOVID19V2Ggenelist - 2021-07-27 10:32 AM		TGF-beta inhibitor	chemical drug						0.00313	DLX3
newCOVID19V2Ggenelist - 2021-07-27 10:32 AM		rosiglitazone	chemical drug						0.00316	OAS1,OAS2,OAS3	IRF1,NCOR1,PGR,PRL,STAT1,STAT3,rosiglitazone
newCOVID19V2Ggenelist - 2021-07-27 10:32 AM		IL27	cytokine						0.00371	IL10RB,OAS1
newCOVID19V2Ggenelist - 2021-07-27 10:32 AM		IL12RB1	transmembrane receptor						0.00375	OAS2
newCOVID19V2Ggenelist - 2021-07-27 10:32 AM		PRKD2	kinase						0.00375	IFNAR1
newCOVID19V2Ggenelist - 2021-07-27 10:32 AM		ZBTB10	other						0.00432	IL10RB,OAS1
newCOVID19V2Ggenelist - 2021-07-27 10:32 AM		OSM	cytokine						0.00474	GART,OAS1,SON
newCOVID19V2Ggenelist - 2021-07-27 10:32 AM		VCAN	other						0.00476	OAS2,OAS3
newCOVID19V2Ggenelist - 2021-07-27 10:32 AM		BLM	enzyme						0.005	OAS1
newCOVID19V2Ggenelist - 2021-07-27 10:32 AM		UBA7	enzyme						0.00562	OAS1
newCOVID19V2Ggenelist - 2021-07-27 10:32 AM		ZBED2	transcription regulator						0.00562	OAS3
newCOVID19V2Ggenelist - 2021-07-27 10:32 AM		RNASEH2B	other						0.00624	OAS1
newCOVID19V2Ggenelist - 2021-07-27 10:32 AM		Stat1-Stat2	complex						0.00624	OAS1
newCOVID19V2Ggenelist - 2021-07-27 10:32 AM		APOL1	transporter						0.00687	IFNAR1
newCOVID19V2Ggenelist - 2021-07-27 10:32 AM		ISG15	other						0.00687	OAS1
newCOVID19V2Ggenelist - 2021-07-27 10:32 AM		SD6	chemical reagent						0.00687	OAS1
newCOVID19V2Ggenelist - 2021-07-27 10:32 AM		ELAVL1	other						0.00721	OAS1,OAS2
newCOVID19V2Ggenelist - 2021-07-27 10:32 AM		STAT3	transcription regulator						0.00755	OAS1,OAS2,OAS3	STAT1,STAT3
newCOVID19V2Ggenelist - 2021-07-27 10:32 AM		TLR7	transmembrane receptor						0.00797	OAS2,OAS3
newCOVID19V2Ggenelist - 2021-07-27 10:32 AM		poly rI:rC-RNA	biologic drug						0.00832	OAS1,OAS2,OAS3	IFNL1,IRF1,IRF3,IRF7,STAT1,STAT3,poly rI:rC-RNA
newCOVID19V2Ggenelist - 2021-07-27 10:32 AM		TAP1	transporter						0.00935	OAS1
newCOVID19V2Ggenelist - 2021-07-27 10:32 AM		MAPKAP1	other						0.00997	OAS2
newCOVID19V2Ggenelist - 2021-07-27 10:32 AM		TLR9	transmembrane receptor						0.00997	OAS2,OAS3
newCOVID19V2Ggenelist - 2021-07-27 10:32 AM		ERK	group						0.0101	IFNAR1,IFNAR2
newCOVID19V2Ggenelist - 2021-07-27 10:32 AM		TNK1	kinase						0.0106	OAS2
newCOVID19V2Ggenelist - 2021-07-27 10:32 AM		IFNG	cytokine						0.0111	GART,OAS1,OAS2,OAS3
newCOVID19V2Ggenelist - 2021-07-27 10:32 AM		LRBA	other						0.0112	OAS1
newCOVID19V2Ggenelist - 2021-07-27 10:32 AM		PARP9	enzyme						0.0112	OAS2
newCOVID19V2Ggenelist - 2021-07-27 10:32 AM		mir-208	microrna						0.0112	IFNAR1
newCOVID19V2Ggenelist - 2021-07-27 10:32 AM		TLR3	transmembrane receptor						0.0114	IFNAR1,OAS1
newCOVID19V2Ggenelist - 2021-07-27 10:32 AM		ZBP1	other						0.0118	OAS1
newCOVID19V2Ggenelist - 2021-07-27 10:32 AM		NFYB	transcription regulator						0.0121	GART,SON
newCOVID19V2Ggenelist - 2021-07-27 10:32 AM		lapatinib/pazopanib	chemical drug						0.0125	IFNAR2
newCOVID19V2Ggenelist - 2021-07-27 10:32 AM		pevonedistat	chemical drug						0.0125	IFNAR1
newCOVID19V2Ggenelist - 2021-07-27 10:32 AM		DUSP11	phosphatase						0.0131	OAS1
newCOVID19V2Ggenelist - 2021-07-27 10:32 AM		idarubicin	chemical drug						0.0131	OAS1
newCOVID19V2Ggenelist - 2021-07-27 10:32 AM		miR-31-5p (and other miRNAs w/seed GGCAAGA)	mature microrna						0.0131	DLX3
newCOVID19V2Ggenelist - 2021-07-27 10:32 AM		mir-21	microrna						0.0132	OAS2,OAS3
newCOVID19V2Ggenelist - 2021-07-27 10:32 AM		aphidicolin	chemical toxicant						0.0137	OAS1
newCOVID19V2Ggenelist - 2021-07-27 10:32 AM		mezerein	chemical - endogenous non-mammalian						0.0137	OAS2
newCOVID19V2Ggenelist - 2021-07-27 10:32 AM		COPS5	transcription regulator						0.0143	IFNAR1
newCOVID19V2Ggenelist - 2021-07-27 10:32 AM		IFNK	cytokine						0.0143	OAS1
newCOVID19V2Ggenelist - 2021-07-27 10:32 AM		TREX1	enzyme						0.0143	OAS1
newCOVID19V2Ggenelist - 2021-07-27 10:32 AM		2-aminopurine	chemical reagent						0.0149	OAS1
newCOVID19V2Ggenelist - 2021-07-27 10:32 AM		SGPL1	enzyme						0.0162	OAS1
newCOVID19V2Ggenelist - 2021-07-27 10:32 AM		BAK1	other						0.0186	IFNAR2
newCOVID19V2Ggenelist - 2021-07-27 10:32 AM		IFRD1	other						0.0192	FEM1A
newCOVID19V2Ggenelist - 2021-07-27 10:32 AM		Rhox5	transcription regulator						0.0192	IFNAR2
newCOVID19V2Ggenelist - 2021-07-27 10:32 AM		USP18	peptidase						0.0192	OAS1
newCOVID19V2Ggenelist - 2021-07-27 10:32 AM		mir-31	microrna						0.0192	DLX3
newCOVID19V2Ggenelist - 2021-07-27 10:32 AM		RNASEL	enzyme						0.0199	OAS2
newCOVID19V2Ggenelist - 2021-07-27 10:32 AM		SMAD5	transcription regulator						0.0199	DLX3
newCOVID19V2Ggenelist - 2021-07-27 10:32 AM		TYK2	kinase						0.0211	IFNAR1
newCOVID19V2Ggenelist - 2021-07-27 10:32 AM		RARA	ligand-dependent nuclear receptor						0.0212	OAS1,TNFAIP8L1
newCOVID19V2Ggenelist - 2021-07-27 10:32 AM		ABCG1	transporter						0.0217	IL10RB
newCOVID19V2Ggenelist - 2021-07-27 10:32 AM		interferon alfacon-1	biologic drug						0.0217	SON
newCOVID19V2Ggenelist - 2021-07-27 10:32 AM		TCR	complex						0.0225	IFNAR1,OAS1
newCOVID19V2Ggenelist - 2021-07-27 10:32 AM		ELF4	transcription regulator						0.0229	DLX3
newCOVID19V2Ggenelist - 2021-07-27 10:32 AM		RAG2	enzyme						0.0229	IFNAR1
newCOVID19V2Ggenelist - 2021-07-27 10:32 AM		ARRB2	other						0.0241	IFNAR1
newCOVID19V2Ggenelist - 2021-07-27 10:32 AM		NSD2	enzyme						0.0241	OAS1
newCOVID19V2Ggenelist - 2021-07-27 10:32 AM		mitoxantrone	chemical drug						0.0248	OAS2
newCOVID19V2Ggenelist - 2021-07-27 10:32 AM		sorafenib	chemical drug						0.0248	OAS1
newCOVID19V2Ggenelist - 2021-07-27 10:32 AM		conjugated linoleic acid	chemical drug						0.0254	IL10RB
newCOVID19V2Ggenelist - 2021-07-27 10:32 AM		HES3	transcription regulator						0.0266	IFNAR2
newCOVID19V2Ggenelist - 2021-07-27 10:32 AM		mir-96	microrna						0.0266	OAS2
newCOVID19V2Ggenelist - 2021-07-27 10:32 AM		TNF	cytokine						0.027	IFNAR2,OAS1,OAS2,OAS3
newCOVID19V2Ggenelist - 2021-07-27 10:32 AM		pembrolizumab	biologic drug						0.0272	OAS1
newCOVID19V2Ggenelist - 2021-07-27 10:32 AM		HR	transcription regulator						0.0278	DLX3
newCOVID19V2Ggenelist - 2021-07-27 10:32 AM		HOTAIR	other						0.0284	OAS1
newCOVID19V2Ggenelist - 2021-07-27 10:32 AM		PAX1	transcription regulator						0.0284	DLX3
newCOVID19V2Ggenelist - 2021-07-27 10:32 AM		PRC2	complex						0.0284	OAS1
newCOVID19V2Ggenelist - 2021-07-27 10:32 AM		SENP3	peptidase						0.0284	OAS2
newCOVID19V2Ggenelist - 2021-07-27 10:32 AM		stallimycin	biologic drug						0.0284	OAS1
newCOVID19V2Ggenelist - 2021-07-27 10:32 AM		GSK2816126	chemical drug						0.029	DLX3
newCOVID19V2Ggenelist - 2021-07-27 10:32 AM		SIRT1	transcription regulator						0.0294	OAS1,OAS2
newCOVID19V2Ggenelist - 2021-07-27 10:32 AM		TOB1	transcription regulator						0.0296	SON
newCOVID19V2Ggenelist - 2021-07-27 10:32 AM		NLRX1	other						0.0309	OAS1
newCOVID19V2Ggenelist - 2021-07-27 10:32 AM		PNPT1	enzyme						0.0309	OAS1
newCOVID19V2Ggenelist - 2021-07-27 10:32 AM		IRF9	transcription regulator						0.0315	OAS2
newCOVID19V2Ggenelist - 2021-07-27 10:32 AM		butyric acid	chemical - endogenous mammalian						0.0317	IFNAR2,OAS2
newCOVID19V2Ggenelist - 2021-07-27 10:32 AM		mir-183	microrna						0.0321	OAS2
newCOVID19V2Ggenelist - 2021-07-27 10:32 AM		CEBPA	transcription regulator						0.0321	DLX3,OAS2
newCOVID19V2Ggenelist - 2021-07-27 10:32 AM		BAX	transporter						0.0327	IFNAR2
newCOVID19V2Ggenelist - 2021-07-27 10:32 AM		bromodeoxyuridine	chemical drug						0.0327	OAS1
newCOVID19V2Ggenelist - 2021-07-27 10:32 AM		STAT6	transcription regulator						0.0333	IFNAR2,OAS3
newCOVID19V2Ggenelist - 2021-07-27 10:32 AM		GRB2	other						0.0333	DLX3
newCOVID19V2Ggenelist - 2021-07-27 10:32 AM		FCGR2A	transmembrane receptor						0.0339	OAS3
newCOVID19V2Ggenelist - 2021-07-27 10:32 AM		FGF10	growth factor						0.0339	IL10RB
newCOVID19V2Ggenelist - 2021-07-27 10:32 AM		CD5	transmembrane receptor						0.0351	IL10RB
newCOVID19V2Ggenelist - 2021-07-27 10:32 AM		RGS10	enzyme						0.0357	IL10RB
newCOVID19V2Ggenelist - 2021-07-27 10:32 AM		lipopolysaccharide	chemical drug						0.0364	IL10RB,OAS1,OAS2,OAS3
newCOVID19V2Ggenelist - 2021-07-27 10:32 AM		OSMR	transmembrane receptor						0.0387	OAS1
newCOVID19V2Ggenelist - 2021-07-27 10:32 AM		miR-182-5p (and other miRNAs w/seed UUGGCAA)	mature microrna						0.0393	OAS2
newCOVID19V2Ggenelist - 2021-07-27 10:32 AM		MYC	transcription regulator						0.0395	DLX3,GART,OAS1
newCOVID19V2Ggenelist - 2021-07-27 10:32 AM		GSTO1	enzyme						0.0399	OAS3
newCOVID19V2Ggenelist - 2021-07-27 10:32 AM		IL2RG	transmembrane receptor						0.0399	IFNAR1
newCOVID19V2Ggenelist - 2021-07-27 10:32 AM		HNF4A	transcription regulator						0.0402	DLX3,DNAJC28,IFNAR1,OAS3
newCOVID19V2Ggenelist - 2021-07-27 10:32 AM		STING1	other						0.0405	OAS1
newCOVID19V2Ggenelist - 2021-07-27 10:32 AM		SOX7	transcription regulator						0.0411	DLX3
newCOVID19V2Ggenelist - 2021-07-27 10:32 AM		3,3'-diindolylmethane	chemical drug						0.0418	OAS2
newCOVID19V2Ggenelist - 2021-07-27 10:32 AM		WWTR1	transcription regulator						0.0418	OAS1
newCOVID19V2Ggenelist - 2021-07-27 10:32 AM		hydroxyurea	chemical drug						0.0418	OAS1
newCOVID19V2Ggenelist - 2021-07-27 10:32 AM		FANCC	other						0.0424	OAS1
newCOVID19V2Ggenelist - 2021-07-27 10:32 AM		Smad2/3	group						0.043	DLX3
newCOVID19V2Ggenelist - 2021-07-27 10:32 AM		ZFPM1	transcription regulator						0.0448	IL10RB
newCOVID19V2Ggenelist - 2021-07-27 10:32 AM		isotretinoin	biologic drug						0.0454	OAS1
newCOVID19V2Ggenelist - 2021-07-27 10:32 AM		corticosteroid	chemical drug						0.046	SON
newCOVID19V2Ggenelist - 2021-07-27 10:32 AM		INSR	kinase						0.0461	FEM1A,IFNAR2
newCOVID19V2Ggenelist - 2021-07-27 10:32 AM		TBX2	transcription regulator						0.0466	PAXBP1
newCOVID19V2Ggenelist - 2021-07-27 10:32 AM		DDX58	enzyme						0.0478	OAS1
newCOVID19V2Ggenelist - 2021-07-27 10:32 AM		KAT6A	enzyme						0.0478	DLX3
newCOVID19V2Ggenelist - 2021-07-27 10:32 AM		IFI16	transcription regulator						0.0484	OAS1
newCOVID19V2Ggenelist - 2021-07-27 10:32 AM		MAP3K7	kinase						0.0484	OAS2
newCOVID19V2Ggenelist - 2021-07-27 10:32 AM		PLX5622	chemical drug						0.0484	IL10RB
newCOVID19V2Ggenelist - 2021-07-27 10:32 AM		enterotoxin B	biologic drug						0.0489	IL10RB
Causal Networks for My Projects->2021 COVID V2G->newCOVID19V2Ggenelist - 2021-07-27 10:32 AM
Master Regulator	Molecule Type	Depth	Predicted Activation State	Notes	Activation z-score	p-value of overlap	Network bias-corrected p-value	Participating regulators	Target molecules in dataset	Causal network	Target-connected regulators	Relationships Between Master Regulators(Increases/Downstream)	Relationships Between Master Regulators(Decreases/Downstream)	Relationships Between Master Regulators(Affects/Downstream)	Relationships Between Master Regulators(Increases/Upstream)	Relationships Between Master Regulators(Decreases/Upstream)	Relationships Between Master Regulators(Affects/Upstream)	Relationships Between Master Regulators(Increases/Both)	Relationships Between Master Regulators(Decreases/Both)	Relationships Between Master Regulators(Affects/Both)
IFN Lambda	group	1			0	3.9e-09	0.0001	IFN Lambda		3 (1)	1	poly rI:rC-RNA,TLR7,TLR9
Duxbl1	other	1			0	1.09e-08	0.0001	Duxbl1		3 (1)	1
ORMDL3	other	1			0	2.58e-07	0.0001	ORMDL3		3 (1)	1				IFNB1
FAU	other	2			0	2.81e-07	0.0001	ERK,FAU,MAPK1		6 (3)	2					ERK,MAPK1
NSC-150117	chemical reagent	2			0	2.81e-07	0.0001	ERK,MAPK1,NSC-150117		6 (3)	2				ERK,MAPK1
NSC-295642	chemical reagent	2			0	2.81e-07	0.0001	ERK,MAPK1,NSC-295642		6 (3)	2				ERK,MAPK1
seratrodast	chemical drug	2			0	2.81e-07	0.0001	ERK,MAPK1,seratrodast		6 (3)	2					ERK,MAPK1
saikosaponin A	chemical reagent	2			0	5.07e-07	0.0001	ERK,MAPK1,saikosaponin A		6 (3)	2				ERK	MAPK1
RNY3	other	1			0	5.66e-07	0.0001	RNY3		3 (1)	1				ISG15
jasplakinolide	chemical - endogenous non-mammalian	2			0	6.95e-07	0.0001	ERK,jasplakinolide,MAPK1		6 (3)	2				MAPK1	ERK,PRL
CD46	transmembrane receptor	2			0	8e-07	0.0001	CD46,ERK,MAPK1		6 (3)	2				CRKL,ERK,MAPK1,VAV
DUSP9	phosphatase	2			0	1.08e-06	0.0002	DUSP9,ERK,MAPK1		6 (3)	2				IFNB1	ERK
gefitinib	chemical drug	2			0	1.15e-06	0.0004	AKT1,ERBB2,ERK,ESR1,FOXO3,gefitinib,GLI1,MAPK1,STAT6		10 (9)	8					CDH2,CFLAR,ERK,MAPK1,PRL
DUSP7	phosphatase	2			0	1.3e-06	0.0002	DUSP7,ERK,MAPK1		6 (3)	2					ERK,MAPK1
EPS8	peptidase	2			0	1.37e-06	0.0001	EPS8,ERK,MAPK1		6 (3)	2				ERK,Focal adhesion kinase,MAPK1
GAPDH	enzyme	1			0	1.38e-06	0.0001	GAPDH		3 (1)	1	rosiglitazone				EIF2AK2,IFNB1
Interferon alpha	group	1			0	1.56e-06	0.0001	Interferon alpha		5 (1)	1	FLT3LG,IFNA2,IRF5,MAVS,poly rI:rC-RNA,TBK1,TLR9,VCAN	bortezomib,BTK,IL4,LRBA,TSC1,USP21		BAK1,HLA-B,Ifnar,IL1RN,IL27,ISG15,MAPKAPK2,NPM1,PML,PRL,STAT,TYK2,WWTR1,ZBED2	CCNA1,GATA3,IL12RB1,MAPK1,MDM2
BCL2L14	other	2			0	1.57e-06	0.0002	BCL2L14,ERK,MAPK1		6 (3)	2	IFNA2				ERK,MAPK1
interferon alfacon-1	biologic drug	2			0	1.8e-06	0.0002	IFNAR1,interferon alfacon-1		4 (2)	2				IFNAR1	CD2,ELAVL1,IGHM
PTPN7	phosphatase	2			0	1.82e-06	0.0002	ERK,MAPK1,PTPN7		6 (3)	2	IL4				CDH2,ERK,MAPK1
miR-208b inhibitor	chemical reagent	1			0	2.18e-06	0.0001	miR-208b inhibitor		2 (1)	1				EIF2AK2,IFNAR1
miR-499a-5p inhibitor	chemical reagent	1			0	2.18e-06	0.0001	miR-499a-5p inhibitor		2 (1)	1				EIF2AK2,IFNAR1
ACKR2	G-protein coupled receptor	1			0	2.21e-06	0.0001	ACKR2		3 (1)	1	olanzapine,OSM				EIF2AK2,IRF7,ISG15,USP18
CD2	transmembrane receptor	2			0	2.21e-06	0.0004	CD2,CD5,ERK,MAPK1		7 (4)	3	BTK	interferon alfacon-1		ERK,MAPK1	CD5,DOK2
PPP2R2C	phosphatase	2			0	2.27e-06	0.0003	ERK,MAPK1,PPP2R2C		6 (3)	2	IFNA2	NEDD9		MAPK1	ERK
SL 327	chemical - protease inhibitor	2			0	2.36e-06	0.0002	ERK,MAPK1,SL 327		6 (3)	2					ARRB2,ERK,MAPK1
DNM1	enzyme	2			0	2.84e-06	0.0003	DNM1,ERK,MAPK1		6 (3)	2		dynasore		ERK,MAPK1
SU1498	chemical - kinase inhibitor	2			0	3.35e-06	0.0002	ERK,MAPK1,SU1498		6 (3)	2					ERK,MAPK1
RGS5	enzyme	2			0	3.48e-06	0.0002	ERK,MAPK1,RGS5		6 (3)	2	PDGFRB				ERK,MAPK1
IFN alpha receptor	complex	2			0	3.57e-06	0.0002	IFN alpha receptor,IFNAR1,TYK2		4 (3)	2	IFNA1/IFNA13			TYK2
Rp-8-pCPT-cGMPS-triethylamine	chemical reagent	2			0	3.73e-06	0.0008	ERK,MAPK1,Rp-8-pCPT-cGMPS-triethylamine,TP53		8 (4)	3					ALOX15,ERK,IL4,MAPK1
ziritaxestat	chemical drug	1			0	4e-06	0.0001	ziritaxestat		3 (1)	1				SULF1	ERK,USP18
RC3H1	enzyme	1			0	4.24e-06	0.0002	RC3H1		3 (1)	1				IL4	ISG15,PARP9,PRKAA
PPP1CC	phosphatase	2			0	4.49e-06	0.0008	AKT1,ERK,IRF7,PPP1CC,TP53		8 (5)	4	GNA12,SMARCB1			ERK	IRF7
CHKA	kinase	2			0	4.52e-06	0.0003	CHKA,ERK,MAPK1		6 (3)	2				ERK,MAPK1
NCOR1	transcription regulator	1			0	5.03e-06	0.0002	NCOR1		3 (1)	1					estrogen receptor,IFNB1,IRF7,ISG15,PGR,ZBP1
alpha-amino-3-hydroxy-5-methyl-4-isoxazolepropionic acid	chemical reagent	2			0	5.21e-06	0.0002	alpha-amino-3-hydroxy-5-methyl-4-isoxazolepropionic acid,BAX,MAPK1		5 (3)	2				MAPK1
SULF1	enzyme	2			0	5.38e-06	0.0004	ERK,MAPK1,SULF1		6 (3)	2	ziritaxestat				ERK,MAPK1
IFNA1/IFNA13	cytokine	1			0	5.6e-06	0.0003	IFNA1/IFNA13		3 (1)	1	IRF3,IRF5,MAVS,poly rI:rC-RNA,TLR7,TLR9			EIF2AK2,IFIH1,IFN alpha receptor,ISG15,MAPK1,SOCS1,TYK2,ZBP1	IFNAR1
tetraethylammonium	chemical drug	2			0	5.81e-06	0.0004	ERK,MAPK1,tetraethylammonium		6 (3)	2				MAPK1	Cyclin A,ERK
olanzapine	chemical drug	2			0	5.97e-06	0.0004	ERK,MAPK1,olanzapine		6 (3)	2				ACKR2,ERK,MAPK1,PRKAA	ADRA2A,TSHR
TXK	kinase	2			0	6.01e-06	0.0003	ERK,MAPK1,TXK		6 (3)	2		IL2RG,IL4		ERK,MAPK1
ADCY5	enzyme	2			0	6.14e-06	0.0004	ADCY5,ERK,MAPK1		6 (3)	2				ERK,MAPK1
H/K/NRAS	group	2			0	7.08e-06	0.0004	ERK,ESR1,H/K/NRAS,KRAS,MAPK1		8 (5)	4	5-hydroxytryptamine,CRK,CRP,OSM	sodium arsenite		ERK,MAPK1
DUSP8	phosphatase	2			0	7.37e-06	0.0005	DUSP8,ERK,MAPK1		6 (3)	2					ERK,MAPK1
SB-431542	chemical reagent	2			0	7.62e-06	0.0006	AKT1,FOXO1,MAPK1,PRKAA1,SB-431542,STK11		7 (6)	5				PRKAA,PRKAB1	IGFBP7,MAPK1
8-bromoguanosine 3',5'-cyclic monophosphate	chemical - kinase inhibitor	2			0	7.78e-06	0.0008	8-bromoguanosine 3',5'-cyclic monophosphate,AKT1,ERK,FOXO1,KRAS,MAPK1,TP53		9 (7)	6				ERK,MAPK1
GPER1	G-protein coupled receptor	2			0	7.8e-06	0.0006	ERK,ESR1,GPER1,MAPK1		8 (4)	3		PGR		CACNA1D,DUSP4,ERK,MAPK1
ARAF	kinase	2			0	8.09e-06	0.0007	ARAF,ERK,MAPK1		6 (3)	2	GNA12			MAP2K2,MAPK1	ERK
MC1R	G-protein coupled receptor	2			0	8.3e-06	0.0006	ERK,MAPK1,MC1R		6 (3)	2				ERK,MAPK1
PLAU	peptidase	1			0	8.34e-06	0.0001	PLAU		3 (1)	1	EIF3E,IL4,MAPKAPK2,OSM,PGR,PRKD2,TLR7,VCAN	DPP4,estrogen receptor,poly rI:rC-RNA,TSC1		ABCG1,CDH2,FKHR,Focal adhesion kinase,MDM2,Retnla,TYK2
phosphate	chemical - endogenous mammalian	2			0	9.03e-06	0.0006	ERK,MAPK1,phosphate		6 (3)	2				ERK,MAPK1,NPM1
PIK3CD	kinase	2			0	9.3e-06	0.0009	AKT1,BTK,ERK,FOXO3,PIK3CD,PTEN		7 (6)	5	GNA12	pilaralisib		BTK,ERK,GSK3A,IL4
PTPRA	phosphatase	2			0	9.57e-06	0.0003	ERK,MAPK1,PTPRA		6 (3)	2				ERK,MAPK1	PDGFRB
GATA3-AS1	other	3			0	9.79e-06	0.0014	CD274,ERK,FGF10,GATA3,GATA3-AS1,IFNG		8 (6)	4				COPS5	GATA3
buserelin	biologic drug	2			0	1.03e-05	0.0006	buserelin,ERK,MAPK1		6 (3)	2				DUSP4,ERK,MAPK1,PRL
CSNK1A1	kinase	2			0	1.06e-05	0.0011	CSNK1A1,FOXO4,IFNAR1,NFkB (complex),PRKD2,TP53		8 (6)	5				IFNAR1,PRKD2
CD72	transmembrane receptor	2			0	1.23e-05	0.0006	BTK,CD72,ERK,SYK		5 (4)	3	CD5	ETV6-RUNX1,IL4		BTK,ERK	SYK
IGFBP7	transporter	2			0	1.35e-05	0.0007	ERK,IGFBP7,MAPK1		6 (3)	2		SB-431542		Cyclin A	ERK
MAP2K2	kinase	2			0	1.38e-05	0.0005	AKT1,ERK,MAP2K2,MAPK1		6 (4)	3	ARAF,BRAF,CD5	selumetinib		ERK,estrogen receptor,MAPK1
BRAF	kinase	2			0	1.51e-05	0.0014	BRAF,ERK,MAPK1		6 (3)	2	PRKAB1,PRKAG1,PRL			MAP2K2
IL4	cytokine	1			0	1.59e-05	0.0008	IL4		6 (1)	1	ARRB2,cigarette smoke,ELAVL1,EML4-ALK,hypochlorous acid,IFNA2,leukotriene D4,PIK3CD,RC3H1,VAV	BECN1,conjugated linoleic acid,fucoidin,IL12RB1,IL27,IRF5,Rp-8-pCPT-cGMPS-triethylamine		ALOX15,CD5,DOK2,DPP4,DUOX1,ERK,Il-4 receptor,IL13RA1,IL1RN,IL3RA,ITGA1,ITGA2,JAK3,MAPK1,PLAU,PTPN7,Retnla,SOCS1,STAT,TGM2,TYK2	CD72,EIF2AK2,IFIH1,Ifn,IFNAR1,Interferon alpha,IRF7,Irgm1,ISG15,KCTD12,TXK,USP18,ZBP1
IFNL1	cytokine	1			0	1.68e-05	0.0003	IFNL1		3 (1)	1	IL27,IRF3,IRF7,MAPK1,MAVS,NONO,PAF1,poly rI:rC-RNA,SOCS1,TBK1,TLR9	SOCS3,TAP1		EIF2AK2,HLA-B,IFIH1,ISG15,PML,SP110,STAT,USP18
ADRA2A	G-protein coupled receptor	2			0	1.72e-05	0.001	ADRA2A,ERK,MAPK1		6 (3)	2	methamphetamine	ARRB2,olanzapine		ERK,MAPK1
RASSF1	other	2			0	1.72e-05	0.002	ERK,MAPK1,RASSF1		6 (3)	2	IFNA2,IFNB1			CDH2,TGM2	ERK,MAPK1,TBK1
IQGAP1	other	2			0	1.72e-05	0.0016	ERK,ESR1,IQGAP1,MAPK1		8 (4)	3	GNA12	crizotinib		ERK,MAPK1,PGR,PRKAA
Focal adhesion kinase	group	2			0	1.75e-05	0.0017	BAX,ERK,Focal adhesion kinase,MAPK1,TP53		8 (5)	4	EDN3,EPHB2,EPS8,Fc receptor,GNA12,ITGA2,PLAU,SDC4,TGM2,VCAN	cigarette smoke,HSP90AB1,SOCS3		CDH2,ERK,MAPK1	MDM2
DPP4	peptidase	2			0	1.76e-05	0.0007	DPP4,ERK,MAPK1		6 (3)	2	IFNA2,IL4			ERK	IL1RN,MAPK1,PLAU
ITGA1	other	2			0	1.82e-05	0.0016	ERK,ITGA1,MAPK1		6 (3)	2	8-bromo-cAMP,IL4,PRL,TMSB4	rosiglitazone		ERK,MAPK1
ETV6-RUNX1	fusion gene/product	1			0	1.86e-05	0.0006	ETV6-RUNX1		4 (1)	1				ABCG1,MDM2	ARRB2,CD72,CDH2,ELF4,ERK,GATA3,IFIH1,Ifnar,IFNAR1,IFNB1,IRF3,IRF5,IRF7,ISG15,JAK3,PML,TBK1,TREX1
compound 48/80	chemical reagent	2			0	1.9e-05	0.0006	compound 48/80,ERK,MAPK1,SYK		5 (4)	3				ERK,MAPK1,SYK
estrogen receptor	group	2			0	1.98e-05	0.0018	ERK,ESR1,estrogen receptor,MAPK1,TP53		9 (5)	4	8-bromo-cAMP,Cyclin A,MAP2K2	NCOR1,PRL		MAPK1,NEDD9,PRLR	ABCG1,CCNA1,CD5,CNKSR1,PDGFD,PLAU
leukotriene D4	chemical - endogenous mammalian	2			0	2.11e-05	0.0016	ERK,leukotriene D4,MAPK1		6 (3)	2		IL1RN		ERK,IL4,MAPK1,NEDD9,PDGFRB
TBK1	kinase	1			0	2.15e-05	0.0003	TBK1		3 (1)	1	IFIH1,MAVS,poly rI:rC-RNA	ETV6-RUNX1,RASSF1		Ifn,IFN Beta,IFNA2,IFNB1,IFNL1,Interferon alpha,IRF3,IRF5,IRF7,RBL1,ZBP1	ISG15
DUSP4	phosphatase	2			0	2.47e-05	0.0014	DUSP4,ERK,MAPK1		6 (3)	2	8-bromo-cAMP,buserelin,GPER1				MAPK1
IFNAR1	transmembrane receptor	1			0	2.53e-05	0.0002	IFNAR1		3 (1)	1	COPS5,CSNK1A1,IFNA2,IL2RG,interferon alfacon-1,miR-208b inhibitor,miR-499a-5p inhibitor,OSM,pevonedistat	ARRB2,ERK,ETV6-RUNX1,IFNA1/IFNA13,IL4,mir-208,miR-499-5p (and other miRNAs w/seed UAAGACU),NEDD8,SP110		EIF2AK2,IL27,IRF7,SOCS3,TLR7
urea	chemical - endogenous mammalian	2			0	2.63e-05	0.0021	AKT1,ERK,MAPK1,urea		6 (4)	3				ERK,MAPK1,PRL
CRK	other	2			0	2.72e-05	0.0025	CRK,ERK,MAPK1		6 (3)	2				CRKL,ERK,H/K/NRAS,MAPK1
Irgm1	other	1			0	2.78e-05	0.0004	Irgm1		3 (1)	1	ELAVL1,Ifnar,IRF3,ZBTB10	IL4,PNPT1			IFIH1,IRGM,ISG15,USP18,ZBP1
NRG (family)	group	2			0	2.81e-05	0.0025	ERBB2,ERK,MAPK1,NRG (family)		7 (4)	3				ERK,MAPK1
IFNL4	cytokine	1			0	2.83e-05	0.0007	IFNL4		2 (1)	1				IFIH1,ISG15
CRP	other	2			0	2.86e-05	0.0024	AKT1,CRP,ERK,FCGR2A,SYK		6 (5)	4	poly rI:rC-RNA,SMARCB1,STAT	rosiglitazone		ERK,H/K/NRAS,IL1RN,SYK
U-69593	chemical reagent	2			0	2.86e-05	0.0013	ERK,MAPK1,U-69593		6 (3)	2				ERK,MAPK1
CRKL	kinase	2			0	2.88e-05	0.0015	BCR-ABL1,CRKL,ERK,MAPK1		6 (4)	3	CD46,CRK	bortezomib,crizotinib		ERK,IFNB1,MAPK1
alpha-estradiol	chemical - endogenous mammalian	2			0	3.01e-05	0.0014	alpha-estradiol,ERK,MAPK1		6 (3)	2				ERK,MAPK1,PGR
CDH2	other	2			0	3.05e-05	0.0017	CDH2,FOXO1,MAPK1,PRKAA1		6 (4)	3	EDN3,Focal adhesion kinase,OSM,PLAU,RASSF1	ELAVL1,ETV6-RUNX1,GATA3,gefitinib,GSK2816126,IRF3,poly rI:rC-RNA,PTPN7		MAPK1
PF4	cytokine	2			0	3.05e-05	0.0022	ERK,MAPK1,PF4		6 (3)	2	ELF4			ISG15,PGR,USP18	ERK,MAPK1
FGF4	growth factor	2			0	3.14e-05	0.0016	ERK,FGF4,MAPK1		6 (3)	2				ERK,MAPK1,PRL
Ifn	group	1			0	3.23e-05	0.0003	Ifn		3 (1)	1	IFN Beta,IRF5,poly rI:rC-RNA,SYK,TBK1,TLR9	IL4,UBA7		ISG15,PML,SOCS1,STAT,TAP1,TYK2
MARK3	kinase	3			0	3.26e-05	0.0029	CDC25C,ERK,ESR1,HDAC7,KSR1,MAPK1,MARK3,NFkB (complex),WWTR1,YAP/TAZ		8 (10)	5
MDM2	transcription regulator	2			0	3.27e-05	0.0016	AR,ARRB2,FOXO1,GATA3,MDM2,RARA,RELA,TP53		9 (8)	7	8-bromo-cAMP,bortezomib,EML4-ALK,ETV6-RUNX1,idarubicin,IFNA2,MAPKAPK2,PLAU,RUNX1-RUNX1T1,SMARCB1,TRRAP,VCAN	cigarette smoke,Focal adhesion kinase,Interferon alpha		Cyclin A,IL1RN	GATA3
TMSB4	group	2			0	3.29e-05	0.0016	ERK,MAPK1,TMSB4		6 (3)	2	GNA12			ERK,ITGA1,ITGA2,MAPK1
methamphetamine	chemical drug	2			0	3.42e-05	0.0017	ERK,MAPK1,methamphetamine		6 (3)	2				ADRA2A,MAPK1	5-hydroxytryptamine,ERK
CFLAR	other	2			0	3.46e-05	0.0026	BAX,CFLAR,ERK,IRF7,MAPK1,RELA		6 (6)	5	EIF2AK2,GSK3A,HSP90AB1,IFNA2,IL27,poly rI:rC-RNA,TGM2	bortezomib,gefitinib,hydroxychloroquine,pevonedistat,SOCS1,USP18		GATA3,MAPK1	IRF3,IRF7,ISG15
EPHB2	kinase	2			0	3.58e-05	0.0024	EPHB2,ERK,MAPK1		6 (3)	2	NONO,OSM			Focal adhesion kinase	ERK,MAPK1
RGS (2,4,7,16,18)	group	3			0	3.58e-05	0.0031	BTK,ERK,Gαq,MAPK1,RGS (2,4,7,16,18),RGS16,RGS2,RGS4		6 (8)	3
MAPK1	kinase	1			0	3.59e-05	0.0006	MAPK1		4 (1)	1	8-bromoguanosine 3',5'-cyclic monophosphate,ADCY5,ADRA2A,alpha-amino-3-hydroxy-5-methyl-4-isoxazolepropionic acid,alpha-estradiol,ARAF,ARRB2,bortezomib,BTK,buserelin,CD2,CD46,CDH2,CFLAR,CHKA,cigarette smoke,compound 48/80,CRK,CRKL,DNM1,EML4-ALK,EPS8,estrogen receptor,FGF4,Focal adhesion kinase,GPER1,H/K/NRAS,HISTONE,IFNA1/IFNA13,IFNA2,IFNB1,IL4,IQGAP1,ITGA1,jasplakinolide,leukotriene D4,MAP2K2,MC…	BCL2L14,DPP4,DUSP4,DUSP7,DUSP8,EPHB2,FAU,gefitinib,Interferon alpha,PF4,PTPN7,RASSF1,RGS5,Rp-8-pCPT-cGMPS-triethylamine,saikosaponin A,SB-431542,seratrodast,SL 327,SOCS1,SU1498,SULF1		ERK,IFNL1,MAPKAPK2	EIF2AK2,GATA3,HLA-B,IFIH1,IRF7,ISG15,SP110,STAT,TAP1,TOB1,USP18
PITX1	transcription regulator	2			0	3.63e-05	0.0021	ERK,ESR1,PGR,PITX1		7 (4)	3				PGR,PRL	ERK
GNRH2	other	2			0	3.67e-05	0.0019	ERK,ESR1,GNRH2,PGR		7 (4)	3				PGR	ERK
Fcgr2	group	2			0	4.08e-05	0.0014	Fcgr2,FCGR2A,GRB2,NFkB (complex),SYK		5 (5)	4				SYK
HISTONE	group	2			0	4.47e-05	0.0023	EIF2AK2,ERK,HISTONE,TLR9		5 (4)	3				ERK,MAPK1,TLR9
MPT0E028	chemical drug	2			0	5.08e-05	0.0018	AKT1,ERK,MPT0E028,STAT3		5 (4)	3				ERK
HSPA4	other	2			0	5.52e-05	0.0003	BAX,EIF2AK2,HSPA4		3 (3)	2	sodium arsenite				EIF2AK2
IL1RN	cytokine	1			0	6.37e-05	0.0006	IL1RN		3 (1)	1	conjugated linoleic acid,CRP,IFN Beta,IL27,IL4,Interferon alpha,MDM2,rosiglitazone,SOCS3,ZBTB10	DPP4,VCAN			IFIH1,IRF7,leukotriene D4,PML,USP18
NONO	transcription regulator	1			0	6.67e-05	0.0013	NONO		3 (1)	1				EIF2AK2,EPHB2,IFIH1,IFNL1,ISG15,PARP9,PML,PNPT1,SP110,USP18
SOCS1	other	1			0	6.82e-05	0.0005	SOCS1		3 (1)	1	8-bromo-cAMP,Ifn,IFNA1/IFNA13,IFNA2,IL27,IL4,MAVS,OSM,poly rI:rC-RNA,rosiglitazone,TLR7,TLR9	FLT3LG,IL17RD,PRL,sodium arsenite		IFNL1	BAK1,CFLAR,ERK,IFIH1,IL12RB1,IRGM,ISG15,JAK3,MAPK1,Retnla,TGM2,TYK2
IL13RA1	transmembrane receptor	2			0	6.85e-05	0.0023	IL13RA1,STAT3,STAT6,TYK2		5 (4)	3	CD5,EML4-ALK,IL4,OSM	ABCG1		TYK2
Dynamin	group	2			0	6.85e-05	0.0044	AKT1,Dynamin,ERK,IRF3		6 (4)	3				ERK,IRF3
DNASE2	enzyme	1			0	6.87e-05	0.0005	DNASE2		2 (1)	1					IFNB1,IRF7,ISG15,ZBP1
EDN3	other	2			0	6.89e-05	0.0028	EDN3,ERK,PRL		5 (3)	2				CDH2,Cyclin A,ERK,Focal adhesion kinase,ITGA2	PRL
RHOG	enzyme	2			0	7.66e-05	0.0029	AKT1,ERK,RHOG,SYK		5 (4)	3	PRL			ERK,SYK
dynasore	chemical reagent	2			0	7.85e-05	0.0039	dynasore,ERK,IRF3		5 (3)	2				ERK	DNM1,IFNB1,IRF3
SP110	transcription regulator	1			0	8.49e-05	0.0023	SP110		3 (1)	1	GATA3,IFNA2,IFNL1,IRF5,mir-96,NONO,PARP9,PRL,TGM2	MAPK1			IFIH1,IFNAR1
5-hydroxytryptamine	chemical - endogenous mammalian	2			0	8.77e-05	0.0097	5-hydroxytryptamine,AKT1,ERK,FOXO3,PRKCD,PRL,STAT1		7 (7)	6	fluvoxamine,poly rI:rC-RNA	8-bromo-cAMP,methamphetamine		ERK,GHRL,H/K/NRAS,PDGFRB,PRL,TRPV1,UCP2
STAT	group	2			0	8.87e-05	0.0048	AKT1,ERK,STAT,STAT1,STAT3,STAT6		6 (6)	5	Ifn,IFN Beta,IFNA2,IFNB1,IFNL1,IL4,Interferon alpha,JAK3,OSM,PARP9,PDGFRB,PRL	MAPK1,USP18		CRP,EIF2AK2
LTB4R	G-protein coupled receptor	2			0	8.93e-05	0.0025	ERK,LTB4R,SYK		4 (3)	2	rosiglitazone	UCP2		ERK,IRF5,SYK
Fc receptor	group	2			0	9.17e-05	0.0046	ERK,Fc receptor,FCGR2A,SYK		5 (4)	3				ERK,Focal adhesion kinase,SYK
hydroxychloroquine	chemical drug	2			0	9.19e-05	0.0012	BAX,hydroxychloroquine,TLR3,TLR7,TLR9		4 (5)	4					CFLAR,TLR7,TLR9
orantinib	chemical drug	2			0	0.000104	0.0046	ERK,IRF3,orantinib		5 (3)	2					ERK,IRF3,PDGFRB
PML	transcription regulator	1			0	0.000108	0.0017	PML		3 (1)	1	Ifn,IFNA2,IFNB1,IFNL1,Interferon alpha,NONO	ETV6-RUNX1,garcinol,IL1RN		CCNA1,ELF4,IFIH1,IFN Beta,IRF7,ISG15,PGR,TAP1	ERK,UCP2
Retnla	other	2			0	0.000111	0.0043	BTK,ERK,Retnla,STAT3		5 (4)	3	IL4,MAPKAPK2,PLAU	SOCS1		BTK,ERK
UCP2	transporter	2			0	0.000112	0.0078	AKT1,ERK,FOXO1,STAT3,UCP2		6 (5)	4	5-hydroxytryptamine,GHRL,rosiglitazone	PML			ERK,LTB4R
ILX-23-7553	chemical drug	3			0	0.000113	0.0092	ADCY,Alp,ERK,FOXO3,ILX-23-7553,NFkB (complex),PRL,RELA,STK11,VDR		7 (10)	6
IL17RD	other	2			0	0.000123	0.0069	AKT1,ERK,IL17RD,STAT3		5 (4)	3					ERK,SOCS1
AA-861	chemical reagent	3			0	0.000124	0.0065	AA-861,ABCG1,ALOX15,ALOX5,ERK,MYC,STAT3,TP53		8 (8)	5					ALOX15
USP21	peptidase	2			0	0.000125	0.0055	GATA3,IRF3,NEDD8,NFkB (complex),RELA,USP21		5 (6)	5				GATA3	IFN Beta,IFNB1,Interferon alpha,IRF3,ISG15,NEDD8
IFN Beta	group	1			0	0.000126	0.0021	IFN Beta		3 (1)	1	IRF3,IRF5,MAVS,PML,poly rI:rC-RNA,SGPL1,TBK1	LRBA,SOCS3,TAP1,TLR10,USP21		BAK1,ERK,Ifn,Ifnar,IL1RN,IL27,ISG15,STAT,TYK2,USP18
TLR10	transmembrane receptor	2			0	0.000134	0.0074	ERK,IRF1,IRF5,IRF7,NFkB (complex),TLR10		5 (6)	5				IRF5,IRF7	ERK,IFN Beta
MAPKAPK2	kinase	2			0	0.00014	0.008	AKT1,ERK,IRF3,MAPKAPK2,NFkB (complex),RELA,TP53,TSC2		8 (8)	7	EIF2AK2,IFNA2,Interferon alpha,MAPK1,poly rI:rC-RNA,sodium arsenite			IFNB1,IRF3,MDM2,PLAU,Retnla
BAK1	other	2			0	0.000143	0.0031	BAK1,IRF3		4 (2)	2	bortezomib,fucoidin,IFN Beta,IFNA2,Interferon alpha,IRF5,poly rI:rC-RNA,PRKAA	Nrg1,oligomycin,OSM,SOCS1		IRF3,IRF7,TYK2
IRF7	transcription regulator	1			0	0.000145	0.0032	IRF7		3 (1)	1	BAK1,Ifnar,IFNAR1,IRF3,MAVS,oblimersen,OSM,PARP9,PML,poly rI:rC-RNA,PRL,Stat1-Stat2,TBK1,TLR10,TLR7,TLR9,TNK1	ACKR2,CFLAR,cigarette smoke,DNASE2,DUSP11,ETV6-RUNX1,fucoidin,IL1RN,IL4,MAPK1,NCOR1,PGR,PNPT1,PPP1CC,PRDM16,rosiglitazone,SOCS3,WWTR1,ZBED2		CCNA1,IFNK,IFNL1,IL27,IRGM,ISG15,TAP1,TREX1,UBA7,ZBP1
TSHR	G-protein coupled receptor	3			0	0.000151	0.003	ADCY,AKT1,BTK,ERK,FOXO1,FOXO3,GNA12,GNA13,NFkB (complex),PRKCD,RPS6KB1,S6K1,STK11,TP53,TSHR		8 (15)	9	8-bromo-cAMP,rosiglitazone	olanzapine,poly rI:rC-RNA		GNA12
SMARCB1	transcription regulator	1			0	0.000161	0.0021	SMARCB1		3 (1)	1				CRP,EIF2AK2,IFNB1,MDM2,PPP1CC,SMAD5	Cyclin A,PRKAA
cystamine	chemical drug	2			0	0.000163	0.0031	cystamine,HTT,TGM2		4 (3)	2					TGM2
PRKG2	kinase	2			0	0.000167	0.0053	ERK,FOXO1,KRAS,PRKG2,SOX9		5 (5)	4	PGR			ERK
IRF3	transcription regulator	1			0	0.000169	0.0018	IRF3		3 (1)	1	BAK1,Dynamin,IL2RG,MAPKAPK2,MAVS,poly rI:rC-RNA,SGPL1,TBK1,TLR7,TLR9,TNK1	CFLAR,dynasore,ETV6-RUNX1,LRBA,orantinib,USP21		IFN Beta,IFNA1/IFNA13,IFNA2,IFNK,IFNL1,IRF5,IRF7,IRGM,Irgm1,ISG15,TAP1,TREX1,USP18,ZBP1	CDH2
cigarette smoke	chemical toxicant	1			0	0.000184	0.0017	cigarette smoke		3 (1)	1				ERK,GATA3,IFNB1,IL4,MAPK1	Focal adhesion kinase,IRF7,MDM2
PRDM16	transcription regulator	1			0	0.00019	0.0016	PRDM16		2 (1)	1	rosiglitazone				IRF7
pilaralisib	chemical drug	2			0	0.000204	0.0046	AKT1,ERK,PIK3CG,pilaralisib		4 (4)	3					ERK,PIK3CD
NR0B1	ligand-dependent nuclear receptor	2			0	0.000212	0.0091	AR,ESR1,HNF4A,NR0B1,PGR		7 (5)	4	EML4-ALK				PGR
NGLY1	enzyme	1			0	0.000214	0.0024	NGLY1		2 (1)	1				BECN1	USP18
midostaurin	chemical drug	2			0	0.000219	0.0101	AKT1,ERK,midostaurin,STAT3		5 (4)	3					ERK,GSK3A,PDGFRB
IL27	cytokine	2			0	0.000222	0.0127	ERK,IL27,STAT3,STAT6		6 (4)	4	IFN Beta,IFNAR1,IFNB1,Interferon alpha,IRF7,poly rI:rC-RNA,TLR7,ZBTB10	BTK		CFLAR,Cyclin A,EIF2AK2,ERK,HLA-B,IFNA2,IFNL1,IL1RN,SOCS1,SOCS3,TAP1	GATA3,IL4
SDC4	other	2			0	0.000223	0.0101	ERK,SDC4,SOX9,TGM2		5 (4)	3	PAF1,poly rI:rC-RNA			ERK,Focal adhesion kinase,TGM2
PD 168393	chemical - kinase inhibitor	2			0	0.000226	0.0132	AKT1,ERBB2,ERK,PD 168393,STAT1,STAT3		6 (6)	5					ERK,HSP90AB1
RBL1	transcription regulator	2			0	0.00023	0.0114	AKT1,ERK,FOXO3,MYC,RBL1		6 (5)	4	8-bromo-cAMP,IFNA2,TBK1			ERK	Cyclin A
IFNA2	cytokine	1			0	0.000232	0.0033	IFNA2		3 (1)	1	IL27,IRF3,poly rI:rC-RNA,TBK1,TLR7,TLR9			BAK1,BCL2L14,CFLAR,DPP4,EIF2AK2,GAB3,HLA-B,IFIH1,IFNAR1,IFNB1,IL4,Interferon alpha,IRF5,ISG15,MAPK1,MAPKAPK2,MDM2,PARP9,PML,PPP2R2C,PRKD2,RASSF1,RBL1,SOCS1,SOCS3,SP110,STAT,TAP1,TGM2,TREX1,TYK2,UBA7,USP18,ZBP1	ERK
TSC1	other	2			0	0.000232	0.0176	AKT1,ERK,FOXO1,FOXO3,STAT1,STAT3,TSC1,TSC2		6 (8)	7	PRKAA			PDGFRB	ALOX15,ERK,Interferon alpha,NPM1,PLAU
IL2RG	transmembrane receptor	2			0	0.000235	0.0081	IL2RG,STAT1,STAT3,STAT6		5 (4)	4	CD5,poly rI:rC-RNA			IFNAR1,IFNB1,IRF3,ISG15	ABCG1,TXK,UBA7
IDEC-132	chemical drug	3			0	0.000245	0.0159	ABCG1,AKT1,BAX,calpain,DICER1,IDEC-132,STAT3,TOP1,TP53		7 (9)	6
PRLR	transmembrane receptor	2			0	0.000251	0.0164	AKT1,ERK,PRL,PRLR,STAT1,STAT3,TP53		7 (7)	6	estrogen receptor,PGR,rosiglitazone	ELAVL1		ERK
PDGFRB	kinase	2			0	0.000266	0.0195	AKT1,EIF2AK2,ERK,PDGFRB,STAT1,STAT3,TP53		7 (7)	6	5-hydroxytryptamine,leukotriene D4,PDGFD,TGM2,TSC1	midostaurin,orantinib,PTPRA,rosiglitazone		EIF2AK2,ERK,OSM,RGS5,STAT,TYK2
VAV	group	2			0	0.000276	0.0139	BTK,ERK,STAT3,VAV		5 (4)	3	CD46,GNA12,SYK			BTK,ERK,IL4
IFNB1	cytokine	1			0	0.000283	0.0036	IFNB1		3 (1)	1	BECN1,cigarette smoke,CRKL,DUSP9,IFNA2,Ifnar,IL2RG,IRF5,MAPKAPK2,MAVS,mir-96,ORMDL3,poly rI:rC-RNA,SMARCB1,SYK,TBK1,ZBTB10	2-aminopurine,8-bromo-cAMP,DNASE2,dynasore,ETV6-RUNX1,GAPDH,NCOR1,PNPT1,rosiglitazone,TREX1,USP21		IFNK,IL27,ISG15,MAPK1,PARP9,PML,PRL,RASSF1,STAT,TYK2,UBA7	mir-31,miR-31-5p (and other miRNAs w/seed GGCAAGA)
fenebrutinib	chemical drug	2			0	0.000304	0.0059	BTK,ERK,fenebrutinib		4 (3)	2					BTK,ERK
Cyclin A	group	2			0	0.000308	0.0153	CEBPB,Cyclin A,ELF4,PGR,TP53		7 (5)	4	bortezomib,EDN3,IGFBP7,IL27,MDM2,WWTR1	garcinol,OSM,RBL1,SMARCB1,tetraethylammonium,TOB1		ELF4,estrogen receptor,PGR
TGM2	enzyme	1			0	0.00032	0.0019	TGM2		3 (1)	1	ERK,IFNA2,IL4,RASSF1,SDC4	cystamine,SOCS1		CFLAR,Focal adhesion kinase,HLA-B,PARP9,PDGFRB,SP110,TAP1,UBA7
CCNA1	other	2			0	0.000322	0.0124	BRCA1,CCNA1,PGR,TP53		6 (4)	3	8-bromo-cAMP,EML4-ALK,ERK,IRF7,PML	estrogen receptor,garcinol,Interferon alpha		NPM1,PGR
8-bromo-cAMP	chemical reagent	2			0	0.000324	0.0125	8-bromo-cAMP,AKT1,ERK,ESR1,PGR,SOX9		8 (6)	5				CCNA1,DUSP4,ERK,estrogen receptor,ITGA1,ITGA2,MDM2,PDGFD,PGR,PRL,RBL1,SOCS1,TRPV1,TSHR	5-hydroxytryptamine,IFNB1,IL12RB1,PRKAA
IFIH1	enzyme	1			0	0.000324	0.0023	IFIH1		2 (1)	1	IFNA1/IFNA13,IFNA2,Ifnar,IFNK,IFNL1,IFNL4,IRF5,NONO,PML,poly rI:rC-RNA,PRL,TNK1,ZBTB10	ETV6-RUNX1,IL1RN,IL4,IRGM,Irgm1,MAPK1,PNPT1,SOCS1,SP110,WWTR1		ISG15,MAVS,TBK1
PAF1	other	1			0	0.000371	0.0042	PAF1		2 (1)	1				IFNL1,ISG15,SDC4
MIR17-92	group	3			0	0.000384	0.0176	ERK,ESR1,mir-17,mir-19,mir-25,MIR17-92,PTEN,RELA,STAT3		7 (9)	5
ELF4	transcription regulator	3			0	0.000391	0.0067	Alp,ELF4,PRL		4 (3)	2	Cyclin A,PML	ETV6-RUNX1,garcinol,NPM1		PF4
RBBP4	enzyme	2			0	0.000431	0.0203	AKT1,ERK,KRAS,RBBP4,TP53		6 (5)	4				ERK
JAK3	kinase	2			0	0.000447	0.0209	AKT1,IL2RG,JAK3,RELA,STAT1,STAT3,STAT6		6 (7)	6	IL4,OSM	ETV6-RUNX1,SOCS1		IGHM,STAT
bortezomib	chemical drug	2			0	0.000454	0.0139	AKT1,BCR-ABL1,bortezomib,ERBB2,STAT1,TNF,TP53		8 (7)	7	selumetinib			BAK1,Cyclin A,MAPK1,MDM2	CFLAR,CRKL,HSP90AB1,IGHM,Interferon alpha,PGR,TLR7,TLR9
selumetinib	chemical drug	2			0	0.000474	0.019	bortezomib,ERK,selumetinib,STAT3		5 (4)	3				bortezomib	ERK,ITGA2,MAP2K2
GNA12	enzyme	2			0	0.000477	0.0251	AKT1,BTK,FOXO1,FOXO3,GNA12,NFkB (complex),PRKCD		6 (7)	6	PRL,TSHR			ARAF,BTK,Focal adhesion kinase,IQGAP1,PIK3CD,PPP1CC,TMSB4,VAV
ALOX15	enzyme	2			0	0.000485	0.0254	ABCG1,ALOX15,ERK,STAT3		5 (4)	3	IL4,PGR	AA-861,Rp-8-pCPT-cGMPS-triethylamine,TSC1		ERK	ABCG1
IRGM	enzyme	1			0	0.000492	0.0061	IRGM		2 (1)	1	IRF3,IRF7,ZBTB10	Irgm1,SOCS1			HLA-B,IFIH1,ISG15,SOCS3,UBA7,USP18,ZBP1
WWTR1	transcription regulator	3			0	0.000499	0.0263	Alp,CEBPB,LATS,LATS2,PRL,RUNX2,TP53,WWTR1		7 (8)	4	Interferon alpha	rosiglitazone		Cyclin A	IFIH1,IRF7
IGHM	transmembrane receptor	2			0	0.000505	0.012	ERK,IGHM,SYK		4 (3)	2	JAK3	bortezomib,interferon alfacon-1		ERK,SYK
GATA3	transcription regulator	2			0	0.000515	0.0213	FGF10,GATA3,IFNG		6 (3)	3	CFLAR,cigarette smoke,ELAVL1,SYK,USP21	ETV6-RUNX1,GATA3-AS1,IL27,Interferon alpha,MAPK1,MDM2,PGR,rosiglitazone		SP110	CDH2
HU-210	chemical reagent	2			0	0.000519	0.0237	AKT1,ERK,HU-210,STAT3		5 (4)	3				ERK
oblimersen	biologic drug	1			0	0.00053	0.0036	oblimersen		2 (1)	1				IRF7,ISG15
PGR	ligand-dependent nuclear receptor	1			0	0.000587	0.0076	PGR		3 (1)	1	8-bromo-cAMP,alpha-estradiol,CCNA1,COPS5,Cyclin A,GNRH2,IQGAP1,lapatinib,PF4,PITX1,PML,sodium arsenite	bortezomib,NCOR1,NR0B1		ALOX15,NEDD9,PLAU,PRKG2,PRLR,VCAN	GATA3,GPER1,IRF7,ISG15
GSK3A	kinase	2			0	0.000588	0.0278	ERK,GSK3A,MYC,NFkB (complex),STAT3		6 (5)	4	PIK3CD	midostaurin		CFLAR	BECN1,ERK
PRL	cytokine	1			0	0.000599	0.0076	PRL		3 (1)	1	5-hydroxytryptamine,8-bromo-cAMP,buserelin,FGF19,FGF4,IFNB1,Interferon alpha,PITX1,urea	EDN3,gefitinib,jasplakinolide,lapatinib		BRAF,EIF2AK2,ERK,GNA12,IFIH1,IRF7,ISG15,ITGA1,PNPT1,RHOG,SOCS3,SP110,STAT,USP18	estrogen receptor,SOCS1
sodium arsenite	chemical drug	2			0	0.000616	0.0205	EIF2AK2,ERBB2,ERK,ESR1,NFkB (complex),sodium arsenite,STAT3		7 (7)	6				EIF2AK2,ERK,HSPA4,MAPKAPK2,PGR	H/K/NRAS,SOCS1,SOCS3
GSK2816126	chemical drug	3			0	0.000634	0.0223	BRCA1,EZH2,GSK2816126,STAT3,ZBTB16		5 (5)	4					CDH2
isosorbide dinitrate	chemical drug	3			0	0.00065	0.0188	CYP2E1,CYP3A4,ERK,FOXO1,GUCY1A1,isosorbide dinitrate,STAT3,STAT6,TP53,VASP		7 (10)	5
EML4-ALK	fusion gene/product	2			0	0.000651	0.0225	EML4-ALK,ERK,STAT1,STAT3,STAT6		5 (5)	4		crizotinib		CCNA1,ERK,IL13RA1,IL4,MAPK1,MDM2,NR0B1,SOCS3,VCAN
BECN1	other	2			0	0.000671	0.0217	BECN1,ERBB2,ERK,STAT3		5 (4)	3	NGLY1,PRKAA	GSK3A		ERK,IFNB1	IL4
PRKAB1	kinase	2			0	0.000695	0.0139	FOXO3,PRKAA1,PRKAA2,PRKAB1,SIRT1		4 (5)	4	SB-431542			BRAF
Nrg1	other	2			0	0.000701	0.0246	AKT1,ERBB2,ERK,FOXO1,Nrg1		5 (5)	4				ERK	BAK1
IL3RA	transmembrane receptor	2			0	0.00073	0.0161	ERK,IL3RA,STAT3		4 (3)	2	FLT3LG,IL4			ERK
RUNX1-RUNX1T1	fusion gene/product	3			0	0.000782	0.0448	CEBPA,GATA1,NFkB (complex),RUNX1,RUNX1-RUNX1T1,SPI1,STAT3,TP53,TYK2		7 (9)	6				MDM2
dyngo-4a	chemical reagent	2			0	0.000782	0.018	dyngo-4a,ERK,STAT3		4 (3)	2					ERK
PRKAA	group	2			0	0.000804	0.0285	AKT1,BAK1,ERK,FOXO1,PRKAA,SIRT1,TP53		7 (7)	6	GHRL,IQGAP1,olanzapine,oligomycin,rosiglitazone,SB-431542	8-bromo-cAMP,RC3H1,SMARCB1		BAK1,BECN1,TSC1	ERK
MAVS	other	1			0	0.00081	0.007	MAVS		2 (1)	1	IFIH1			EIF2AK2,IFN Beta,IFNA1/IFNA13,IFNB1,IFNL1,Interferon alpha,IRF3,IRF7,ISG15,SOCS1,SOCS3,TBK1,USP18
CELF2	other	3			0	0.000825	0.0226	AKT1,BAX,BRCA1,CASP3,CASP9,CELF2,CHEK1,CHEK2,EIF2AK2,NFkB (complex),PTEN,RELA,TP53		7 (13)	8
CD5	transmembrane receptor	2			0	0.000859	0.033	CD5,ERK,NFkB (complex),STAT3		5 (4)	4	IL4	CD2,estrogen receptor		CD72,IL13RA1,IL2RG,MAP2K2	ERK
hypochlorous acid	chemical drug	2			0	0.000902	0.0349	ERK,hypochlorous acid,STAT3,TP53		6 (4)	3				ERK,IL4
fucoidin	chemical reagent	2			0	0.000918	0.0326	ERK,fucoidin,SYK		4 (3)	2				BAK1,SYK	ERK,IL4,IRF7,ISG15
cyclosporin	biologic drug	3			0	0.00093	0.0355	ABCG2,cyclosporin,CYP3A4,ERK,SLCO1B3,STAT3,TP53		6 (7)	3					NAD+
BQ-788	biologic drug	2			0	0.000932	0.0222	BQ-788,ERK,STAT3		4 (3)	2					ERK
FLT3LG	cytokine	2			0	0.000937	0.0367	AKT1,ERK,FLT3LG,STAT1,STAT3		5 (5)	4	TLR9			ERK,IL3RA,Interferon alpha	SOCS1
ITGA2	transmembrane receptor	2			0	0.00101	0.0272	ERK,ITGA2,SYK		4 (3)	2	8-bromo-cAMP,EDN3,IL4,NEDD9,TMSB4	lapatinib,mir-31,selumetinib		ERK,Focal adhesion kinase,SYK
MLN8054	chemical drug	3			0	0.00102	0.0374	AKT1,AURKA,BRCA1,ERK,MLN8054,MYC,NF2,STAT3		6 (8)	5
PNPT1	enzyme	2			0	0.00102	0.021	EIF2AK2,NFkB (complex),PNPT1,RELA		4 (4)	4	Ifnar,NONO,PRL				IFIH1,IFNB1,IRF7,Irgm1,ISG15,PARP9,USP18
crizotinib	chemical drug	2			0	0.00103	0.0412	AKT1,crizotinib,ERK,STAT3		5 (4)	3					CRKL,EML4-ALK,ERK,IQGAP1,VCAN
NPM1	transcription regulator	2			0	0.0011	0.0413	EIF2AK2,ELF4,NFkB (complex),NPM1,STAT3,TP53		6 (6)	5	CCNA1,Interferon alpha,phosphate	TSC1			ELF4
SOCS3	phosphatase	1			0	0.00112	0.0032	SOCS3		2 (1)	1	conjugated linoleic acid,EIF2AK2,EML4-ALK,GHRL,IFNA2,IFNAR1,IL27,MAVS,OSM,poly rI:rC-RNA,PRL,rosiglitazone,TLR9	IRGM,sodium arsenite,USP18		ERK,IL1RN	Focal adhesion kinase,IFN Beta,IFNL1,IRF7,TYK2
GHRL	growth factor	2			0	0.00113	0.043	AKT1,ERK,GHRL,PRKAA2,STAT3		5 (5)	4	5-hydroxytryptamine			ERK,PRKAA,SOCS3,UCP2	ABCG1
MER-WWC1-FRMD6	complex	3			0	0.00114	0.0449	ERK,ESR1,MER-WWC1-FRMD6,NF2,STAT3,WWC1		6 (6)	3
BTK	kinase	1			0	0.00115	0.0079	BTK		2 (1)	1	CD72,GNA12,PIK3CD,Retnla,VAV	fenebrutinib		CD2,ERK,MAPK1	IL27,Interferon alpha,ISG15,TLR9
IRF5	transcription regulator	1			0	0.00115	0.006	IRF5		2 (1)	1	IFNA2,IRF3,LTB4R,poly rI:rC-RNA,TBK1,TLR10,TLR7,TLR9	ETV6-RUNX1		BAK1,IFIH1,Ifn,IFN Beta,IFNA1/IFNA13,IFNB1,Interferon alpha,ISG15,SP110	IL4
CAMKK2	kinase	2			0	0.00119	0.0429	AKT1,CAMKK2,FOXO3,STAT3,TSC2		5 (5)	4
SLC39A10	transporter	2			0	0.00122	0.026	ERK,RELA,SLC39A10,SYK		4 (4)	3					ERK,SYK
FKHR	group	3			0	0.00124	0.039	AKT1,AR,ESR1,FKHR,FOXO1,FOXO3,RELA,SIRT1		7 (8)	7	PLAU
GAB3	other	1			0	0.00125	0.0075	GAB3		1 (1)	1	IFNA2
miR-499-5p (and other miRNAs w/seed UAAGACU)	mature microRNA	1			0	0.00125	0.0036	miR-499-5p (and other miRNAs w/seed UAAGACU)		1 (1)	1					IFNAR1
RAD21	transcription regulator	3			0	0.00127	0.0342	BAK1,BAX,BRCA1,CHEK2,ERK,GLI1,MYC,RAD21,RELA,STAT3,TP53		8 (11)	9
hexadimethrine bromide	chemical reagent	2			0	0.00129	0.0102	hexadimethrine bromide,TLR3,TLR7,TLR9		3 (4)	3					TLR7,TLR9
lapatinib	chemical drug	2			0	0.00132	0.0445	ERBB2,ERK,ESR1,FOXO3,lapatinib		6 (5)	4				PGR	ERK,ITGA2,PRL
EIF2AK2	kinase	1			0	0.00132	0.0043	EIF2AK2		2 (1)	1	IFNA1/IFNA13,IFNA2,Ifnar,IFNAR1,IFNK,IFNL1,IL27,MAVS,miR-208b inhibitor,miR-499a-5p inhibitor,NONO,PDGFRB,poly rI:rC-RNA,PRL,SMARCB1,sodium arsenite,STAT,Stat1-Stat2	2-aminopurine,ACKR2,ERK,GAPDH,HSPA4,IL4,MAPK1,TAP1		CFLAR,ISG15,MAPKAPK2,NEDD9,PARP9,SOCS3,USP18
NAD+	chemical - endogenous mammalian	2			0	0.00133	0.0484	AKT1,NAD+,NFkB (complex),SIRT1,STK11		5 (5)	4		cyclosporin
FBXL14	enzyme	3			0	0.00135	0.0378	BAK1,BAX,BRCA1,ERK,FBXL14,GLI1,MYC,RELA,STAT3,TP53,TWIST1		8 (11)	9
S100a7a	other	2			0	0.00135	0.028	ERK,S100a7a,STAT3		4 (3)	2				ERK
CTDSP1	phosphatase	3			0	0.00135	0.0387	BAK1,BAX,BRCA1,CTDSP1,ERK,GLI1,MYC,RELA,STAT3,TP53,TWIST1		8 (11)	9
S100	complex	2			0	0.00139	0.0286	AKT1,ERK,KRAS,S100		4 (4)	3				ERK
NEDD9	other	2			0	0.00142	0.0435	ERK,NEDD9,STAT3,STK11		5 (4)	3	EIF2AK2,estrogen receptor,leukotriene D4,PGR			ERK,ITGA2	PPP2R2C
DOK2	other	2			0	0.00145	0.0354	DOK2,ERK,STAT3		4 (3)	2	HR,IL4	CD2			ERK
oxysterol	chemical - endogenous mammalian	3			0	0.00155	0.0452	AKT1,BAK1,BAX,ERK,GPR183,NFkB (complex),Nr1h,NR1H2,NR1H3,oxysterol,RARA,Rxr,Sod,SOD2,STAT3,TP53		7 (16)	8				ABCG1
Il-4 receptor	complex	2			0	0.00155	0.0132	Il-4 receptor,IL2RG,STAT6		3 (3)	2	IL4
ODN1411	chemical reagent	2			0	0.00155	0.0125	ODN1411,TLR3,TLR7,TLR9		3 (4)	3					TLR7,TLR9
Ifnar	group	1			0	0.0016	0.0129	Ifnar		2 (1)	1	IFN Beta,Interferon alpha	ETV6-RUNX1		EIF2AK2,IFIH1,IFNB1,IRF7,Irgm1,ISG15,PNPT1,poly rI:rC-RNA,TAP1,TLR7,TYK2,USP18,ZBP1
tipifarnib	chemical drug	2			0	0.00163	0.0332	ERK,STAT3,tipifarnib		4 (3)	2					ERK
FPR2	G-protein coupled receptor	2			0	0.00169	0.0197	ERK,FPR2,MAP3K7		3 (3)	2				ERK
oligomycin	chemical - endogenous non-mammalian	2			0	0.00169	0.0462	AKT1,BAK1,MAP3K7,oligomycin,PRKAA2		4 (5)	4				PRKAA	BAK1
siponimod	chemical drug	3			0	0.00171	0.0304	ALOX5,ERK,MYC,S1PR1,siponimod,STAT3,TP53		6 (7)	4
decursin	chemical - endogenous non-mammalian	2			0	0.00176	0.0395	decursin,ERK,STAT3		4 (3)	2				ERK
CACNA1D	ion channel	3			0	0.00181	0.0332	ABCG1,ADCY,AKT1,BAX,CACNA1D,ERK,MAPK9,PRKCD,STAT3,STK11,TOB1,TP53		7 (12)	9	GPER1
HSP90AB1	enzyme	2			0	0.00185	0.0462	ERK,HSP90AB1,STAT3		4 (3)	2	SYK	bortezomib,PD 168393		CFLAR,ERK	Focal adhesion kinase
HLA-B	transmembrane receptor	1			0	0.00188	0.0086	HLA-B		1 (1)	1	IFNA2,IFNL1,IL27,Interferon alpha,OSM,poly rI:rC-RNA,TGM2	IRGM,MAPK1		ELAVL1
LMK-235	chemical reagent	1			0	0.00188	0.0111	LMK-235		1 (1)	1
FGF19	growth factor	2			0	0.00201	0.0499	ERK,FGF19,STAT3		4 (3)	2				ERK,PRL
CNKSR1	other	2			0	0.00207	0.045	AKT1,CNKSR1,ERK,FOXO1,FOXO3		4 (5)	4		estrogen receptor		ERK
SMAD2-SMAD4-TOB	complex	3			0	0.00207	0.0379	AR,ERBB2,HNF4A,NFkB (complex),PRKAA1,SMAD2,SMAD2-SMAD4-TOB,SMAD4,STAT3,TOB1		7 (10)	7
API5	other	2			0	0.00209	0.023	API5,ERK,PRKCD		3 (3)	2				ERK
PDGFD	growth factor	2			0	0.0021	0.0438	ERK,PDGFD,STAT3		4 (3)	2	8-bromo-cAMP,thioacetamide	estrogen receptor		ERK,PDGFRB
garcinol	chemical - endogenous non-mammalian	2			0	0.00212	0.0463	ERK,garcinol,STAT3		4 (3)	2					CCNA1,Cyclin A,ELF4,ERK,PML
SYK	kinase	1			0	0.00214	0.0091	SYK		2 (1)	1	compound 48/80,CRP,Fc receptor,Fcgr2,fucoidin,IGHM,ITGA2,LTB4R,poly rI:rC-RNA,RHOG,TLR9	CD72,SLC39A10		ERK,GATA3,HSP90AB1,Ifn,IFNB1,VAV
TRPV1	ion channel	2			0	0.00216	0.0463	ERK,STAT3,TRPV1		4 (3)	2	5-hydroxytryptamine,8-bromo-cAMP,poly rI:rC-RNA	ARRB2		ERK
rosiglitazone	chemical drug	1			0	0.00221	0.0322	rosiglitazone		3 (1)	1				ABCG1,ERK,GAPDH,IL1RN,LTB4R,MAPK1,PRDM16,PRKAA,PRLR,SOCS1,SOCS3,TSHR,UCP2	CRP,GATA3,IFNB1,IRF7,ITGA1,PDGFRB,WWTR1
EIF3E	other	3			0	0.00237	0.0369	AR,BRCA1,CDK1,CHEK1,CHEK2,EIF3E,FOXO1,RELA,SOX2,TP53		7 (10)	6				PLAU
SOCS5	cytokine	2			0	0.00249	0.045	SOCS5,STAT3,STAT6		4 (3)	2
NEDD8	enzyme	1			0	0.0025	0.0073	NEDD8		1 (1)	1		USP21			IFNAR1
KCTD12	ion channel	3			0	0.00262	0.0348	AKT1,AR,AURKA,BRCA1,CDK1,FOXO1,KCTD12,MYC,SOX2,TP53		7 (10)	7		IL4
DUOX1	enzyme	2			0	0.00269	0.0494	DUOX1,STAT3,STAT6		4 (3)	2	IL4	poly rI:rC-RNA
MAGI3	kinase	2			0	0.00295	0.0359	AKT1,ERK,MAGI3		3 (3)	2				ERK
IL27	cytokine	1			0	0.003	0.0188	IL27		2 (1)	1	IFN Beta,IFNAR1,IFNB1,Interferon alpha,IRF7,poly rI:rC-RNA,TLR7,ZBTB10	BTK		CFLAR,Cyclin A,EIF2AK2,ERK,HLA-B,IFNA2,IFNL1,IL1RN,SOCS1,SOCS3,TAP1	GATA3,IL4
fluvoxamine	chemical drug	2			0	0.00302	0.0325	AKT1,ERK,fluvoxamine		3 (3)	2				5-hydroxytryptamine,ERK
TRRAP	transcription regulator	3			0	0.00303	0.0472	BRCA1,CDK1,ERK,FOXO1,GLI1,MYC,RELA,STAT3,TP53,TRRAP		8 (10)	8		OSM		MDM2
H3B-8800	chemical drug	1			0	0.00313	0.0099	H3B-8800		1 (1)	1
IL12RB1	transmembrane receptor	1			0	0.00313	0.0091	IL12RB1		1 (1)	1		8-bromo-cAMP,Interferon alpha,SOCS1		TYK2	IL4
PRKD2	kinase	1			0	0.00313	0.0029	PRKD2		1 (1)	1	CSNK1A1,IFNA2,TYK2			PLAU
TGF-beta inhibitor	chemical drug	1			0	0.00313	0.0135	TGF-beta inhibitor		1 (1)	1
mir-96	microRNA	2			0	0.00314	0.017	BCR-ABL1,mir-96		2 (2)	2				IFNB1,ISG15,SP110
thioacetamide	chemical toxicant	2			0	0.00333	0.0448	ERK,FOXO3,thioacetamide		3 (3)	2				ERK,PDGFD
ELAVL1	other	1			0	0.00337	0.0125	ELAVL1		2 (1)	1	HLA-B	interferon alfacon-1		GATA3,IL4,Irgm1,USP18	CDH2,PRLR
DUSP11	phosphatase	2			0	0.00342	0.0284	DUSP11,MAP3K7		2 (2)	2					IRF7,ISG15,USP18
PRKAG1	kinase	2			0	0.00374	0.0399	FOXO3,PRKAG1,SIRT1		3 (3)	2				BRAF
poly rI:rC-RNA	biologic drug	1			0	0.00376	0.0369	poly rI:rC-RNA		3 (1)	1	Ifnar			5-hydroxytryptamine,BAK1,CFLAR,CRP,EIF2AK2,ERK,HLA-B,IFIH1,Ifn,IFN Beta,IFN Lambda,IFNA1/IFNA13,IFNA2,IFNB1,IFNK,IFNL1,IL27,IL2RG,Interferon alpha,IRF3,IRF5,IRF7,ISG15,MAPK1,MAPKAPK2,SDC4,SOCS1,SOCS3,SYK,TAP1,TBK1,TRPV1,USP18,ZBP1	CDH2,DUOX1,PLAU,TSHR
TLR7	transmembrane receptor	1			0	0.00381	0.0162	TLR7		2 (1)	1	Ifnar,IFNAR1	bortezomib,hexadimethrine bromide,hydroxychloroquine,ODN1411		ERK,IFN Lambda,IFNA1/IFNA13,IFNA2,IFNK,IL27,IRF3,IRF5,IRF7,ISG15,PLAU,SOCS1
ZBTB10	other	1			0	0.00396	0.0212	ZBTB10		2 (1)	1				IFIH1,IFNB1,IL1RN,IL27,IRGM,Irgm1,ISG15,PARP9,ZBP1
riviciclib	chemical drug	3			0	0.00438	0.0466	AR,BRCA1,CDK1,CDK4,CDK9,FOXO1,GLI1,MYC,riviciclib,TP53		7 (10)	6
OSM	cytokine	1			0	0.00447	0.034	OSM		3 (1)	1	PDGFRB			ABCG1,ACKR2,CDH2,EPHB2,H/K/NRAS,HLA-B,IFNAR1,IL13RA1,IRF7,JAK3,PLAU,SMAD5,SOCS1,SOCS3,STAT,TAP1,TYK2	BAK1,Cyclin A,TRRAP
VCAN	other	1			0	0.00454	0.0225	VCAN		2 (1)	1	EML4-ALK,PGR	crizotinib		Focal adhesion kinase,Interferon alpha,MDM2,PLAU	IL1RN
puromycin	chemical - endogenous non-mammalian	2			0	0.0047	0.0289	BAX,MAP3K7,puromycin		2 (3)	2
UBA7	enzyme	1			0	0.00562	0.0166	UBA7		1 (1)	1	IFNA2,IFNB1,IRF7,TGM2	IL2RG,IRGM			Ifn,ISG15
ZBED2	transcription regulator	1			0	0.00562	0.0263	ZBED2		1 (1)	1	Interferon alpha				IRF7
ISG15	other	1			0	0.00624	0.0253	ISG15		1 (1)	1	EIF2AK2,IFIH1,Ifn,IFN Beta,IFNA1/IFNA13,IFNA2,Ifnar,IFNB1,IFNL1,IFNL4,IL2RG,Interferon alpha,IRF3,IRF5,IRF7,MAVS,mir-96,NONO,oblimersen,PAF1,PARP9,PF4,PML,poly rI:rC-RNA,PRL,RNY3,SGPL1,TLR7,TLR9,ZBP1,ZBTB10	2-aminopurine,ACKR2,BTK,CFLAR,DNASE2,DUSP11,ETV6-RUNX1,fucoidin,IL4,IRGM,Irgm1,MAPK1,NCOR1,PGR,PNPT1,RC3H1,SOCS1,TBK1,TREX1,UBA7,USP21
Stat1-Stat2	complex	1			0	0.00624	0.0166	Stat1-Stat2		1 (1)	1				EIF2AK2,IRF7
SD6	chemical reagent	1			0	0.00687	0.0179	SD6		1 (1)	1
ERK	group	1			0	0.00783	0.0395	ERK		2 (1)	1	5-hydroxytryptamine,8-bromo-cAMP,8-bromoguanosine 3',5'-cyclic monophosphate,ADCY5,ADRA2A,ALOX15,alpha-estradiol,API5,ARRB2,BECN1,BTK,buserelin,CD2,CD46,CD72,CHKA,cigarette smoke,CNKSR1,compound 48/80,CRK,CRKL,CRP,decursin,DNM1,DPP4,Dynamin,dynasore,EDN3,EML4-ALK,EPS8,Fc receptor,FGF19,FGF4,FLT3LG,fluvoxamine,Focal adhesion kinase,FPR2,GHRL,GPER1,H/K/NRAS,HISTONE,HSP90AB1,HU-210,hypochlorous acid…	ARAF,BCL2L14,BQ-788,CD5,crizotinib,DOK2,DUSP7,DUSP8,DUSP9,dyngo-4a,EPHB2,ETV6-RUNX1,FAU,fenebrutinib,fucoidin,garcinol,gefitinib,GNRH2,GSK3A,IFNA2,IGFBP7,IL17RD,jasplakinolide,lapatinib,methamphetamine,midostaurin,orantinib,PD 168393,PF4,pilaralisib,PITX1,PML,PPP2R2C,PRKAA,PTPN7,RASSF1,RGS5,Rp-8-pCPT-cGMPS-triethylamine,selumetinib,seratrodast,SL 327,SLC39A10,SOCS1,SU1498,SULF1,tetraethylammonium…		CCNA1,mir-31,miR-31-5p (and other miRNAs w/seed GGCAAGA),TGM2	EIF2AK2,IFNAR1,TOB1
mir-208	microRNA	1			0	0.00811	0.0161	mir-208		1 (1)	1					IFNAR1
NSD2	enzyme	1			0	0.00873	0.0208	NSD2		1 (1)	1
TLR9	transmembrane receptor	1			0	0.00928	0.0456	TLR9		2 (1)	1	HISTONE,TNK1	bortezomib,BTK,hexadimethrine bromide,hydroxychloroquine,ODN1411		ERK,FLT3LG,Ifn,IFN Lambda,IFNA1/IFNA13,IFNA2,IFNK,IFNL1,Interferon alpha,IRF3,IRF5,IRF7,ISG15,SOCS1,SOCS3,SYK,USP18	SGPL1
TAP1	transporter	1			0	0.00935	0.0288	TAP1		1 (1)	1	Ifn,IFNA2,Ifnar,IL27,IRF3,IRF7,OSM,PML,poly rI:rC-RNA,TGM2	MAPK1			EIF2AK2,IFN Beta,IFNL1
MAPKAP1	other	1			0	0.00997	0.0198	MAPKAP1		1 (1)	1
TNK1	kinase	1			0	0.00997	0.0327	TNK1		1 (1)	1				IFIH1,IRF3,IRF7,TLR9
ZBP1	other	1			0	0.0106	0.0244	ZBP1		1 (1)	1	IFNA1/IFNA13,IFNA2,Ifnar,IFNK,IRF3,IRF7,poly rI:rC-RNA,TBK1,ZBTB10	DNASE2,IL4,IRGM,Irgm1,NCOR1		ISG15
LRBA	other	1			0	0.0112	0.0201	LRBA		1 (1)	1					IFN Beta,Interferon alpha,IRF3
PARP9	enzyme	1			0	0.0112	0.0424	PARP9		1 (1)	1	EIF2AK2,IFNA2,IFNB1,NONO,TGM2,ZBTB10	PNPT1,RC3H1		IRF7,ISG15,SP110,STAT
idarubicin	chemical drug	1			0	0.0112	0.0149	idarubicin		1 (1)	1				MDM2
pevonedistat	chemical drug	1			0	0.0112	0.0237	pevonedistat		1 (1)	1				IFNAR1	CFLAR
IFNK	cytokine	1			0	0.0125	0.0316	IFNK		1 (1)	1	IFNB1,IRF3,IRF7,poly rI:rC-RNA,TLR7,TLR9			EIF2AK2,IFIH1,ZBP1
TREX1	enzyme	1			0	0.0125	0.048	TREX1		1 (1)	1	IFNA2,IRF3,IRF7	ETV6-RUNX1			IFNB1,ISG15,USP18
lapatinib/pazopanib	chemical drug	1			0	0.0125	0.0187	lapatinib/pazopanib		1 (1)	1
DUSP11	phosphatase	1			0	0.0131	0.0414	DUSP11		1 (1)	1					IRF7,ISG15,USP18
aphidicolin	chemical toxicant	1			0	0.0131	0.0294	aphidicolin		1 (1)	1
miR-31-5p (and other miRNAs w/seed GGCAAGA)	mature microRNA	1			0	0.0131	0.0329	miR-31-5p (and other miRNAs w/seed GGCAAGA)		1 (1)	1	ERK	IFNB1
COPS5	transcription regulator	1			0	0.0143	0.0171	COPS5		1 (1)	1	GATA3-AS1			IFNAR1,PGR
SMAD5	transcription regulator	1			0	0.0143	0.0406	SMAD5		1 (1)	1	OSM,SMARCB1
2-aminopurine	chemical reagent	1			0	0.0149	0.0353	2-aminopurine		1 (1)	1					EIF2AK2,IFNB1,ISG15
TYK2	kinase	1			0	0.0149	0.0277	TYK2		1 (1)	1	BAK1,Ifn,IFN alpha receptor,IFN Beta,IFNA1/IFNA13,IFNA2,Ifnar,IFNB1,IL12RB1,IL13RA1,IL4,Interferon alpha,OSM,PDGFRB,PLAU	SOCS1,SOCS3		PRKD2
SGPL1	enzyme	1			0	0.0162	0.04	SGPL1		1 (1)	1		TLR9		IFN Beta,IRF3,ISG15,MAPK1
mir-31	microRNA	1			0	0.0168	0.0415	mir-31		1 (1)	1	ERK	IFNB1			ITGA2
BAK1	other	1			0	0.0186	0.044	BAK1		1 (1)	1	bortezomib,fucoidin,IFN Beta,IFNA2,Interferon alpha,IRF5,poly rI:rC-RNA,PRKAA	Nrg1,oligomycin,OSM,SOCS1		IRF3,IRF7,TYK2
Rhox5	transcription regulator	1			0	0.0186	0.036	Rhox5		1 (1)	1
USP18	peptidase	1			0	0.0186	0.0457	USP18		1 (1)	1	EIF2AK2,ELAVL1,IFN Beta,IFNA2,Ifnar,IFNL1,IRF3,MAVS,NONO,PF4,poly rI:rC-RNA,PRL,TLR9	ACKR2,DUSP11,IL1RN,IL4,IRGM,Irgm1,MAPK1,NGLY1,PNPT1,TREX1,ziritaxestat			CFLAR,SOCS3,STAT
conjugated linoleic acid	chemical drug	1			0	0.0199	0.0484	conjugated linoleic acid		1 (1)	1				IL1RN,SOCS3	IL4
ABCG1	transporter	1			0	0.0205	0.0293	ABCG1		1 (1)	1	ETV6-RUNX1,OSM,oxysterol,PLAU,rosiglitazone	ALOX15,estrogen receptor,GHRL,IL2RG			IL13RA1
ARRB2	other	1			0	0.0205	0.036	ARRB2		1 (1)	1		ETV6-RUNX1,SL 327		ERK,IL4,MAPK1	ADRA2A,IFNAR1,TRPV1
interferon alfacon-1	biologic drug	1			0	0.0217	0.035	interferon alfacon-1		1 (1)	1				IFNAR1	CD2,ELAVL1,IGHM
HR	transcription regulator	1			0	0.0235	0.0395	HR		1 (1)	1				DOK2
HES3	transcription regulator	1			0	0.0266	0.0463	HES3		1 (1)	1
TOB1	transcription regulator	1			0	0.0296	0.0395	TOB1		1 (1)	1		ERK,MAPK1			Cyclin A
Diseases and Bio Functions for My Projects->2021 COVID V2G->newCOVID19V2Ggenelist - 2021-07-27 10:32 AM
Categories	Functions	Diseases or Functions Annotation	p-Value	Predicted Activation State	Activation z-score	Notes	Bias-corrected z-score	Molecules	# Molecules
Digestive System Development and Function, Gastrointestinal Disease, Hepatic System Development and Function, Hepatic System Disease, Infectious Diseases, Inflammatory Disease, Inflammatory Response, Organ Development, Organismal Injury and Abnormalities	chronic hepatitis D	Chronic hepatitis D	3.27e-07					IFNAR2,IFNAR1	2
Digestive System Development and Function, Gastrointestinal Disease, Hepatic System Development and Function, Hepatic System Disease, Infectious Diseases, Inflammatory Disease, Inflammatory Response, Organ Development, Organismal Injury and Abnormalities	hepatitis B	Chronic phase hepatitis B	3.27e-07					IFNAR2,IFNAR1	2
Cancer, Connective Tissue Disorders, Organismal Injury and Abnormalities, Skeletal and Muscular Disorders	giant cell tumor of bone	Localized giant cell tumor of bone	3.27e-07					IFNAR2,IFNAR1	2
Cancer, Hematological Disease, Organismal Injury and Abnormalities	pediatric essential thrombocythemia	Pediatric essential thrombocythemia	3.27e-07					IFNAR2,IFNAR1	2
Cancer, Organismal Injury and Abnormalities	melanoma	Stage 3 completely resected melanoma	3.27e-07					IFNAR2,IFNAR1	2
Antimicrobial Response, Inflammatory Response	antiviral response	Antiviral response	3.95e-07					OAS1,IFNAR2,OAS3,OAS2,IFNAR1	5
Inflammatory Disease, Neurological Disease, Skeletal and Muscular Disorders	relapsing-remitting multiple sclerosis	Relapsing-remitting multiple sclerosis	5.34e-07					OAS1,IFNAR2,OAS3,IFNAR1	4
Inflammatory Disease, Neurological Disease, Skeletal and Muscular Disorders	secondary progressive relapsing multiple sclerosis	Active stage secondary progressive relapsing multiple sclerosis	9.8e-07					IFNAR2,IFNAR1	2
Digestive System Development and Function, Gastrointestinal Disease, Hepatic System Development and Function, Hepatic System Disease, Inflammatory Disease, Inflammatory Response, Organ Development, Organismal Injury and Abnormalities	chronic non-A, non-B hepatitis	Chronic non-A, non-B hepatitis	9.8e-07					IFNAR2,IFNAR1	2
Cancer, Connective Tissue Disorders, Organismal Injury and Abnormalities, Skeletal and Muscular Disorders	metastatic giant cell tumor of bone	Metastatic giant cell tumor of bone	9.8e-07					IFNAR2,IFNAR1	2
Cancer, Dermatological Diseases and Conditions, Hematological Disease, Immunological Disease, Organismal Injury and Abnormalities	Sézary syndrome	Relapsed Sézary syndrome	9.8e-07					IFNAR2,IFNAR1	2
Digestive System Development and Function, Gastrointestinal Disease, Hepatic System Development and Function, Hepatic System Disease, Infectious Diseases, Inflammatory Disease, Inflammatory Response, Organ Development, Organismal Injury and Abnormalities	susceptibility to hepatitis B virus	Susceptibility to hepatitis B virus	9.8e-07					IL10RB,IFNAR2	2
Cancer, Organismal Injury and Abnormalities	melanoma of unknown origin	TNM stage M1a melanoma of unknown origin	9.8e-07					IFNAR2,IFNAR1	2
Cancer, Dermatological Diseases and Conditions, Organismal Injury and Abnormalities	primary cutaneous melanoma	TNM stage M1b primary cutaneous melanoma	9.8e-07					IFNAR2,IFNAR1	2
Cancer, Organismal Injury and Abnormalities	melanoma of unknown origin	TNM stage TX melanoma of unknown origin	9.8e-07					IFNAR2,IFNAR1	2
Cancer, Connective Tissue Disorders, Organismal Injury and Abnormalities, Skeletal and Muscular Disorders	bone sarcoma	Unresectable bone sarcoma	9.8e-07					IFNAR2,IFNAR1	2
Cancer, Connective Tissue Disorders, Organismal Injury and Abnormalities, Skeletal and Muscular Disorders	giant cell tumor of bone	Unresectable giant cell tumor of bone	9.8e-07					IFNAR2,IFNAR1	2
Cancer, Hematological Disease, Immunological Disease, Organismal Injury and Abnormalities	adult T-cell acute lymphoblastic leukemia	Adult T-cell acute lymphoblastic leukemia	1.96e-06					IFNAR2,IFNAR1	2
Cancer, Dermatological Diseases and Conditions, Organismal Injury and Abnormalities	cutaneous melanoma	Localized cutaneous melanoma	1.96e-06					IFNAR2,IFNAR1	2
Cancer, Dermatological Diseases and Conditions, Hematological Disease, Immunological Disease, Inflammatory Disease, Inflammatory Response, Organismal Injury and Abnormalities	mycosis fungoides	Relapsed mycosis fungoides	1.96e-06					IFNAR2,IFNAR1	2
Cancer, Organismal Injury and Abnormalities	recurrent melanoma	Stage IV recurrent melanoma	1.96e-06					IFNAR2,IFNAR1	2
Cancer, Dermatological Diseases and Conditions, Organismal Injury and Abnormalities	primary cutaneous melanoma	TNM stage M1a primary cutaneous melanoma	1.96e-06					IFNAR2,IFNAR1	2
Cancer, Organismal Injury and Abnormalities	stage IV melanoma	TNM stage M1a stage IV melanoma	1.96e-06					IFNAR2,IFNAR1	2
Cancer, Organismal Injury and Abnormalities	melanoma of unknown origin	TNM stage M1b melanoma of unknown origin	1.96e-06					IFNAR2,IFNAR1	2
Cancer, Organismal Injury and Abnormalities	stage IV melanoma	TNM stage M1b stage IV melanoma	1.96e-06					IFNAR2,IFNAR1	2
Cancer, Dermatological Diseases and Conditions, Hematological Disease, Immunological Disease, Organismal Injury and Abnormalities	cutaneous T-cell lymphoma	Cutaneous T-cell lymphoma	3.02e-06					OAS1,IFNAR2,OAS2,IFNAR1	4
Digestive System Development and Function, Gastrointestinal Disease, Hepatic System Development and Function, Hepatic System Disease, Infectious Diseases, Inflammatory Disease, Inflammatory Response, Organ Development, Organismal Injury and Abnormalities	hepatitis C	Chronic phase hepatitis C	3.27e-06					IFNAR2,IFNAR1	2
Digestive System Development and Function, Gastrointestinal Disease, Hepatic System Development and Function, Hepatic System Disease, Infectious Diseases, Inflammatory Disease, Inflammatory Response, Organ Development, Organismal Injury and Abnormalities	chronic hepatitis C	Relapsed chronic hepatitis C	3.27e-06					IFNAR2,IFNAR1	2
Dermatological Diseases and Conditions, Organismal Injury and Abnormalities	psoriasis	Psoriasis	3.34e-06					OAS1,IFNAR2,OAS3,OAS2,DLX3,IFNAR1	6
Cancer, Organismal Injury and Abnormalities	metastatic adenocarcinoma	Metastatic adenocarcinoma	4.88e-06					GART,IFNAR2,DLX3,IFNAR1	4
Digestive System Development and Function, Gastrointestinal Disease, Hepatic System Development and Function, Hepatic System Disease, Infectious Diseases, Inflammatory Disease, Inflammatory Response, Organ Development, Organismal Injury and Abnormalities	chronic hepatitis C genotype 1	Chronic hepatitis C genotype 1	4.9e-06					IFNAR2,IFNAR1	2
Inflammatory Disease, Neurological Disease, Skeletal and Muscular Disorders	clinically isolated syndrome suggestive of multiple sclerosis	Clinically isolated syndrome suggestive of multiple sclerosis	4.9e-06					IFNAR2,IFNAR1	2
Infectious Diseases	replication	Replication of virus chimera	4.9e-06					IFNAR2,IFNAR1	2
Digestive System Development and Function, Gastrointestinal Disease, Hepatic System Development and Function, Hepatic System Disease, Infectious Diseases, Inflammatory Disease, Inflammatory Response, Organ Development, Organismal Injury and Abnormalities	chronic hepatitis C virus genotype 4	Chronic hepatitis C virus genotype 4	6.85e-06					IFNAR2,IFNAR1	2
Digestive System Development and Function, Gastrointestinal Disease, Hepatic System Development and Function, Hepatic System Disease, Infectious Diseases, Inflammatory Disease, Inflammatory Response, Organ Development, Organismal Injury and Abnormalities	infection	Infection by Hepatitis C virus genotype 4	6.85e-06					IFNAR2,IFNAR1	2
Infectious Diseases	infection	Infection by Middle East respiratory syndrome coronavirus	6.85e-06					IFNAR2,IFNAR1	2
Cancer, Connective Tissue Disorders, Organismal Injury and Abnormalities, Skeletal and Muscular Disorders	bone sarcoma	Metastatic bone sarcoma	6.85e-06					IFNAR2,IFNAR1	2
Cancer, Organismal Injury and Abnormalities	metastatic melanoma	Recurrent metastatic melanoma	6.85e-06					IFNAR2,IFNAR1	2
Cancer, Organismal Injury and Abnormalities	melanoma	Stage IIB melanoma	6.85e-06					IFNAR2,IFNAR1	2
Digestive System Development and Function, Gastrointestinal Disease, Hepatic System Development and Function, Hepatic System Disease, Infectious Diseases, Inflammatory Disease, Inflammatory Response, Organ Development, Organismal Injury and Abnormalities	acute hepatitis C	Acute hepatitis C	9.13e-06					IFNAR2,IFNAR1	2
Cancer, Organismal Injury and Abnormalities	metastatic solid tumor	Recurrent metastatic solid tumor	1.14e-05					GART,IFNAR2,IFNAR1	3
Inflammatory Disease, Neurological Disease, Skeletal and Muscular Disorders	relapsing-remitting multiple sclerosis	Active stage relapsing-remitting multiple sclerosis	1.17e-05					IFNAR2,IFNAR1	2
Digestive System Development and Function, Gastrointestinal Disease, Hepatic System Development and Function, Hepatic System Disease, Infectious Diseases, Inflammatory Disease, Inflammatory Response, Organ Development, Organismal Injury and Abnormalities	chronic infection	Chronic infection by Hepatitis C virus genotype 1	1.17e-05					IFNAR2,IFNAR1	2
Cancer, Hematological Disease, Organismal Injury and Abnormalities	essential thrombocythemia	High-risk essential thrombocythemia	1.47e-05					IFNAR2,IFNAR1	2
Cancer, Endocrine System Disorders, Organismal Injury and Abnormalities	carcinoid tumor	Unresectable carcinoid tumor	1.47e-05					IFNAR2,IFNAR1	2
Digestive System Development and Function, Gastrointestinal Disease, Hepatic System Development and Function, Hepatic System Disease, Infectious Diseases, Inflammatory Disease, Inflammatory Response, Organ Development, Organismal Injury and Abnormalities	infection	Infection by hepatitis B virus	1.77e-05					IL10RB,IFNAR2,IFNAR1	3
Cancer, Organismal Injury and Abnormalities	malignant connective or soft tissue neoplasm	Metastatic unresectable malignant connective or soft tissue neoplasm	1.79e-05					IFNAR2,IFNAR1	2
Cancer, Endocrine System Disorders, Organismal Injury and Abnormalities	carcinoid tumor	Atypical carcinoid tumor	2.54e-05					IFNAR2,IFNAR1	2
Cancer, Organismal Injury and Abnormalities	melanoma	Stage IIC melanoma	2.54e-05					IFNAR2,IFNAR1	2
Cancer, Organismal Injury and Abnormalities	metastatic solid tumor	Unresectable metastatic solid tumor	2.76e-05					GART,IFNAR2,IFNAR1	3
Cancer, Dermatological Diseases and Conditions, Organismal Injury and Abnormalities	cutaneous melanoma	Recurrent cutaneous melanoma	3.42e-05					IFNAR2,IFNAR1	2
Cell Death and Survival	cell death	Cell death of breast cell lines	3.65e-05					OAS1,OAS3,OAS2	3
Cancer, Hematological Disease, Immunological Disease, Organismal Injury and Abnormalities	lymphoma	Recurrent lymphoma	3.75e-05					GART,IFNAR2,IFNAR1	3
Inflammatory Disease, Neurological Disease	neuritis	Neuritis	3.9e-05					IFNAR2,IFNAR1	2
Cancer, Organismal Injury and Abnormalities	metastatic solid tumor	Stage IV metastatic solid tumor	4.26e-05					GART,IFNAR2,IFNAR1	3
Cancer, Organismal Injury and Abnormalities	cancer	Stage IIIB cancer	4.37e-05					GART,IFNAR2,IFNAR1	3
Infectious Diseases	replication	Replication of RNA virus	5.01e-05					OAS1,IFNAR2,OAS3,SON,IFNAR1	5
Dermatological Diseases and Conditions, Infectious Diseases, Organismal Injury and Abnormalities	condylomata acuminata	Condylomata acuminata	5.56e-05					IFNAR2,IFNAR1	2
Cancer, Hematological Disease, Immunological Disease, Organismal Injury and Abnormalities	systemic mastocytosis	Advanced systemic mastocytosis	6.17e-05					IFNAR2,IFNAR1	2
Cancer, Hematological Disease, Immunological Disease, Organismal Injury and Abnormalities	chronic phase chronic myeloid leukemia	Newly diagnosed chronic phase chronic myeloid leukemia	6.82e-05					IFNAR2,IFNAR1	2
Cancer, Connective Tissue Disorders, Organismal Injury and Abnormalities	osteosarcoma	Localized osteosarcoma	8.21e-05					IFNAR2,IFNAR1	2
Cancer, Hematological Disease, Immunological Disease, Organismal Injury and Abnormalities	systemic mastocytosis associated BCR-ABL negative atypical chronic myeloid leukemia	Systemic mastocytosis associated BCR-ABL negative atypical chronic myeloid leukemia	8.21e-05					IFNAR2,IFNAR1	2
Cancer, Organismal Injury and Abnormalities	recurrent carcinoma	Recurrent carcinoma	8.88e-05					GART,IFNAR2,IFNAR1	3
Cancer, Hematological Disease, Immunological Disease, Organismal Injury and Abnormalities	high tumor burden follicular lymphoma	High tumor burden follicular lymphoma	8.95e-05					IFNAR2,IFNAR1	2
Infectious Diseases	infection	Viral Infection	9.2e-05					OAS1,IL10RB,IFNAR2,OAS3,DPP9,OAS2,SON,IFNAR1	8
Cancer, Cardiovascular Disease, Organismal Injury and Abnormalities	AIDS related Kaposi sarcoma	AIDS related Kaposi sarcoma	9.73e-05					IFNAR2,IFNAR1	2
Cancer, Endocrine System Disorders, Organismal Injury and Abnormalities	metastatic carcinoid tumor	Metastatic carcinoid tumor	9.73e-05					IFNAR2,IFNAR1	2
Cardiovascular Disease, Immunological Disease	Behcet disease	Behcet disease	0.000105					IFNAR2,IFNAR1	2
Inflammatory Disease, Neurological Disease, Ophthalmic Disease	optic neuritis	Optic neuritis	0.000105					IFNAR2,IFNAR1	2
Cancer, Gastrointestinal Disease, Hepatic System Disease, Organismal Injury and Abnormalities	recurrent hepatocellular carcinoma	Recurrent hepatocellular carcinoma	0.000105					IFNAR2,IFNAR1	2
Cancer, Hematological Disease, Immunological Disease, Organismal Injury and Abnormalities	stage II multiple myeloma	Stage II multiple myeloma	0.000105					IFNAR2,IFNAR1	2
Cancer, Hematological Disease, Immunological Disease, Organismal Injury and Abnormalities	stage III multiple myeloma	Stage III multiple myeloma	0.000105					IFNAR2,IFNAR1	2
Cancer, Organismal Injury and Abnormalities	cancer	Stage II cancer	0.000126					GART,IFNAR2,IFNAR1	3
Cancer, Organismal Injury and Abnormalities	cancer	Stage I cancer	0.000131					GART,IFNAR2,IFNAR1	3
Cancer, Hematological Disease, Immunological Disease, Organismal Injury and Abnormalities	stage I multiple myeloma	Stage I multiple myeloma	0.000132					IFNAR2,IFNAR1	2
Cancer, Organismal Injury and Abnormalities	desmoid tumor	Advanced desmoid tumor	0.000239					IFNAR2,IFNAR1	2
Cancer, Organismal Injury and Abnormalities	desmoid tumor	Stage 2 resected desmoid tumor	0.000239					IFNAR2,IFNAR1	2
Cancer, Organismal Injury and Abnormalities	desmoid tumor	Unresectable desmoid tumor	0.000239					IFNAR2,IFNAR1	2
Infectious Diseases	tuberculosis	Tuberculosis	0.000249					OAS1,OAS3,OAS2	3
Cell Death and Survival	necrosis	Necrosis	0.000274					OAS1,GART,IFNAR2,TNFAIP8L1,OAS3,DPP9,OAS2,SON,IFNAR1	9
Infectious Diseases	infection	Infection by coronavirus	0.000278					IFNAR2,OAS3,OAS2,IFNAR1	4
Cancer, Organismal Injury and Abnormalities, Renal and Urological Disease	renal clear cell cancer	Metastatic renal clear cell adenocarcinoma	0.000305					IFNAR2,IFNAR1	2
Cancer, Dermatological Diseases and Conditions, Organismal Injury and Abnormalities	metastatic cutaneous melanoma	Stage IV metastatic cutaneous melanoma	0.000305					IFNAR2,IFNAR1	2
Cancer, Dermatological Diseases and Conditions, Organismal Injury and Abnormalities	metastatic cutaneous melanoma	Stage IIIB metastatic cutaneous melanoma	0.000319					IFNAR2,IFNAR1	2
Neurological Disease	neurological disorder	Progressive neurological disorder	0.000337					OAS1,GART,IFNAR2,OAS3,IFNAR1,FEM1A	6
Antimicrobial Response, Inflammatory Response	antiviral response	Antiviral response of cells	0.000378					IFNAR2,IFNAR1	2
Cell Death and Survival	apoptosis	Apoptosis of lung cell lines	0.000477					IFNAR2,IFNAR1	2
Cancer, Connective Tissue Disorders, Organismal Injury and Abnormalities	osteosarcomagenesis	Metastatic osteosarcoma	0.000477					IFNAR2,IFNAR1	2
Digestive System Development and Function, Gastrointestinal Disease, Hepatic System Development and Function, Hepatic System Disease, Infectious Diseases, Inflammatory Disease, Inflammatory Response, Organ Development, Organismal Injury and Abnormalities	chronic hepatitis B	Chronic hepatitis B	0.00053					IFNAR2,IFNAR1	2
Cancer, Neurological Disease, Organismal Injury and Abnormalities	gliomatosis cerebri cancer	Gliomatosis cerebri	0.000548					GART,IL10RB,OAS3,DPP9,SON,DLX3,FEM1A,PAXBP1	8
Immunological Disease, Infectious Diseases	acquired immunodeficiency syndrome	Acquired immunodeficiency syndrome	0.000567					IFNAR2,IFNAR1	2
Cancer, Organismal Injury and Abnormalities	anaplastic carcinoma	Anaplastic carcinoma	0.00058					GART,OAS3,OAS2,DLX3	4
Cancer, Organismal Injury and Abnormalities	advanced malignant tumor	Metastatic unresectable advanced malignant tumor	0.000586					IFNAR2,IFNAR1	2
Cell Signaling	replication	Replication of viral replicon	0.000586					OAS1,OAS3	2
Dental Disease, Developmental Disorder, Gastrointestinal Disease, Hereditary Disorder, Organismal Injury and Abnormalities	amelogenesis imperfecta 4	Amelogenesis imperfecta 4	0.000593					DLX3	1
Cell Cycle	G1/S phase transition	Arrest in G1/S phase transition of skin cell lines	0.000593					DLX3	1
Gastrointestinal Disease, Hereditary Disorder, Inflammatory Disease, Organismal Injury and Abnormalities	autosomal recessive inflammatory bowel disease type 25	Autosomal recessive inflammatory bowel disease type 25	0.000593					IL10RB	1
Antigen Presentation, Cell-To-Cell Signaling and Interaction, Inflammatory Response	cross-presentation	Cross-presentation of dendritic cells	0.000593					IFNAR1	1
Dermatological Diseases and Conditions, Organismal Injury and Abnormalities	regression	Delay in initiation of regression of hair follicle	0.000593					DLX3	1
Hematological System Development and Function, Inflammatory Response	delivery	Delivery of macrophages	0.000593					IFNAR1	1
Cellular Compromise, Organismal Injury and Abnormalities	dysfunction	Dysfunction of blood platelets	0.000593					IFNAR1	1
Dental Disease, Developmental Disorder, Gastrointestinal Disease, Organismal Injury and Abnormalities	hypoplasia	Hypoplasia of dentin	0.000593					DLX3	1
Hereditary Disorder, Immunological Disease, Organismal Injury and Abnormalities	immunodeficiency 45	Immunodeficiency 45	0.000593					IFNAR2	1
Infectious Diseases, Neurological Disease	infection	Infection of ependymal cells	0.000593					IFNAR1	1
Cancer, Cell-To-Cell Signaling and Interaction, Inflammatory Response, Organismal Injury and Abnormalities	rejection	Rejection of tumor cells	0.000593					IFNAR1	1
Infectious Diseases	resistance to Encephalomyocarditis virus	Resistance to Encephalomyocarditis virus	0.000593					OAS2	1
Developmental Disorder, Organismal Injury and Abnormalities	tricho-dento-osseous syndrome	Tricho-dento-osseous syndrome	0.000593					DLX3	1
Developmental Disorder, Hereditary Disorder, Neurological Disease, Organismal Injury and Abnormalities	ZTTK syndrome	ZTTK syndrome	0.000593					SON	1
Cell Death and Survival	cytolysis	Cytolysis of natural killer cells	0.000606					IFNAR2,IFNAR1	2
Cancer, Hematological Disease, Organismal Injury and Abnormalities	polycythemia vera	Polycythemia vera	0.000625					IFNAR2,IFNAR1	2
Developmental Disorder	intrauterine growth retardation	Intrauterine growth retardation	0.000666					IFNAR2,IFNAR1	2
Digestive System Development and Function, Gastrointestinal Disease, Organ Morphology, Organismal Development, Organismal Injury and Abnormalities	abnormal morphology	Abnormal morphology of crypt of lieberkuhn	0.000816					IL10RB,FEM1A	2
Digestive System Development and Function, Gastrointestinal Disease, Organ Morphology, Organismal Development, Organismal Injury and Abnormalities	abnormal morphology	Abnormal morphology of large intestine	0.000816					IL10RB,FEM1A	2
Cancer, Organismal Injury and Abnormalities	adenocarcinoma	Advanced adenocarcinoma	0.00082					GART,IFNAR2,IFNAR1	3
Dermatological Diseases and Conditions, Organismal Injury and Abnormalities	burn	Burn	0.000885					IFNAR2,IFNAR1	2
Dermatological Diseases and Conditions, Immunological Disease, Organismal Injury and Abnormalities	pemphigus foliaceus	Pemphigus foliaceus	0.000885					OAS1,OAS2	2
Nucleic Acid Metabolism	metabolism	Metabolism of nucleic acid component or derivative	0.000927					OAS1,GART,OAS3,OAS2	4
Infectious Diseases	replication	Replication of Herpesviridae	0.00106					OAS1,IFNAR1	2
Infectious Diseases	replication	Replication of Influenza A virus	0.00108					OAS3,SON,IFNAR1	3
Infectious Diseases	replication	Replication of vesicular stomatitis virus	0.00108					OAS1,IFNAR1	2
Cell-To-Cell Signaling and Interaction, Nervous System Development and Function	compound action potential	Compound action potential of optic nerve	0.00119					IFNAR1	1
Tissue Development	development	Development of epithelial barrier	0.00119					DLX3	1
Inflammatory Response	frequency	Frequency of conventional dendritic cells	0.00119					IFNAR1	1
Hereditary Disorder, Immunological Disease, Organismal Injury and Abnormalities	immunodeficiency 44	Immunodeficiency 44	0.00119					IFNAR2	1
Infectious Diseases, Neurological Disease	infection	Infection of ependyma	0.00119					IFNAR1	1
Gastrointestinal Disease, Organismal Injury and Abnormalities	injury	Injury of parotid gland	0.00119					IFNAR1	1
Cell Death and Survival, Cell Morphology, Hematopoiesis	loss	Loss of multipotential hemopoietic progenitor cells	0.00119					IFNAR1	1
Lymphoid Tissue Structure and Development	modification	Modification of reticular matrix	0.00119					IFNAR1	1
Infectious Diseases	production	Production of West Nile virus	0.00119					IFNAR1	1
Nucleic Acid Metabolism, Small Molecule Biochemistry	separation	Separation of nucleotide	0.00119					GART	1
Gastrointestinal Disease, Inflammatory Disease, Inflammatory Response, Organismal Injury and Abnormalities	enterocolitis	Severe enterocolitis	0.00119					IL10RB	1
Hematological System Development and Function, Immune Cell Trafficking, Inflammatory Response, Tissue Development	accumulation	Accumulation of leukocytes	0.00124					DLX3,IFNAR1,FEM1A	3
Infectious Diseases	replication	Replication of Hepatitis C virus	0.00127					IFNAR2,IFNAR1	2
Hematological System Development and Function, Immune Cell Trafficking, Inflammatory Response, Tissue Development	accumulation	Accumulation of macrophages	0.00141					IFNAR1,FEM1A	2
Cellular Growth and Proliferation, Organismal Development	growth	Growth of bacteria	0.00147					IFNAR2,IFNAR1	2
Dermatological Diseases and Conditions, Infectious Diseases, Organismal Injury and Abnormalities	leprosy	Leprosy	0.00147					IFNAR2,IFNAR1	2
Cell Death and Survival, Organismal Injury and Abnormalities	cell death	Cell death of epithelial cell lines	0.00171					OAS1,OAS3,OAS2	3
Antimicrobial Response, Cell-To-Cell Signaling and Interaction, Connective Tissue Development and Function, Inflammatory Response	antiviral response	Antiviral response of fibroblasts	0.00178					IFNAR1	1
Digestive System Development and Function, Embryonic Development, Organ Development, Organismal Development, Tissue Development	development	Development of molar root	0.00178					DLX3	1
Cellular Development, Embryonic Development, Organismal Development, Tissue Development	differentiation	Differentiation of dental follicle	0.00178					DLX3	1
Cellular Development, Embryonic Development, Hair and Skin Development and Function, Organ Development, Organismal Development, Tissue Development	differentiation	Differentiation of inner root sheath	0.00178					DLX3	1
Tissue Morphology	enlargement	Enlargement of dental pulp chamber	0.00178					DLX3	1
Cellular Development, Cellular Growth and Proliferation, Connective Tissue Development and Function, Hematological System Development and Function, Hematopoiesis, Organismal Development, Tissue Development	expansion	Expansion of erythroblasts	0.00178					IFNAR1	1
Infectious Diseases	replication	Replication of Influenza B virus	0.00178					IFNAR1	1
Inflammatory Disease, Ophthalmic Disease, Organismal Injury and Abnormalities	uveitis	Uveitis	0.00189					IFNAR2,IFNAR1	2
Cell Death and Survival	apoptosis	Apoptosis of fibroblast cell lines	0.00193					IFNAR2,TNFAIP8L1,IFNAR1	3
Immunological Disease	immunodeficiency	Immunodeficiency	0.00205					OAS1,IFNAR2,IFNAR1	3
Inflammatory Disease, Organismal Injury and Abnormalities, Respiratory Disease	acute respiratory distress syndrome	Acute respiratory distress syndrome	0.00235					IFNAR2,IFNAR1	2
Hematological System Development and Function, Immune Cell Trafficking, Inflammatory Response, Tissue Development	accumulation	Accumulation of plasmacytoid dendritic cells	0.00237					IFNAR1	1
Cancer, Organismal Injury and Abnormalities	malignant peritoneal mesothelioma	Malignant peritoneal mesothelioma	0.00237					GART	1
Cancer, Organismal Injury and Abnormalities, Respiratory Disease	non-small cell lung cancer	Stage 4 stable non-small cell lung cancer	0.00237					GART	1
Hematological System Development and Function, Lymphoid Tissue Structure and Development, Tissue Morphology	quantity	Quantity of natural killer cells	0.00262					IFNAR2,IFNAR1	2
Cell Death and Survival	necroptosis	Necroptosis	0.00266					TNFAIP8L1,IFNAR1	2
Infectious Diseases	COVID-19	COVID-19	0.00272					OAS3,OAS2,IFNAR1	3
Cell Cycle, Hair and Skin Development and Function	G1/S phase transition	Arrest in G1/S phase transition of epithelial cell lines	0.00296					DLX3	1
Amino Acid Metabolism, Small Molecule Biochemistry, Vitamin and Mineral Metabolism	biosynthesis	Biosynthesis of L-tetrahydrofolic acid	0.00296					GART	1
Cell-To-Cell Signaling and Interaction, Hematological System Development and Function, Immune Cell Trafficking, Inflammatory Response	cross-priming	Cross-priming of T lymphocytes	0.00296					IFNAR1	1
Dental Disease, Developmental Disorder, Gastrointestinal Disease, Hereditary Disorder, Organismal Injury and Abnormalities	dominant amelogenesis imperfecta	Dominant amelogenesis imperfecta	0.00296					DLX3	1
Infectious Diseases	infection	Infection by human herpesvirus 2	0.00296					IFNAR1	1
Cancer, Organismal Injury and Abnormalities, Respiratory Disease	ALK mutation negative non-squamous non-small cell lung cancer	Metastatic ALK mutation negative non-squamous non-small cell lung cancer	0.00296					GART	1
Cancer, Organismal Injury and Abnormalities, Respiratory Disease	EGFR mutation negative non squamous non-small cell lung cancer	Metastatic EGFR mutation negative non squamous non-small cell lung cancer	0.00296					GART	1
Infectious Diseases	replication	Replication of Myxoma virus	0.00296					IFNAR1	1
Cancer, Organismal Injury and Abnormalities, Respiratory Disease	non-squamous non-small cell lung cancer	Stage 3A unresectable non-squamous non-small cell lung cancer	0.00296					GART	1
Cancer, Organismal Injury and Abnormalities, Respiratory Disease	recurrent nonsquamous non-small cell lung cancer	Stage IIIB recurrent nonsquamous non-small cell lung cancer	0.00296					GART	1
Cellular Development, Cellular Growth and Proliferation	proliferation	Proliferation of progenitor cells	0.00318					IFNAR2,IFNAR1,PAXBP1	3
Hematological System Development and Function, Immune Cell Trafficking, Inflammatory Response, Tissue Development	accumulation	Accumulation of gamma-delta T lymphocytes	0.00355					DLX3	1
Cancer, Neurological Disease, Organismal Injury and Abnormalities	glioblastoma	Advanced glioblastoma	0.00355					GART	1
Hematological Disease, Immunological Disease, Infectious Diseases	infection	Infection of peritoneal macrophages	0.00355					IFNAR1	1
Cell-To-Cell Signaling and Interaction, Digestive System Development and Function, Hepatic System Development and Function, Inflammatory Response, Organ Development	inflammatory response	Inflammatory response of Kupffer cells	0.00355					IL10RB	1
Cancer, Organismal Injury and Abnormalities, Respiratory Disease	ALK fusion negative EGFR mutation negative nonsquamous non-small cell lung cancer	Metastatic ALK fusion negative EGFR mutation negative nonsquamous non-small cell lung cancer	0.00355					GART	1
Infectious Diseases	replication	Replication of Sindbis virus	0.00355					OAS3	1
Cancer, Organismal Injury and Abnormalities, Respiratory Disease	non-small cell lung carcinoma	Stable disease stage non-small cell lung carcinoma	0.00355					GART	1
Connective Tissue Disorders, Hematological Disease, Organismal Injury and Abnormalities	hemoglobinopathy	Hemoglobinopathy	0.00385					IFNAR2,IFNAR1	2
Cancer, Gastrointestinal Disease, Organismal Injury and Abnormalities	large intestine adenocarcinoma	Large intestine adenocarcinoma	0.0039					OAS1,IFNAR2,DPP9,OAS2,SON,IFNAR1,FEM1A,GART,IL10RB,DNAJC28,TNFAIP8L1,OAS3,PAXBP1	13
Cancer, Organismal Injury and Abnormalities	formation	Formation of solid tumor	0.00393					OAS1,IFNAR2,DPP9,OAS2,SON,DLX3,IFNAR1,FEM1A,GART,IL10RB,DNAJC28,TNFAIP8L1,OAS3,PAXBP1	14
Cancer, Dermatological Diseases and Conditions, Organismal Injury and Abnormalities	skin carcinoma	Skin carcinoma	0.0041					OAS1,GART,OAS3,OAS2,DLX3	5
Cancer, Organismal Injury and Abnormalities, Respiratory Disease	sarcomatoid malignant pleural mesothelioma	Sarcomatoid malignant pleural mesothelioma	0.00415					GART	1
Cancer, Organismal Injury and Abnormalities, Respiratory Disease	ALK fusion negative EGFR mutation negative non-small cell lung carcinoma	Stage III ALK fusion negative EGFR mutation negative non-small cell lung carcinoma	0.00415					GART	1
Cell Signaling	transduction	Transduction of protein	0.00415					IL10RB	1
Cancer, Hematological Disease, Immunological Disease, Organismal Injury and Abnormalities	plasma cell myeloma	Plasma cell myeloma	0.00441					GART,IFNAR2,IFNAR1	3
Organismal Injury and Abnormalities, Renal and Urological Disease	end stage renal disease	End stage renal disease	0.00444					IFNAR2,IFNAR1	2
Protein Synthesis	quantity	Quantity of interleukin	0.00449					IFNAR2,IFNAR1	2
Cell Death and Survival, Dental Disease, Gastrointestinal Disease, Organismal Injury and Abnormalities	dental pulp necrosis	Dental pulp necrosis	0.00474					GART	1
Cancer, Organismal Injury and Abnormalities, Respiratory Disease	EGFR L858R mutation positive EGFR T790M mutation positive non-squamous non-small cell lung cancer	EGFR L858R mutation positive EGFR T790M mutation positive non-squamous non-small cell lung cancer	0.00474					GART	1
Cancer, Organismal Injury and Abnormalities, Respiratory Disease	EGFR exon 19 deletion positive EGFR T790M mutation positive non-squamous non-small cell lung cancer	EGFR exon 19 deletion positive EGFR T790M mutation positive non-squamous non-small cell lung cancer	0.00474					GART	1
Protein Synthesis	expression	Expression of autoantibody	0.00474					IFNAR1	1
Cellular Growth and Proliferation, Organismal Development	growth	Growth of Chlamydia pneumoniae	0.00474					IFNAR2	1
Cellular Growth and Proliferation, Organismal Development	growth	Growth of Mycobacterium tuberculosis	0.00474					IFNAR1	1
Cancer, Organismal Injury and Abnormalities, Respiratory Disease	EGFR activating mutation positive adenocarcinoma of the lung	Stage IIIB EGFR activating mutation positive adenocarcinoma of the lung	0.00474					GART	1
Cancer, Organismal Injury and Abnormalities, Respiratory Disease	locally advanced lung adenocarcinoma	Stage IIIB locally advanced lung adenocarcinoma	0.00474					GART	1
Cancer, Organismal Injury and Abnormalities, Respiratory Disease	EGFR sensitizing mutation positive lung adenocarcinoma	Stage IV EGFR sensitizing mutation positive lung adenocarcinoma	0.00474					GART	1
Cancer, Organismal Injury and Abnormalities, Respiratory Disease	mixed cell non-small cell lung carcinoma	Stage IV mixed cell non-small cell lung carcinoma	0.00474					GART	1
Hematological System Development and Function, Immune Cell Trafficking, Inflammatory Response, Tissue Development	accumulation	Accumulation of lymphocytes	0.0049					DLX3,IFNAR1	2
Cancer, Organismal Injury and Abnormalities	primary tumor	Primary tumor	0.00503					GART,IFNAR2,IFNAR1	3
Cancer, Organismal Injury and Abnormalities	adenocarcinoma	Adenocarcinoma	0.00516					OAS1,IFNAR2,DPP9,OAS2,SON,DLX3,IFNAR1,FEM1A,GART,IL10RB,DNAJC28,TNFAIP8L1,OAS3,PAXBP1	14
Cancer, Organismal Injury and Abnormalities	solid tumor	Primary solid tumor	0.0052					GART,IFNAR2,IFNAR1	3
Cell-mediated Immune Response, Cellular Movement, Hematological System Development and Function, Immune Cell Trafficking	chemokinesis	Chemokinesis of T lymphocytes	0.00533					IFNAR1	1
Cancer, Organismal Injury and Abnormalities, Respiratory Disease	EGFR exon 19 sensitizing mutation negative non-small cell lung cancer	EGFR exon 19 sensitizing mutation negative non-small cell lung cancer	0.00533					GART	1
Cancer, Organismal Injury and Abnormalities, Respiratory Disease	EGFR exon 20 sensitizing mutation negative non-small cell lung cancer	EGFR exon 20 sensitizing mutation negative non-small cell lung cancer	0.00533					GART	1
Cancer, Organismal Injury and Abnormalities, Respiratory Disease	EGFR exon 21 sensitizing mutation negative non-small cell lung cancer	EGFR exon 21 sensitizing mutation negative non-small cell lung cancer	0.00533					GART	1
Cancer, Organismal Injury and Abnormalities, Respiratory Disease	EGFR mutation positive non-squamous non-small cell lung cancer	Refractory EGFR mutation positive non-squamous non-small cell lung cancer	0.00533					GART	1
Infectious Diseases	severe COVID-19	Severe COVID-19	0.00545					OAS3,OAS2	2
Cancer, Organismal Injury and Abnormalities, Respiratory Disease	ALK fusion negative EGFR mutation negative nonsquamous non-small cell lung carcinoma	ALK fusion negative EGFR mutation negative nonsquamous non-small cell lung carcinoma	0.00592					GART	1
Cancer, Organismal Injury and Abnormalities, Respiratory Disease	malignant pleural mesothelioma	Advanced malignant pleural mesothelioma	0.00592					GART	1
Cancer, Dermatological Diseases and Conditions, Organismal Injury and Abnormalities	hyperplasia	Hyperplasia of keratinocytes	0.00592					DLX3	1
Infectious Diseases	infection	Infection by Chlamydia pneumoniae	0.00592					IFNAR1	1
Infectious Diseases	infection	Infection by West Nile virus	0.00592					IFNAR1	1
Hair and Skin Development and Function	proliferation	Proliferation of hair follicle	0.00592					DLX3	1
Infectious Diseases	quantity	Quantity of lymphocytic choriomeningitis virus	0.00592					IFNAR1	1
Cancer, Organismal Injury and Abnormalities, Respiratory Disease	EGFR sensitizing mutation positive non-squamous non-small cell lung carcinoma	Stage IV EGFR sensitizing mutation positive non-squamous non-small cell lung carcinoma	0.00592					GART	1
Immunological Disease	primary immunodeficiency disorder	Primary immunodeficiency disorder	0.00614					OAS1,IFNAR2	2
Hematological System Development and Function, Immune Cell Trafficking, Inflammatory Response, Tissue Development	accumulation	Accumulation of Th17 cells	0.00651					DLX3	1
Cancer, Organismal Injury and Abnormalities, Respiratory Disease	EGFR L858R activating mutation positive EGFR T790M mutation negative non-small cell lung cancer	EGFR L858R activating mutation positive EGFR T790M mutation negative non-small cell lung cancer	0.00651					GART	1
Cancer, Organismal Injury and Abnormalities, Respiratory Disease	EGFR L858R mutation positive EGFR T790M negative non-squamous non-small cell lung cancer	EGFR L858R mutation positive EGFR T790M negative non-squamous non-small cell lung cancer	0.00651					GART	1
Lymphoid Tissue Structure and Development	frequency	Frequency of germinal center B lymphocytes	0.00651					IFNAR1	1
Cellular Growth and Proliferation, Organismal Development	growth	Growth of Candida albicans ATCC 90028	0.00651					IFNAR1	1
Infectious Diseases	replication	Replication of respiratory syncytial virus	0.00651					IFNAR1	1
Cancer, Organismal Injury and Abnormalities, Respiratory Disease	non-squamous non-small cell lung cancer	Stage 3B unresectable non-squamous non-small cell lung cancer	0.00651					GART	1
Cancer, Organismal Injury and Abnormalities, Respiratory Disease	malignant pleural mesothelioma	Unresectable malignant pleural mesothelioma	0.00651					GART	1
Organ Morphology	enlargement	Enlargement of lateral cerebral ventricle	0.0071					IFNAR1	1
Cellular Development, Cellular Growth and Proliferation, Hematological System Development and Function, Inflammatory Response, Lymphoid Tissue Structure and Development	expansion	Expansion of dendritic cells	0.0071					IFNAR1	1
Cellular Development, Cellular Growth and Proliferation, Hematological System Development and Function, Lymphoid Tissue Structure and Development	expansion	Expansion of gamma-delta T lymphocytes	0.0071					IFNAR1	1
Cancer, Gastrointestinal Disease, Organismal Injury and Abnormalities	formation	Formation of colonic polyp	0.0071					FEM1A	1
Amino Acid Metabolism, Small Molecule Biochemistry	metabolism	Metabolism of glycine	0.0071					GART	1
Cell Death and Survival	apoptosis	Apoptosis	0.00758					OAS1,IFNAR2,TNFAIP8L1,OAS3,DPP9,SON,IFNAR1	7
Cancer, Organismal Injury and Abnormalities, Respiratory Disease	EGFR exon 19 deletion positive EGFR T790M mutation negative non-squamous non-small cell lung cancer	EGFR exon 19 deletion positive EGFR T790M mutation negative non-squamous non-small cell lung cancer	0.00769					GART	1
Cell Death and Survival	necroptosis	Necroptosis of bone marrow-derived macrophages	0.00769					IFNAR1	1
Cancer, Organismal Injury and Abnormalities, Respiratory Disease	EGFR sensitizing mutation positive non-small cell lung cancer	Stage II EGFR sensitizing mutation positive non-small cell lung cancer	0.00769					GART	1
Cancer, Organismal Injury and Abnormalities, Respiratory Disease	lung adenocarcinoma	Unresectable lung adenocarcinoma	0.00769					GART	1
Hematological System Development and Function, Immune Cell Trafficking, Inflammatory Response, Tissue Development	accumulation	Accumulation of natural killer cells	0.00828					IFNAR1	1
Cancer, Organismal Injury and Abnormalities, Respiratory Disease	EGFR S768I mutation positive nonsquamous non-small cell lung cancer	EGFR S768I mutation positive nonsquamous non-small cell lung cancer	0.00828					GART	1
Cell-To-Cell Signaling and Interaction, Cell-mediated Immune Response, Cellular Movement, Hematological System Development and Function, Immune Cell Trafficking	recruitment	Recruitment of CD8+ T lymphocyte	0.00828					IFNAR1	1
Cell Death and Survival	apoptosis	Apoptosis of hepatoma cell lines	0.00858					IFNAR2,TNFAIP8L1	2
Cancer, Organismal Injury and Abnormalities	abdominal carcinoma	Abdominal carcinoma	0.00865					OAS1,IFNAR2,DPP9,OAS2,SON,DLX3,IFNAR1,FEM1A,GART,IL10RB,DNAJC28,TNFAIP8L1,OAS3,PAXBP1	14
Cellular Development, Cellular Growth and Proliferation, Embryonic Development, Hematological System Development and Function, Hematopoiesis, Lymphoid Tissue Structure and Development, Organ Development, Organismal Development, Tissue Development	development	Development of common lymphoid progenitor cells	0.00887					IFNAR1	1
Cellular Development, Cellular Growth and Proliferation, Hematological System Development and Function, Hematopoiesis, Lymphoid Tissue Structure and Development, Tissue Development	development	Development of plasmacytoid dendritic cells	0.00887					IFNAR1	1
Embryonic Development, Organ Development, Organismal Development, Reproductive System Development and Function, Tissue Development	formation	Formation of labyrinthine zone of placenta	0.00887					DLX3	1
Cancer, Hematological Disease, Immunological Disease, Neurological Disease, Organismal Injury and Abnormalities, Tumor Morphology	primary central nervous system lymphoma	Progressive primary central nervous system lymphoma	0.00887					GART	1
Cancer, Hematological Disease, Immunological Disease, Neurological Disease, Organismal Injury and Abnormalities	primary central nervous system lymphoma	Recurrent primary central nervous system lymphoma	0.00887					GART	1
Infectious Diseases	replication	Replication of vaccinia virus	0.00887					IFNAR1	1
Cancer, Hematological Disease, Immunological Disease, Organismal Injury and Abnormalities	lymphoma	Lymphoma	0.00936					OAS1,GART,IFNAR2,OAS2,IFNAR1	5
Organ Morphology, Organismal Injury and Abnormalities, Reproductive System Development and Function, Reproductive System Disease	lack	Lack of labyrinthine zone of placenta	0.00945					DLX3	1
Cancer, Endocrine System Disorders, Organismal Injury and Abnormalities	malignant neuroendocrine neoplasm	Malignant neuroendocrine neoplasm	0.00954					GART,IFNAR2,DNAJC28,OAS3,OAS2,IFNAR1	6
Cancer, Endocrine System Disorders, Organismal Injury and Abnormalities	endocrine cancer	Endocrine cancer	0.00971					IFNAR2,DPP9,OAS2,SON,DLX3,IFNAR1,FEM1A,GART,IL10RB,DNAJC28,TNFAIP8L1,OAS3,PAXBP1	13
Gastrointestinal Disease, Hepatic System Disease, Organismal Injury and Abnormalities	cirrhosis	Cirrhosis of liver	0.01					IFNAR2,IFNAR1	2
Antimicrobial Response, Inflammatory Response	antiviral response	Antiviral response of fibroblast cell lines	0.01					IFNAR1	1
Cancer, Organismal Injury and Abnormalities, Reproductive System Disease	grade 3 cervical intraepithelial neoplasia	Grade 3 cervical intraepithelial neoplasm	0.01					OAS3	1
Infectious Diseases	replication	Replication of Murine herpesvirus 4	0.01					OAS1	1
Infectious Diseases	replication	Replication of SARS coronavirus	0.01					IFNAR1	1
Cancer, Organismal Injury and Abnormalities, Respiratory Disease	EGFR sensitizing mutation positive non-small cell lung cancer	Stage IIIB EGFR sensitizing mutation positive non-small cell lung cancer	0.01					GART	1
Nucleic Acid Metabolism, Small Molecule Biochemistry	synthesis	Synthesis of ribonucleoside monophosphate	0.01					GART	1
Cancer, Hematological Disease, Organismal Injury and Abnormalities	hematologic cancer	Hematologic cancer of cells	0.0106					OAS1,GART,IFNAR2,OAS2,SON,IFNAR1	6
Cellular Development, Cellular Growth and Proliferation	proliferation	Arrest in proliferation of leukemia cell lines	0.0106					SON	1
Connective Tissue Development and Function, Skeletal and Muscular System Development and Function	bone mineral density	Bone mineral density of cortical bone	0.0106					IFNAR1	1
Cancer, Organismal Injury and Abnormalities, Respiratory Disease	EGFR mutation positive squamous non-small cell lung cancer	EGFR mutation positive squamous non-small cell lung cancer	0.0106					GART	1
Connective Tissue Development and Function, Skeletal and Muscular System Development and Function, Tissue Development	formation	Formation of cartilage tissue	0.0106					IFNAR1	1
Cancer, Organismal Injury and Abnormalities, Respiratory Disease	KRAS mutation positive non-squamous non-small cell lung cancer	KRAS mutation positive non-squamous non-small cell lung carcinoma	0.0106					GART	1
Cancer, Organismal Injury and Abnormalities, Respiratory Disease	stage 4 M1b non-small cell lung cancer	Stage 4 M1b non-small cell lung cancer	0.0106					GART	1
Cell-To-Cell Signaling and Interaction, Inflammatory Response	immune response	Immune response of antigen presenting cells	0.0108					IL10RB,IFNAR1	2
Hematological Disease, Immunological Disease	hypergammaglobulinemia	Hypergammaglobulinemia	0.0112					IFNAR1	1
Cancer, Organismal Injury and Abnormalities, Respiratory Disease	stage 4 M1a non-small cell lung cancer	Stage 4 M1a non-small cell lung cancer	0.0112					GART	1
Cell Signaling, Cell-To-Cell Signaling and Interaction	cytokine and chemokine mediated signaling pathway	Cytokine and chemokine mediated signaling pathway	0.0114					IL10RB,IFNAR1	2
Cancer, Organismal Injury and Abnormalities, Respiratory Disease	EGFR exon 19 insertion positive adenocarcinoma of lung	Advanced EGFR exon 19 insertion positive adenocarcinoma of lung	0.0118					GART	1
Antimicrobial Response, Cell-To-Cell Signaling and Interaction, Embryonic Development, Inflammatory Response	antiviral response	Antiviral response of embryonic cell lines	0.0118					IFNAR1	1
Cancer, Organismal Injury and Abnormalities, Respiratory Disease	biphasic malignant pleural mesothelioma	Biphasic malignant pleural mesothelioma	0.0118					GART	1
Cancer, Organismal Injury and Abnormalities, Respiratory Disease	epithelioid malignant pleural mesothelioma	Epithelioid malignant pleural mesothelioma	0.0118					GART	1
Cellular Assembly and Organization	formation	Formation of nuclear speckles	0.0118					SON	1
Cancer, Organismal Injury and Abnormalities, Respiratory Disease	pleural mesothelioma	Newly diagnosed pleural mesothelioma	0.0118					GART	1
Infectious Diseases	quantity	Quantity of Influenza virus	0.0118					IFNAR1	1
Cancer, Organismal Injury and Abnormalities, Respiratory Disease	metastatic non-squamous non-small cell lung cancer	Recurrent metastatic non-squamous non-small cell lung cancer	0.0118					GART	1
Hereditary Disorder, Immunological Disease, Organismal Injury and Abnormalities	Wiskott-Aldrich syndrome	Wiskott-Aldrich syndrome	0.0118					OAS1	1
Cell-To-Cell Signaling and Interaction	immune response	Immune response of myeloid cells	0.0119					IL10RB,IFNAR1	2
Cancer, Organismal Injury and Abnormalities	intraabdominal organ tumor	Intraabdominal organ tumor	0.0121					OAS1,IFNAR2,DPP9,OAS2,SON,DLX3,IFNAR1,FEM1A,GART,IL10RB,DNAJC28,TNFAIP8L1,OAS3,PAXBP1	14
Cancer, Organismal Injury and Abnormalities, Respiratory Disease, Tumor Morphology	EGFR exon 21 L858R activating mutation positive non-small cell lung cancer	Progressive EGFR exon 21 L858R activating mutation positive non-small cell lung cancer	0.0124					GART	1
Cancer, Organismal Injury and Abnormalities, Respiratory Disease	ALK translocation positive nonsquamous non-small cell lung cancer	Stage IV ALK translocation positive nonsquamous non-small cell lung cancer	0.0124					GART	1
Cancer, Organismal Injury and Abnormalities, Respiratory Disease, Tumor Morphology	progressive EGFR activating mutation positive non-squamous non-small cell lung cancer	Stage IV progressive EGFR activating mutation positive non-squamous non-small cell lung cancer	0.0124					GART	1
Cancer, Organismal Injury and Abnormalities, Respiratory Disease	ALK rearrangement positive CD274 positive non-small lung cancer	ALK rearrangement positive CD274 positive non-small lung cancer	0.013					GART	1
Cancer, Organismal Injury and Abnormalities, Respiratory Disease	CD274 overexpression positive non-squamous non-small cell lung cancer	Stage IV CD274 overexpression positive non-squamous non-small cell lung cancer	0.013					GART	1
Cancer, Hematological Disease, Immunological Disease, Organismal Injury and Abnormalities	tumorigenesis	Tumorigenesis of lymphocytes	0.0131					OAS1,GART,IFNAR2,OAS2,SON,IFNAR1	6
Small Molecule Biochemistry, Vitamin and Mineral Metabolism	metabolism	Metabolism of cyanocobalamin	0.0136					GART	1
Cancer, Immunological Disease, Organismal Injury and Abnormalities	thymic epithelial tumor	Recurrent thymic epithelial tumor	0.0136					GART	1
Gastrointestinal Disease, Inflammatory Disease	inflammatory bowel disease	Severe inflammatory bowel disease	0.0136					IL10RB	1
Cancer, Organismal Injury and Abnormalities, Respiratory Disease	stage IIIA lung adenocarcinoma	Stage IIIA lung adenocarcinoma	0.0136					GART	1
Cancer, Organismal Injury and Abnormalities, Respiratory Disease	EGFR exon 19 deletion negative non-squamous non-small cell lung cancer	Unresectable EGFR exon 19 deletion negative non-squamous non-small cell lung cancer	0.0136					GART	1
Organismal Survival	organismal death	Delay in organismal death	0.0141					IFNAR1	1
Cellular Development, Connective Tissue Development and Function, Tissue Development	differentiation	Differentiation of odontoblasts	0.0141					DLX3	1
Cancer, Organismal Injury and Abnormalities, Respiratory Disease	EGFR T790M mutation negative non-squamous non-small cell lung carcinoma	EGFR T790M mutation negative non-squamous non-small cell lung carcinoma	0.0141					GART	1
Cancer, Organismal Injury and Abnormalities, Respiratory Disease	KRAS mutation negative lung cancer	KRAS mutation negative lung cancer	0.0141					GART	1
Infectious Diseases	replication	Replication of Enterovirus	0.0141					IFNAR1	1
Cancer, Organismal Injury and Abnormalities, Respiratory Disease	non-squamous non-small cell lung cancer	TNM stage M1a non-squamous non-small cell lung cancer	0.0141					GART	1
Cancer, Organismal Injury and Abnormalities, Respiratory Disease	non-squamous non-small cell lung cancer	TNM stage M1b non-squamous non-small cell lung cancer	0.0141					GART	1
Cancer, Organismal Injury and Abnormalities, Respiratory Disease	non-squamous non-small cell lung cancer	TNM stage N0 non-squamous non-small cell lung cancer	0.0141					GART	1
Cancer, Organismal Injury and Abnormalities, Respiratory Disease	non-squamous non-small cell lung cancer	TNM stage N1 non-squamous non-small cell lung cancer	0.0141					GART	1
Cancer, Organismal Injury and Abnormalities, Respiratory Disease	non-squamous non-small cell lung cancer	TNM stage T2-T3 non-squamous non-small cell lung cancer	0.0141					GART	1
Cancer, Organismal Injury and Abnormalities, Respiratory Disease	non-squamous non-small cell lung cancer	TNM stage T4 non-squamous non-small cell lung cancer	0.0141					GART	1
Cell Death and Survival	cell death	Cell death of sarcoma cell lines	0.0145					IFNAR2,DPP9	2
Cancer, Dermatological Diseases and Conditions, Organismal Injury and Abnormalities	skin basal cell carcinoma	Basal cell carcinoma	0.0146					OAS1,GART,OAS2	3
Cancer, Gastrointestinal Disease, Organismal Injury and Abnormalities	BRCA1 mutation positive gastric tumor	BRCA1 mutation positive gastric tumor	0.0147					GART	1
Connective Tissue Development and Function, Skeletal and Muscular System Development and Function	bone mineral density	Bone mineral density of trabecular bone	0.0147					IFNAR1	1
Cellular Development, Cellular Growth and Proliferation, Organ Development, Skeletal and Muscular System Development and Function, Tissue Development	proliferation	Proliferation of skeletal muscle satellite cells	0.0147					PAXBP1	1
Cancer, Organismal Injury and Abnormalities, Respiratory Disease	non-small cell lung cancer	Stage 3A resectable non-small cell lung cancer	0.0147					GART	1
Cancer, Organismal Injury and Abnormalities, Respiratory Disease, Tumor Morphology	EGFR sensitizing mutation positive non-small cell lung cancer	Stage 4 progressive EGFR sensitizing mutation positive non-small cell lung cancer	0.0147					GART	1
Cancer, Organismal Injury and Abnormalities, Respiratory Disease	stage IB lung squamous cell carcinoma	Stage IB lung squamous cell carcinoma	0.0147					GART	1
Cancer, Organismal Injury and Abnormalities, Respiratory Disease	squamous cell lung cancer	Stage II squamous cell lung cancer	0.0147					GART	1
Cancer, Organismal Injury and Abnormalities, Respiratory Disease	stage IIIA lung squamous cell carcinoma	Stage IIIA lung squamous cell carcinoma	0.0147					GART	1
Cancer, Organismal Injury and Abnormalities, Respiratory Disease	squamous cell lung cancer	TNM stage N2 squamous cell lung cancer	0.0147					GART	1
Cell-To-Cell Signaling and Interaction, Inflammatory Response	immune response	Immune response of phagocytes	0.015					IL10RB,IFNAR1	2
Inflammatory Response	inflammation	Inflammation of body cavity	0.015					IL10RB,IFNAR2,IFNAR1,FEM1A	4
Connective Tissue Disorders, Hematological Disease, Organismal Injury and Abnormalities	thrombocytopenia	Thrombocytopenia	0.0152					OAS2,IFNAR1	2
Cell Cycle, Gene Expression	binding	Binding of interferon-gamma activated sequence	0.0153					OAS1	1
Infectious Diseases	infection	Infection by lymphocytic choriomeningitis virus	0.0153					IFNAR1	1
Cancer, Organismal Injury and Abnormalities, Respiratory Disease	non-small cell lung cancer	Stage 3B resectable non-small cell lung cancer	0.0153					GART	1
Cancer, Organismal Injury and Abnormalities, Respiratory Disease	ALK fusion negative CD274 negative non-small cell lung cancer	Stage IV ALK fusion negative CD274 negative non-small cell lung cancer	0.0153					GART	1
Cancer, Organismal Injury and Abnormalities, Respiratory Disease	ALK fusion negative CD274 positive non-small cell lung cancer	Stage IV ALK fusion negative CD274 positive non-small cell lung cancer	0.0153					GART	1
Cancer, Organismal Injury and Abnormalities, Respiratory Disease	CD274 low expression positive non-squamous non-small cell lung cancer	Stage IV CD274 low expression positive non-squamous non-small cell lung cancer	0.0153					GART	1
Dermatological Diseases and Conditions, Infectious Diseases, Organismal Injury and Abnormalities	tuberculoid leprosy	Tuberculoid leprosy	0.0153					IFNAR2	1
Cellular Function and Maintenance, Hematological System Development and Function	function	Function of T lymphocytes	0.0153					IFNAR2,IFNAR1	2
Cell Death and Survival	cell death	Cell death of tumor cell lines	0.0157					IFNAR2,TNFAIP8L1,OAS3,DPP9,IFNAR1	5
Cancer, Hematological Disease, Organismal Injury and Abnormalities	mature lymphocytic neoplasm	Mature lymphocytic neoplasm	0.0158					OAS1,GART,IFNAR2,OAS2,IFNAR1	5
Cancer, Organismal Injury and Abnormalities, Respiratory Disease	EGFR exon19 deletion positive metastatic non-small cell lung cancer	EGFR exon19 deletion positive metastatic non-small cell lung carcinoma	0.0159					GART	1
Cellular Movement	migration	Migration of skin cancer cell lines	0.0159					DLX3	1
Cancer, Organismal Injury and Abnormalities, Respiratory Disease, Tumor Morphology	progressive EGFR sensitizing mutation positive EGFR T790M mutation positive non-small cell lung cancer	Progressive EGFR sensitizing mutation positive EGFR T790M mutation positive non-small cell lung carcinoma	0.0159					GART	1
Cancer, Organismal Injury and Abnormalities, Respiratory Disease	advanced non-small cell lung cancer	Refractory advanced non-small cell lung cancer	0.0159					GART	1
Cancer, Organismal Injury and Abnormalities, Respiratory Disease	locally advanced non-small cell lung cancer	Stage 3 unresectable locally advanced non-small cell lung cancer	0.0159					GART	1
Cancer, Organismal Injury and Abnormalities, Respiratory Disease, Tumor Morphology	metastatic non-squamous non-small cell lung cancer	Stage IV progressive metastatic non-squamous non-small cell lung cancer	0.0159					GART	1
Cancer, Organismal Injury and Abnormalities, Respiratory Disease	recurrent nonsquamous non-small cell lung cancer	Stage IV recurrent nonsquamous non-small cell lung cancer	0.0159					GART	1
Cancer, Organismal Injury and Abnormalities	extracranial solid tumor	Advanced extracranial solid tumor	0.0164					GART,IFNAR2,IFNAR1	3
Inflammatory Response	immune response	Immune response of cells	0.0165					IL10RB,IFNAR2,IFNAR1	3
Cancer, Organismal Injury and Abnormalities, Respiratory Disease	EGFR mutation negative ALK rearrangement negative PD-L1 expression positive non-small cell lung cancer	EGFR mutation negative ALK rearrangement negative PD-L1 expression positive non-small cell lung cancer	0.0165					GART	1
Cancer, Organismal Injury and Abnormalities, Respiratory Disease	EGFR mutation negative ALK rearrangement negative squamous non-small cell lung cancer	EGFR mutation negative ALK rearrangement negative squamous non-small cell lung cancer	0.0165					GART	1
Cellular Function and Maintenance	maintenance	Maintenance of T lymphocytes	0.0165					IFNAR1	1
Cancer, Organismal Injury and Abnormalities, Respiratory Disease	EGFR mutation negative CD274 positive non-small cell lung cancer	Stage IV EGFR mutation negative CD274 positive non-small cell lung cancer	0.0165					GART	1
Cancer, Organismal Injury and Abnormalities, Respiratory Disease	stage IV large cell lung carcinoma	Stage IV large cell lung carcinoma	0.0165					GART	1
Cancer, Organismal Injury and Abnormalities, Respiratory Disease, Tumor Morphology	progressive ALK mutation positive non-small cell lung cancer	Stage IV progressive ALK mutation positive non-small cell lung cancer	0.0165					GART	1
Cancer, Organismal Injury and Abnormalities, Respiratory Disease	ALK rearrangement positive non-squamous non-small cell lung cancer	ALK rearrangement positive non-squamous non-small cell lung cancer	0.0171					GART	1
Cancer, Organismal Injury and Abnormalities, Respiratory Disease	CD274 negative non-squamous non-small cell lung cancer	CD274 negative non-squamous non-small cell lung cancer	0.0171					GART	1
Cell Death and Survival	killing	Killing of natural killer cells	0.0171					IFNAR1	1
Infectious Diseases	replication	Replication of human herpesvirus 1	0.0171					IFNAR1	1
Organ Morphology, Organismal Injury and Abnormalities, Reproductive System Development and Function, Reproductive System Disease	abnormal morphology	Abnormal morphology of placental spongiotrophoblast layer	0.0177					DLX3	1
Cellular Development, Cellular Growth and Proliferation, Hematological System Development and Function, Lymphoid Tissue Structure and Development	expansion	Expansion of CD8+ T lymphocyte	0.0177					IFNAR1	1
Infectious Diseases	infection	Infection by human herpesvirus 1	0.0177					IFNAR1	1
Cancer, Organismal Injury and Abnormalities	BRCA1 mutation positive solid tumor	Metastatic BRCA1 mutation positive solid tumor	0.0177					GART	1
Cancer, Organismal Injury and Abnormalities, Respiratory Disease	EGFR mutation positive non-squamous non-small cell lung cancer	Unresectable EGFR mutation positive non-squamous non-small cell lung cancer	0.0177					GART	1
Cancer, Hematological Disease, Immunological Disease, Organismal Injury and Abnormalities	lymphocytic cancer	Lymphocytic cancer	0.0181					OAS1,GART,IFNAR2,OAS2,SON,IFNAR1	6
Cancer, Hematological Disease, Organismal Injury and Abnormalities	lymphocytic neoplasm	Lymphocytic neoplasm	0.0182					OAS1,GART,IFNAR2,OAS2,SON,IFNAR1	6
Cancer, Organismal Injury and Abnormalities, Respiratory Disease	CD274 positive non-squamous non-small cell carcinoma	CD274 positive non-squamous non-small cell carcinoma	0.0182					GART	1
Cellular Development, Cellular Growth and Proliferation	colony formation	Colony formation of hepatoma cell lines	0.0182					TNFAIP8L1	1
Humoral Immune Response, Protein Synthesis	production	Production of autoantibody	0.0182					IFNAR1	1
Cancer, Organismal Injury and Abnormalities, Respiratory Disease	ALK translocation negative EGFR activating mutation negative nonsquamous non-small cell lung carcinoma	Stage IIIB ALK translocation negative EGFR activating mutation negative nonsquamous non-small cell lung carcinoma	0.0182					GART	1
Cancer, Organismal Injury and Abnormalities, Respiratory Disease	ALK translocation negative EGFR activating mutation negative nonsquamous non-small cell lung carcinoma	Stage IV ALK translocation negative EGFR activating mutation negative nonsquamous non-small cell lung carcinoma	0.0182					GART	1
Cancer, Organismal Injury and Abnormalities, Respiratory Disease	metastatic non-squamous non-small cell lung cancer	Unresectable metastatic non-squamous non-small cell lung cancer	0.0182					GART	1
Cancer, Organismal Injury and Abnormalities, Respiratory Disease	EGFR mutation negative non squamous non-small cell lung carcinoma	Advanced EGFR mutation negative non squamous non-small cell lung carcinoma	0.0188					GART	1
Cancer, Organismal Injury and Abnormalities, Respiratory Disease	squamous cell lung cancer	Recurrent squamous cell lung cancer	0.0188					GART	1
RNA Post-Transcriptional Modification	splicing	Splicing of primary transcript RNA	0.0188					SON	1
Cancer, Organismal Injury and Abnormalities, Respiratory Disease	nonsquamous non-small cell lung carcinoma	Stage II nonsquamous non-small cell lung carcinoma	0.0188					GART	1
Cancer, Organismal Injury and Abnormalities, Respiratory Disease	EGFR mutation negative non squamous non-small cell lung carcinoma	Stage IIIB EGFR mutation negative non squamous non-small cell lung carcinoma	0.0188					GART	1
Cancer, Organismal Injury and Abnormalities, Respiratory Disease	locally advanced nonsquamous non-small cell lung cancer	Stage IIIB locally advanced nonsquamous non-small cell lung cancer	0.0188					GART	1
Cancer, Organismal Injury and Abnormalities, Respiratory Disease	non-squamous non-small cell lung cancer	TNM stage N2 non-squamous non-small cell lung cancer	0.0188					GART	1
Cellular Development, Cellular Growth and Proliferation	proliferation	Proliferation of leukemia cell lines	0.0189					SON,IFNAR1	2
Cancer, Organismal Injury and Abnormalities, Respiratory Disease	ALK rearrangement negative CD274 positive non-small-cell lung carcinoma	ALK rearrangement negative CD274 positive non-small-cell lung carcinoma	0.0194					GART	1
Dermatological Diseases and Conditions, Organismal Injury and Abnormalities	fibrotic disorder of skin	Fibrotic disorder of skin	0.0194					IFNAR1	1
Cellular Function and Maintenance, Hematological System Development and Function	function	Function of CD8+ T lymphocyte	0.0194					IFNAR1	1
Infectious Diseases	infection	Infection of fibroblast cell lines	0.0194					IFNAR1	1
Cancer, Hematological Disease, Organismal Injury and Abnormalities	leukemogenesis	Leukemogenesis	0.0194					IFNAR1	1
Cellular Function and Maintenance, Cellular Movement, Hematological System Development and Function, Immune Cell Trafficking	localization	Localization of leukocytes	0.0194					IFNAR1	1
Cancer, Organismal Injury and Abnormalities, Respiratory Disease, Tumor Morphology	progressive EGFR sensitizing mutation positive non-squamous non-small cell lung cancer	Progressive EGFR sensitizing mutation positive non-squamous non-small cell lung carcinoma	0.0194					GART	1
Cancer, Organismal Injury and Abnormalities, Respiratory Disease	lung adenocarcinoma	Stage I lung adenocarcinoma	0.0194					GART	1
Cellular Development, Cellular Growth and Proliferation, Hematological System Development and Function, Hematopoiesis	proliferation	Proliferation of hematopoietic progenitor cells	0.0195					IFNAR2,IFNAR1	2
Gastrointestinal Disease, Hepatic System Disease, Organismal Injury and Abnormalities	bleeding	Bleeding of liver	0.02					IFNAR1	1
Hematological System Development and Function, Inflammatory Response, Tissue Morphology	quantity	Quantity of plasmacytoid dendritic cells	0.02					IFNAR1	1
Infectious Diseases	replication	Replication of hepatitis B virus	0.02					SON	1
Cancer, Hematological Disease, Immunological Disease, Organismal Injury and Abnormalities	hairy cell leukemia	Hairy cell leukemia	0.0204					IFNAR2,IFNAR1	2
Cancer, Organismal Injury and Abnormalities, Respiratory Disease	ALK rearrangement negative EGFR activating mutation negative non-small cell lung carcinoma	ALK rearrangement negative EGFR activating mutation negative non-small cell lung carcinoma	0.0206					GART	1
Cancer, Organismal Injury and Abnormalities, Respiratory Disease	ALK translocation negative EGFR mutation negative non-squamous non-small cell lung cancer	ALK translocation negative EGFR mutation negative non-squamous non-small cell lung carcinoma	0.0206					GART	1
Infectious Diseases	infection	Infection by Influenza A virus	0.0206					IFNAR1	1
Cancer, Organismal Injury and Abnormalities, Respiratory Disease	advanced non-squamous non-small cell lung cancer	Metastatic advanced non-squamous non-small cell lung cancer	0.0206					GART	1
Humoral Immune Response, Protein Synthesis	quantity	Quantity of immunoglobulin	0.0211					IFNAR2,IFNAR1	2
Cancer, Organismal Injury and Abnormalities, Respiratory Disease	ALK mutation negative EGFR mutation negative non-squamous non-small cell lung cancer	ALK mutation negative EGFR mutation negative nonsquamous non-small cell lung carcinoma	0.0212					GART	1
Cell Morphology, Connective Tissue Development and Function, Connective Tissue Disorders, Organismal Injury and Abnormalities, Skeletal and Muscular Disorders, Skeletal and Muscular System Development and Function, Tissue Development, Tissue Morphology	abnormal morphology	Abnormal morphology of osteoclasts	0.0212					IFNAR1	1
Protein Synthesis	quantity	Quantity of IL-12 in blood	0.0212					IFNAR1	1
Cancer, Organismal Injury and Abnormalities, Respiratory Disease	ALK rearrangement negative EGFR mutation negative nonsquamous non-small cell lung cancer	Stage IV ALK rearrangement negative EGFR mutation negative nonsquamous non-small cell lung cancer	0.0212					GART	1
Cancer, Organismal Injury and Abnormalities	TrkA rearrangement positive solid tumor	Advanced TrkA rearrangement positive solid tumor	0.0217					GART	1
Cancer, Organismal Injury and Abnormalities	TrkB rearrangement positive solid tumor	Advanced TrkB rearrangement positive solid tumor	0.0217					GART	1
Cancer, Organismal Injury and Abnormalities	TrkC rearrangement positive solid tumor	Advanced TrkC rearrangement positive solid tumor	0.0217					GART	1
Cancer, Organismal Injury and Abnormalities	NTRK1 rearrangement positive extracranial solid tumor	NTRK1 rearrangement positive extracranial solid tumor	0.0217					GART	1
Cancer, Organismal Injury and Abnormalities	NTRK2 rearrangement positive extracranial solid tumor	NTRK2 rearrangement positive extracranial solid tumor	0.0217					GART	1
Cancer, Organismal Injury and Abnormalities	NTRK3 rearrangement positive extracranial solid tumor	NTRK3 rearrangement positive extracranial solid tumor	0.0217					GART	1
Cancer, Organismal Injury and Abnormalities, Respiratory Disease	stage IV lung squamous cell carcinoma	Stage IV stage IV lung squamous cell carcinoma	0.0217					GART	1
Cancer, Organismal Injury and Abnormalities, Respiratory Disease	TrkA rearrangement positive non-small cell lung cancer	TrkA rearrangement positive non-small cell lung carcinoma	0.0217					GART	1
Cancer, Organismal Injury and Abnormalities, Respiratory Disease	TrkB rearrangement positive non-small cell lung cancer	TrkB rearrangement positive non-small cell lung carcinoma	0.0217					GART	1
Cancer, Organismal Injury and Abnormalities, Respiratory Disease	TrkC rearrangement positive non-small cell lung cancer	TrkC rearrangement positive non-small cell lung carcinoma	0.0217					GART	1
Cancer, Organismal Injury and Abnormalities	intraepithelial neoplasia	Intraepithelial neoplasm	0.0218					OAS3,PAXBP1	2
Cancer, Organismal Injury and Abnormalities, Respiratory Disease, Tumor Morphology	recurrent non-small cell lung cancer	Progressive recurrent non-small cell lung cancer	0.0223					GART	1
Cell-To-Cell Signaling and Interaction, Connective Tissue Development and Function	response	Response of fibroblast cell lines	0.0223					IFNAR2	1
Hematological System Development and Function, Immunological Disease, Lymphoid Tissue Structure and Development, Organ Morphology, Organismal Development, Organismal Injury and Abnormalities, Tissue Morphology	abnormal morphology	Abnormal morphology of mesenteric lymph node	0.0229					IL10RB	1
Cancer, Organismal Injury and Abnormalities	BRCA1 mutation positive epithelial cancer	BRCA1 mutation positive carcinoma	0.0229					GART	1
Cell-mediated Immune Response, Cellular Development, Cellular Function and Maintenance, Cellular Growth and Proliferation, Embryonic Development, Hematological System Development and Function, Hematopoiesis, Lymphoid Tissue Structure and Development, Organ Development, Organismal Development, Tissue Development	development	Development of memory T lymphocytes	0.0229					IFNAR1	1
Cancer, Organismal Injury and Abnormalities, Reproductive System Disease	cervical cancer	Recurrent cervical cancer	0.0235					GART	1
Embryonic Development, Hematological System Development and Function, Humoral Immune Response, Lymphoid Tissue Structure and Development, Organ Development, Organismal Development, Tissue Development, Tissue Morphology	size	Size of germinal center	0.0235					IFNAR1	1
Cancer, Organismal Injury and Abnormalities, Respiratory Disease	metastatic lung adenocarcinoma	Stage IV metastatic lung adenocarcinoma	0.0235					GART	1
Cancer, Organismal Injury and Abnormalities, Respiratory Disease, Tumor Morphology	ALK rearrangement positive non-small cell lung cancer	Stage 4 progressive ALK rearrangement positive non-small cell lung cancer	0.0241					GART	1
Cancer, Endocrine System Disorders, Organismal Injury and Abnormalities	anaplastic thyroid carcinoma	Anaplastic thyroid carcinoma	0.0241					OAS3,OAS2	2
Cancer, Organismal Injury and Abnormalities, Respiratory Disease	ALK inversion positive non-small cell lung cancer	ALK inversion positive non-small cell lung carcinoma	0.0246					GART	1
Cancer, Organismal Injury and Abnormalities, Respiratory Disease	BRAF V600E mutation positive non-small cell lung cancer	Advanced BRAF V600E mutation positive non-small cell lung cancer	0.0246					GART	1
Cancer, Organismal Injury and Abnormalities, Respiratory Disease	BRAF V600E mutation positive non-small cell lung cancer	Metastatic BRAF V600E mutation positive non-small cell lung cancer	0.0246					GART	1
Cancer, Organismal Injury and Abnormalities, Respiratory Disease	ALK rearrangement negative EGFR mutation negative non-small cell lung adenocarcinoma	Stage IV ALK rearrangement negative EGFR mutation negative non-small cell lung adenocarcinoma	0.0246					GART	1
Cancer, Organismal Injury and Abnormalities, Respiratory Disease	ALK and ROS1 rearrangement negative, BRAF and EGFR mutation negative non-squamous cell carcinoma of lung	ALK and ROS1 rearrangement negative, BRAF and EGFR mutation negative non-squamous cell carcinoma of lung	0.0252					GART	1
Cancer, Organismal Injury and Abnormalities	CD274 positive solid tumor	Advanced CD274 positive solid tumor	0.0252					GART	1
Cancer, Organismal Injury and Abnormalities, Respiratory Disease	BRAF mutation negative lung adenocarcinoma	BRAF mutation negative lung adenocarcinoma	0.0258					GART	1
Cancer, Organismal Injury and Abnormalities, Reproductive System Disease	cervical cancer	Metastatic cervical neoplasm	0.0258					GART	1
Cancer, Organismal Injury and Abnormalities	advanced cancer	Nonmetastatic advanced cancer	0.0258					GART	1
Cancer, Organismal Injury and Abnormalities, Respiratory Disease	squamous cell lung cancer	Stage IIIB lung squamous cell carcinoma	0.0258					GART	1
Cancer, Organismal Injury and Abnormalities	transitional cell epithelial cancer	Transitional-cell carcinoma	0.0263					GART,DLX3	2
Cancer, Organismal Injury and Abnormalities, Respiratory Disease	ALK rearrangement negative squamous cell non-small cell lung cancer	ALK rearrangement negative squamous cell non-small cell lung cancer	0.0264					GART	1
Cancer, Organismal Injury and Abnormalities	cancer	Stage IVA cancer	0.0264					GART	1
Cancer, Organismal Injury and Abnormalities	cancer	Stage IVB cancer	0.0264					GART	1
Cell-To-Cell Signaling and Interaction, Hematological System Development and Function, Hematopoiesis	activation	Activation of hematopoietic progenitor cells	0.027					IFNAR1	1
Cancer, Gastrointestinal Disease, Organismal Injury and Abnormalities	locally advanced gastric adenocarcinoma	Locally advanced gastric adenocarcinoma	0.027					GART	1
Hematological Disease, Immunological Disease	primary antiphospholipid antibody syndrome	Primary antiphospholipid antibody syndrome	0.027					OAS2	1
Hematological System Development and Function, Immunological Disease, Lymphoid Tissue Structure and Development, Organ Morphology, Organismal Development, Organismal Injury and Abnormalities, Tissue Morphology	abnormal morphology	Abnormal morphology of spleen	0.0271					IL10RB,IFNAR1	2
Cancer, Hematological Disease, Immunological Disease, Organismal Injury and Abnormalities	acute lymphoblastic leukemia	Acute lymphoblastic leukemia	0.0272					IFNAR2,SON,IFNAR1	3
Inflammatory Response	inflammation	Inflammation of absolute anatomical region	0.0274					IL10RB,IFNAR2,IFNAR1,FEM1A	4
Cancer, Organismal Injury and Abnormalities, Respiratory Disease	ALK translocation negative non-small cell lung adenocarcinoma	ALK translocation negative non-small cell lung adenocarcinoma	0.0275					GART	1
Humoral Immune Response, Immunological Disease, Protein Synthesis	abnormal quantity	Abnormal quantity of Immunoglobulin	0.0275					IFNAR1	1
Cancer, Organismal Injury and Abnormalities, Respiratory Disease	stage IV non-small-cell lung cancer expressing wild-type EGFR	EGFR wild-type positive stage IV non-small cell lung carcinoma	0.0275					GART	1
Cancer, Gastrointestinal Disease, Organismal Injury and Abnormalities	gastroesophageal junction adenocarcinoma	Locally advanced gastroesophageal junction adenocarcinoma	0.0275					GART	1
Cellular Development, Cellular Growth and Proliferation	cell proliferation	Cell proliferation of tumor cell lines	0.0278					TNFAIP8L1,OAS3,SON,DLX3,IFNAR1	5
Cellular Function and Maintenance, Hematological System Development and Function	function	Function of cytotoxic T cells	0.0281					IFNAR2	1
Dermatological Diseases and Conditions, Infectious Diseases, Organismal Injury and Abnormalities	lepromatous leprosy	Lepromatous leprosy	0.0281					IFNAR1	1
Cancer, Organismal Injury and Abnormalities	BRAF mutation negative solid tumor	Metastatic BRAF mutation negative solid tumor	0.0281					GART	1
Connective Tissue Disorders, Inflammatory Disease, Organismal Injury and Abnormalities, Skeletal and Muscular Disorders	rheumatic disease	Rheumatic Disease	0.0285					OAS1,IFNAR2,OAS2,IFNAR1	4
Cancer, Organismal Injury and Abnormalities	extrapancreatic malignant tumor	Extrapancreatic malignant tumor	0.0286					OAS1,IFNAR2,DPP9,OAS2,SON,DLX3,IFNAR1,FEM1A,GART,IL10RB,DNAJC28,TNFAIP8L1,OAS3,PAXBP1	14
Cancer, Organismal Injury and Abnormalities, Renal and Urological Disease	metastatic bladder cancer	Metastatic bladder neoplasm	0.0287					GART	1
Cancer, Immunological Disease, Organismal Injury and Abnormalities	thymic carcinoma	Thymic carcinoma	0.0287					GART	1
Digestive System Development and Function, Gastrointestinal Disease, Organ Morphology, Organismal Development, Organismal Injury and Abnormalities	abnormal morphology	Abnormal morphology of colon	0.0293					FEM1A	1
Cancer, Organismal Injury and Abnormalities, Respiratory Disease	EGFR mutation negative squamous non-small cell lung cancer	EGFR mutation negative lung squamous cell carcinoma	0.0293					GART	1
Behavior	hyperactivity	Hyperactivity	0.0293					IFNAR1	1
Embryonic Development, Hair and Skin Development and Function, Organ Development, Organ Morphology, Organismal Development, Tissue Development	morphogenesis	Morphogenesis of hair follicle	0.0293					DLX3	1
Cardiovascular System Development and Function, Organismal Development, Visual System Development and Function	vascularization	Vascularization of cornea	0.0293					IFNAR1	1
Cancer, Gastrointestinal Disease, Hepatic System Disease, Organismal Injury and Abnormalities	hepatocellular carcinoma	Hepatocellular carcinoma	0.0295					IFNAR2,TNFAIP8L1,SON,IFNAR1	4
Cancer, Neurological Disease, Organismal Injury and Abnormalities	brain glioma formation	Brain glioma	0.0295					GART,IL10RB,DNAJC28,TNFAIP8L1,OAS3,DPP9,SON,DLX3,FEM1A,PAXBP1	10
Infectious Diseases	infection	Infection by Picornaviridae	0.0298					IFNAR1	1
Cancer, Organismal Injury and Abnormalities, Respiratory Disease	recurrent non-small cell lung cancer	Unresectable recurrent non-small cell lung cancer	0.0304					GART	1
Infectious Diseases, Organismal Development	growth	Growth of virus	0.031					IFNAR1	1
Cancer, Organismal Injury and Abnormalities, Respiratory Disease	ROS1 rearrangement negative non-small cell lung cancer	ROS1 rearrangement negative non-small cell lung cancer	0.031					GART	1
Cancer, Organismal Injury and Abnormalities, Respiratory Disease	RET rearrangement positive lung adenocarcinoma	Advanced RET rearrangement positive lung adenocarcinoma	0.0316					GART	1
Cancer, Organismal Injury and Abnormalities, Respiratory Disease	RET rearrangement positive non-small cell lung cancer	Advanced RET rearrangement positive non-small cell lung cancer	0.0316					GART	1
Cancer, Organismal Injury and Abnormalities, Respiratory Disease	RET rearrangement positive non-small cell lung cancer	Metastatic RET rearrangement positive non-small cell lung cancer	0.0316					GART	1
Cellular Development, Cellular Growth and Proliferation, Organ Development, Skeletal and Muscular System Development and Function, Tissue Development	proliferation	Proliferation of myoblasts	0.0316					PAXBP1	1
Cancer, Organismal Injury and Abnormalities, Respiratory Disease	RET translocation positive non-small cell lung cancer	RET translocation positive non-small cell lung carcinoma	0.0316					GART	1
Cancer, Organismal Injury and Abnormalities	grade 3-4 tumor	Grade 3-4 tumor	0.0323					GART,DNAJC28,TNFAIP8L1,OAS3,DPP9,SON,DLX3,FEM1A,PAXBP1	9
Immunological Disease	systemic autoimmune syndrome	Systemic autoimmune syndrome	0.0326					OAS1,IFNAR2,OAS2,IFNAR1	4
Cancer, Organismal Injury and Abnormalities	connective tissue tumor	Connective tissue tumor	0.0329					GART,IFNAR2,DNAJC28,IFNAR1	4
Cancer, Neurological Disease, Organismal Injury and Abnormalities	glioma cancer	Glioma cancer	0.0331					GART,IL10RB,DNAJC28,TNFAIP8L1,OAS3,DPP9,SON,DLX3,FEM1A,PAXBP1	10
Cancer, Organismal Injury and Abnormalities	CD274 positive malignant solid tumor	Metastatic CD274 positive malignant solid tumor	0.0333					GART	1
Endocrine System Disorders, Metabolic Disease, Organismal Injury and Abnormalities	insulin resistance	Insulin resistance	0.0337					IFNAR2,IFNAR1	2
Organismal Functions	lethargy	Lethargy	0.0339					IFNAR1	1
Cellular Movement, Hematological System Development and Function, Immune Cell Trafficking, Inflammatory Response	influx	Influx of neutrophils	0.0345					IFNAR1	1
Organismal Survival	survival	Survival of organism	0.0355					IFNAR2,IFNAR1,FEM1A	3
Immunological Disease, Inflammatory Response	inflammatory response	Abnormal inflammatory response	0.0356					IFNAR1	1
Cell-To-Cell Signaling and Interaction, Connective Tissue Development and Function	activation	Activation of fibroblasts	0.0356					IFNAR2	1
Cell Death and Survival	apoptosis	Apoptosis of fibrosarcoma cell lines	0.0356					IFNAR2	1
RNA Damage and Repair	catabolism	Catabolism of RNA	0.0356					OAS2	1
Cell-mediated Immune Response, Cellular Development, Cellular Function and Maintenance, Cellular Growth and Proliferation, Embryonic Development, Hematological System Development and Function, Hematopoiesis, Lymphoid Tissue Structure and Development, Organ Development, Organismal Development, Tissue Development	differentiation	Differentiation of naive T lymphocytes	0.0356					IFNAR1	1
Connective Tissue Development and Function, Skeletal and Muscular System Development and Function, Tissue Development, Tissue Morphology	thickness	Thickness of cortical bone	0.0356					IFNAR1	1
Gastrointestinal Disease, Hepatic System Disease, Metabolic Disease, Organismal Injury and Abnormalities	hepatic steatosis	Hepatic steatosis	0.0356					IFNAR2,IFNAR1	2
Nucleic Acid Metabolism, Small Molecule Biochemistry	synthesis	Synthesis of nucleotide	0.0359					OAS1,GART	2
Cellular Development, Cellular Growth and Proliferation, Hematological System Development and Function, Hematopoiesis, Lymphoid Tissue Structure and Development, Tissue Development	leukopoiesis	Leukopoiesis	0.036					IL10RB,IFNAR2,IFNAR1	3
Inflammatory Response	autoimmune response	Autoimmune response	0.0362					IFNAR1	1
Cell-To-Cell Signaling and Interaction, Cellular Function and Maintenance, Hematological System Development and Function, Inflammatory Response	phagocytosis	Phagocytosis of neutrophils	0.0362					IFNAR1	1
Inflammatory Disease, Neurological Disease, Organismal Injury and Abnormalities	myelitis	Myelitis	0.0379					IFNAR2,IFNAR1	2
Inflammatory Response	inflammatory response	Inflammatory response	0.038					IL10RB,IFNAR1,FEM1A	3
Organismal Development	growth	Growth of organism	0.0384					IFNAR2,DLX3,IFNAR1	3
Cancer, Hematological Disease, Immunological Disease, Organismal Injury and Abnormalities	non-Hodgkin disease	Aggressive non-Hodgkin lymphoma	0.0395					IFNAR2,IFNAR1	2
Cancer, Organismal Injury and Abnormalities	malignant solid organ tumor	Malignant solid organ tumor	0.0399					OAS1,GART,IL10RB,IFNAR2,DNAJC28,OAS3,DPP9,OAS2,SON,DLX3,IFNAR1	11
Cancer, Gastrointestinal Disease, Organismal Injury and Abnormalities	metastatic gastroesophageal junction adenocarcinoma	Metastatic gastroesophageal junction adenocarcinoma	0.0402					GART	1
Cellular Function and Maintenance, Hematological System Development and Function	function	Function of natural killer cells	0.0408					IFNAR1	1
Cancer, Organismal Injury and Abnormalities	primary peritoneal cancer	Primary peritoneal cancer	0.0413					GART	1
Inflammatory Response, Organismal Injury and Abnormalities	inflammation	Inflammation of organ	0.0416					IL10RB,IFNAR2,IFNAR1,FEM1A	4
Cellular Function and Maintenance, Hematological System Development and Function	function	Function of CD4+ T-lymphocytes	0.0419					IFNAR2	1
Cancer, Immunological Disease, Organismal Injury and Abnormalities	hyperplasia	Hyperplasia of spleen	0.0425					IL10RB	1
Cancer, Gastrointestinal Disease, Organismal Injury and Abnormalities	metastatic gastric adenocarcinoma	Metastatic gastric adenocarcinoma	0.0436					GART	1
Cancer, Organismal Injury and Abnormalities	metastasis	Refractory metastasis	0.0436					GART	1
Developmental Disorder, Gastrointestinal Disease, Neurological Disease, Organismal Injury and Abnormalities	Hirschsprung disease	Hirschsprung disease	0.0442					OAS3	1
Cancer, Organismal Injury and Abnormalities, Respiratory Disease, Tumor Morphology	large cell lung carcinoma	Progressive large cell lung carcinoma	0.0442					GART	1
Embryonic Development, Organ Development, Organismal Development, Reproductive System Development and Function, Tissue Development	lactation	Lactation	0.0447					OAS2	1
Cancer, Neurological Disease, Organismal Injury and Abnormalities	astrocytoma	Grade 4 astrocytoma	0.0448					GART,DNAJC28,TNFAIP8L1,DPP9,SON,DLX3,FEM1A,PAXBP1	8
Cancer, Neurological Disease, Organismal Injury and Abnormalities	high grade glioma	Grade 4 high grade glioma	0.0448					GART,DNAJC28,TNFAIP8L1,DPP9,SON,DLX3,FEM1A,PAXBP1	8
Cancer, Neurological Disease, Organismal Injury and Abnormalities	malignant glioma	Grade 4 malignant glioma	0.0448					GART,DNAJC28,TNFAIP8L1,DPP9,SON,DLX3,FEM1A,PAXBP1	8
Cancer, Endocrine System Disorders, Organismal Injury and Abnormalities, Reproductive System Disease	ovarian adenocarcinoma	Ovarian adenocarcinoma	0.0452					GART,OAS3,SON,FEM1A	4
Cancer, Neurological Disease, Organismal Injury and Abnormalities	brain astrocytoma	Brain astrocytoma	0.0453					GART,DNAJC28,TNFAIP8L1,DPP9,SON,DLX3,FEM1A,PAXBP1	8
Cell-To-Cell Signaling and Interaction, Hematological System Development and Function, Immune Cell Trafficking, Inflammatory Response	activation	Activation of CD4+ T-lymphocytes	0.0453					IFNAR1	1
Cancer, Endocrine System Disorders, Organismal Injury and Abnormalities	endocrine carcinoma	Endocrine carcinoma	0.0453					GART,IL10RB,DNAJC28,TNFAIP8L1,OAS3,DPP9,OAS2,SON,DLX3,IFNAR1,FEM1A,PAXBP1	12
Organismal Development	abnormal morphology	Abnormal morphology of body cavity	0.046					IL10RB,DLX3,IFNAR1,FEM1A	4
Cancer, Organismal Injury and Abnormalities, Respiratory Disease, Tumor Morphology	metastatic lung adenocarcinoma	Progressive metastatic lung adenocarcinoma	0.0464					GART	1
Cell Death and Survival	necroptosis	Necroptosis of fibroblast cell lines	0.047					TNFAIP8L1	1
Humoral Immune Response, Lymphoid Tissue Structure and Development, Tissue Morphology	quantity	Quantity of germinal center	0.047					IFNAR1	1
Connective Tissue Disorders, Immunological Disease, Inflammatory Disease, Organismal Injury and Abnormalities, Skeletal and Muscular Disorders	systemic lupus erythematosus	Systemic lupus erythematosus	0.048					OAS1,OAS2	2
Cancer, Organismal Injury and Abnormalities, Reproductive System Disease	fallopian tube cancer	Fallopian tube cancer	0.0481					GART	1
Cellular Growth and Proliferation	colonization	Colonization	0.0493					IFNAR1	1
Tox Functions for My Projects->2021 COVID V2G->newCOVID19V2Ggenelist - 2021-07-27 10:32 AM
Categories	Functions	Diseases or Functions Annotation	p-Value	Predicted Activation State	Activation z-score	Notes	Bias-corrected z-score	Molecules	# Molecules
Liver Inflammation/Hepatitis	chronic hepatitis D	Chronic hepatitis D	3.27e-07					IFNAR2,IFNAR1	2
Liver Inflammation/Hepatitis	hepatitis B	Chronic phase hepatitis B	3.27e-07					IFNAR2,IFNAR1	2
Liver Inflammation/Hepatitis	chronic non-A, non-B hepatitis	Chronic non-A, non-B hepatitis	9.8e-07					IFNAR2,IFNAR1	2
Liver Inflammation/Hepatitis	susceptibility to hepatitis B virus	Susceptibility to hepatitis B virus	9.8e-07					IL10RB,IFNAR2	2
Liver Inflammation/Hepatitis	hepatitis C	Chronic phase hepatitis C	3.27e-06					IFNAR2,IFNAR1	2
Liver Inflammation/Hepatitis	chronic hepatitis C	Relapsed chronic hepatitis C	3.27e-06					IFNAR2,IFNAR1	2
Liver Inflammation/Hepatitis	chronic hepatitis C genotype 1	Chronic hepatitis C genotype 1	4.9e-06					IFNAR2,IFNAR1	2
Liver Inflammation/Hepatitis	chronic hepatitis C virus genotype 4	Chronic hepatitis C virus genotype 4	6.85e-06					IFNAR2,IFNAR1	2
Liver Inflammation/Hepatitis	infection	Infection by Hepatitis C virus genotype 4	6.85e-06					IFNAR2,IFNAR1	2
Liver Inflammation/Hepatitis	acute hepatitis C	Acute hepatitis C	9.13e-06					IFNAR2,IFNAR1	2
Liver Inflammation/Hepatitis	chronic infection	Chronic infection by Hepatitis C virus genotype 1	1.17e-05					IFNAR2,IFNAR1	2
Liver Inflammation/Hepatitis	infection	Infection by hepatitis B virus	1.77e-05					IL10RB,IFNAR2,IFNAR1	3
Hepatocellular carcinoma, Liver Hyperplasia/Hyperproliferation	recurrent hepatocellular carcinoma	Recurrent hepatocellular carcinoma	0.000105					IFNAR2,IFNAR1	2
Liver Inflammation/Hepatitis	chronic hepatitis B	Chronic hepatitis B	0.00053					IFNAR2,IFNAR1	2
Kidney Failure	end stage renal disease	End stage renal disease	0.00444					IFNAR2,IFNAR1	2
Liver Cirrhosis, Liver Fibrosis	cirrhosis	Cirrhosis of liver	0.01					IFNAR2,IFNAR1	2
Liver Hemorrhaging	bleeding	Bleeding of liver	0.02					IFNAR1	1
Hepatocellular carcinoma, Liver Hyperplasia/Hyperproliferation	hepatocellular carcinoma	Hepatocellular carcinoma	0.0295					IFNAR2,TNFAIP8L1,SON,IFNAR1	4
Liver Steatosis	hepatic steatosis	Hepatic steatosis	0.0356					IFNAR2,IFNAR1	2
Liver Damage	damage	Liver Damage	0.147					IFNAR1	1
Liver Hyperplasia/Hyperproliferation	liver tumor	Liver tumor	0.182					IFNAR2,TNFAIP8L1,OAS3,DPP9,SON,IFNAR1,PAXBP1	7
Liver Hyperplasia/Hyperproliferation	liver carcinoma	Liver carcinoma	0.199					IFNAR2,TNFAIP8L1,DPP9,SON,IFNAR1,PAXBP1	6
Glomerular Injury, Renal Inflammation, Renal Nephritis	glomerulonephritis	Glomerulonephritis	0.213					IFNAR1	1
Regulator Effects for My Projects->2021 COVID V2G->newCOVID19V2Ggenelist - 2021-07-27 10:32 AM
Networks for My Projects->2021 COVID V2G->newCOVID19V2Ggenelist - 2021-07-27 10:32 AM
ID	Analysis	Molecules in Network	Score	Focus Molecules	Top Diseases and Functions
1	newCOVID19V2Ggenelist - 2021-07-27 10:32 AM	2' 5' oas,APOBEC3A,Apol9a/Apol9b,DLX3,Duxbl1,ERK,IFN Beta,IFN Lambda,IFN alpha receptor,IFNAR1,IFNAR2,IFNL4,IL10RB,IRF3 dimer,ISGF3,Ifn,Ifna10,Ifnar,Immunoglobulin,Interferon alpha,LILRA4,MX,OAS1,OAS2,OAS3,Oas,Oas1b,Oas1d (includes others),Oas1f,Oas1h,STAT5a/b,biopterin,interferon receptor,miR-1225-3p (miRNAs w/seed GAGCCCC),mir-1225	18	7	Infectious Diseases, Antimicrobial Response, Inflammatory Response
2	newCOVID19V2Ggenelist - 2021-07-27 10:32 AM	ANKZF1,BTF3L4,C1QTNF4,CDH22,CDH9,CGREF1,CTNNB1,DBR1,DNAJC2,DNAJC28,DPP9,EFTUD2,ESR1,FEM1A,GART,ISOC1,LMTK3,NAA25,NTRK1,PAXBP1,RELA,RERG,Rpl36,Rpl36a,SBNO1,SON,SUMO4,TCIM,TMSB15A,TNFAIP8L1,ZBED4,ZNF385A,cortisone,mir-873,p160	18	7	Organismal Injury and Abnormalities, Cancer, Respiratory Disease
My Lists for My Projects->2021 COVID V2G->newCOVID19V2Ggenelist - 2021-07-27 10:32 AM
My Lists	-log(p-value)	Ratio	Molecules
Tox Lists for My Projects->2021 COVID V2G->newCOVID19V2Ggenelist - 2021-07-27 10:32 AM
Ingenuity Toxicity Lists	-log(p-value)	Ratio	Molecules
Hepatic Fibrosis	1.75	0.0057	IFNAR2,IFNAR1
Increases Renal Nephritis	1.43	0.0159	IFNAR1
Increases Liver Hepatitis	1.27	0.0109	IFNAR1
Increases Glomerular Injury	1.07	0.00676	IFNAR1
My Pathways for My Projects->2021 COVID V2G->newCOVID19V2Ggenelist - 2021-07-27 10:32 AM
My Pathways	-log(p-value)	Ratio	Molecules
Analysis Ready Molecules for My Projects->2021 COVID V2G->newCOVID19V2Ggenelist - 2021-07-27 10:32 AM
ID	Symbol
DLX3	DLX3
DNAJC28	DNAJC28
DPP9	DPP9
FEM1A	FEM1A
GART	GART
IFNAR1	IFNAR1
IFNAR2	IFNAR2
IL10RB	IL10RB
OAS1	OAS1
OAS2	OAS2
OAS3	OAS3
PAXBP1	PAXBP1
SON	SON
TNFAIP8L1	TNFAIP8L1
