# Supplementary material for: Implicating effector genes at COVID-19 GWAS loci using promoter-focused Capture-C in disease-relevant immune cell types
Source: Genome Biol. 2022 Jun 3;23:125. doi: 10.1186/s13059-022-02691-1 (PMC9164584; doi:10.1186/s13059-022-02691-1)
Supplement: Supplementary file 6 — Additional file 6: Table S5 – Modeling COVID-19-associated SNP effects on TF. [file 13059_2022_2691_MOESM6_ESM.xls]

## Sheet: motifBreak_v2g_tfmap_july2021_u
sentinel	proxy	celltype	target_gene_name	target_gene_id	R.squared	REF	ALT	scoreRef	scoreAlt	Refpvalue	Altpvalue	alleleDiff	effect	tf_name	tf_id	tf_tpm
rs13050728	rs17860115	NaiveT	C21orf49	ENSG00000205930.4	0.9911	C	A	10.3616	10.9016	0.000200272	6.19888e-05	0.540042	weak	STAT3	ENSG00000168610.14	123.978
rs13050728	rs17860115	NaiveT	PAXBP1	ENSG00000159086.10	0.9911	C	A	10.3616	10.9016	0.000200272	6.19888e-05	0.540042	weak	STAT3	ENSG00000168610.14	123.978
rs13050728	rs12482556	NaiveT	C21orf49	ENSG00000205930.4	0.9911	T	C	11.1201	9.12102	6.8903e-05	0.0023694	-1.99912	strong	TCF3	ENSG00000071564.15	78.3484
rs13050728	rs12482556	NaiveT	C21orf49	ENSG00000205930.4	0.9911	T	C	12.3116	10.3234	7.34329e-05	0.00184059	-1.98814	strong	TFAP4	ENSG00000090447.12	20.1936
rs13050728	rs12482556	NaiveT	PAXBP1	ENSG00000159086.10	0.9911	T	C	11.1201	9.12102	6.8903e-05	0.0023694	-1.99912	strong	TCF3	ENSG00000071564.15	78.3484
rs13050728	rs12482556	NaiveT	PAXBP1	ENSG00000159086.10	0.9911	T	C	12.3116	10.3234	7.34329e-05	0.00184059	-1.98814	strong	TFAP4	ENSG00000090447.12	20.1936
rs13050728	rs2236756	TFH	IFNAR2	ENSG00000159110.15	1	C	A	15.7541	17.7189	0.000843766	7.88002e-05	1.96477	strong	ZNF410	ENSG00000119725.18	47.3512
rs13050728	rs17860115	TFH	IL10RB	ENSG00000243646.4	0.9911	C	A	10.3616	10.9016	0.000200272	6.19888e-05	0.540042	weak	STAT3	ENSG00000168610.14	103.373
rs13050728	rs12482556	TFH	IL10RB	ENSG00000243646.4	0.9911	T	C	11.1201	9.12102	6.8903e-05	0.0023694	-1.99912	strong	TCF3	ENSG00000071564.15	51.9631
rs13050728	rs12482556	TFH	IL10RB	ENSG00000243646.4	0.9911	T	C	12.3116	10.3234	7.34329e-05	0.00184059	-1.98814	strong	TFAP4	ENSG00000090447.12	8.9379
rs13050728	rs17860115	NaiveB	IFNAR1	ENSG00000142166.8	0.9911	C	A	10.3616	10.9016	0.000200272	6.19888e-05	0.540042	weak	STAT3	ENSG00000168610.14	106.751
rs13050728	rs12482556	NaiveB	IFNAR1	ENSG00000142166.8	0.9911	T	C	11.1201	9.12102	6.8903e-05	0.0023694	-1.99912	strong	TCF3	ENSG00000071564.15	150.258
rs13050728	rs12482556	NaiveB	IFNAR1	ENSG00000142166.8	0.9911	T	C	12.3116	10.3234	7.34329e-05	0.00184059	-1.98814	strong	TFAP4	ENSG00000090447.12	18.5075
rs13050728	rs11088247	NaiveB	IFNAR1	ENSG00000142166.8	0.9822	C	G	8.20446	9.23864	0.000752449	3.43323e-05	1.03418	strong	TFCP2	ENSG00000135457.9	30.9483
rs13050728	rs17860115	TFH	IFNAR1	ENSG00000142166.8	0.9911	C	A	10.3616	10.9016	0.000200272	6.19888e-05	0.540042	weak	STAT3	ENSG00000168610.14	103.373
rs13050728	rs12482556	TFH	IFNAR1	ENSG00000142166.8	0.9911	T	C	11.1201	9.12102	6.8903e-05	0.0023694	-1.99912	strong	TCF3	ENSG00000071564.15	51.9631
rs13050728	rs12482556	TFH	IFNAR1	ENSG00000142166.8	0.9911	T	C	12.3116	10.3234	7.34329e-05	0.00184059	-1.98814	strong	TFAP4	ENSG00000090447.12	8.9379
rs13050728	rs11088247	NaiveB	DNAJC28	ENSG00000177692.7	0.9822	C	G	8.20446	9.23864	0.000752449	3.43323e-05	1.03418	strong	TFCP2	ENSG00000135457.9	30.9483
rs13050728	rs11088247	NaiveT	DNAJC28	ENSG00000177692.7	0.9822	C	G	8.20446	9.23864	0.000752449	3.43323e-05	1.03418	strong	TFCP2	ENSG00000135457.9	36.9354
rs13050728	rs17860115	TFH	GART	ENSG00000159131.12	0.9911	C	A	10.3616	10.9016	0.000200272	6.19888e-05	0.540042	weak	STAT3	ENSG00000168610.14	103.373
rs13050728	rs17860115	TFH	SON	ENSG00000159140.13	0.9911	C	A	10.3616	10.9016	0.000200272	6.19888e-05	0.540042	weak	STAT3	ENSG00000168610.14	103.373
rs13050728	rs12482556	TFH	GART	ENSG00000159131.12	0.9911	T	C	11.1201	9.12102	6.8903e-05	0.0023694	-1.99912	strong	TCF3	ENSG00000071564.15	51.9631
rs13050728	rs12482556	TFH	GART	ENSG00000159131.12	0.9911	T	C	12.3116	10.3234	7.34329e-05	0.00184059	-1.98814	strong	TFAP4	ENSG00000090447.12	8.9379
rs13050728	rs12482556	TFH	SON	ENSG00000159140.13	0.9911	T	C	11.1201	9.12102	6.8903e-05	0.0023694	-1.99912	strong	TCF3	ENSG00000071564.15	51.9631
rs13050728	rs12482556	TFH	SON	ENSG00000159140.13	0.9911	T	C	12.3116	10.3234	7.34329e-05	0.00184059	-1.98814	strong	TFAP4	ENSG00000090447.12	8.9379
rs13050728	rs17860115	GCB	IFNAR2	ENSG00000159110.15	0.9911	C	A	10.3616	10.9016	0.000200272	6.19888e-05	0.540042	weak	STAT3	ENSG00000168610.14	66.6656
rs13050728	rs12482556	GCB	IFNAR2	ENSG00000159110.15	0.9911	T	C	11.1201	9.12102	6.8903e-05	0.0023694	-1.99912	strong	TCF3	ENSG00000071564.15	395.461
rs13050728	rs12482556	GCB	IFNAR2	ENSG00000159110.15	0.9911	T	C	12.3116	10.3234	7.34329e-05	0.00184059	-1.98814	strong	TFAP4	ENSG00000090447.12	16.4291
rs13050728	rs17860115	Monocyte	IFNAR2	ENSG00000159110.15	0.9911	C	A	10.3616	10.9016	0.000200272	6.19888e-05	0.540042	weak	STAT3	ENSG00000168610.14	266.058
rs13050728	rs12482556	Monocyte	IFNAR2	ENSG00000159110.15	0.9911	T	C	11.1201	9.12102	6.8903e-05	0.0023694	-1.99912	strong	TCF3	ENSG00000071564.15	5.77608
rs13050728	rs12482556	Monocyte	IFNAR2	ENSG00000159110.15	0.9911	T	C	12.3116	10.3234	7.34329e-05	0.00184059	-1.98814	strong	TFAP4	ENSG00000090447.12	1.50981
rs13050728	rs17860115	NaiveB	IFNAR2	ENSG00000159110.15	0.9911	C	A	10.3616	10.9016	0.000200272	6.19888e-05	0.540042	weak	STAT3	ENSG00000168610.14	106.751
rs13050728	rs12482556	NaiveB	IFNAR2	ENSG00000159110.15	0.9911	T	C	11.1201	9.12102	6.8903e-05	0.0023694	-1.99912	strong	TCF3	ENSG00000071564.15	150.258
rs13050728	rs12482556	NaiveB	IFNAR2	ENSG00000159110.15	0.9911	T	C	12.3116	10.3234	7.34329e-05	0.00184059	-1.98814	strong	TFAP4	ENSG00000090447.12	18.5075
rs13050728	rs17860115	NaiveT	IFNAR2	ENSG00000159110.15	0.9911	C	A	10.3616	10.9016	0.000200272	6.19888e-05	0.540042	weak	STAT3	ENSG00000168610.14	123.978
rs13050728	rs12482556	NaiveT	IFNAR2	ENSG00000159110.15	0.9911	T	C	11.1201	9.12102	6.8903e-05	0.0023694	-1.99912	strong	TCF3	ENSG00000071564.15	78.3484
rs13050728	rs12482556	NaiveT	IFNAR2	ENSG00000159110.15	0.9911	T	C	12.3116	10.3234	7.34329e-05	0.00184059	-1.98814	strong	TFAP4	ENSG00000090447.12	20.1936
rs13050728	rs17860115	TFH	IFNAR2	ENSG00000159110.15	0.9911	C	A	10.3616	10.9016	0.000200272	6.19888e-05	0.540042	weak	STAT3	ENSG00000168610.14	103.373
rs13050728	rs12482556	TFH	IFNAR2	ENSG00000159110.15	0.9911	T	C	11.1201	9.12102	6.8903e-05	0.0023694	-1.99912	strong	TCF3	ENSG00000071564.15	51.9631
rs13050728	rs12482556	TFH	IFNAR2	ENSG00000159110.15	0.9911	T	C	12.3116	10.3234	7.34329e-05	0.00184059	-1.98814	strong	TFAP4	ENSG00000090447.12	8.9379
rs13050728	rs17860115	hESC	IFNAR2	ENSG00000159110.15	0.9911	C	A	10.3616	10.9016	0.000200272	6.19888e-05	0.540042	weak	STAT3	ENSG00000168610.14	36.716
rs13050728	rs12482556	hESC	IFNAR2	ENSG00000159110.15	0.9911	T	C	11.1201	9.12102	6.8903e-05	0.0023694	-1.99912	strong	TCF3	ENSG00000071564.15	181.87
rs13050728	rs12482556	hESC	IFNAR2	ENSG00000159110.15	0.9911	T	C	12.3116	10.3234	7.34329e-05	0.00184059	-1.98814	strong	TFAP4	ENSG00000090447.12	32.5988
rs10774671	rs1859331	GCB	OAS1	ENSG00000089127.8	0.8925	C	A	9.31822	11.0155	0.00135968	8.04923e-05	1.6973	strong	ZFX	ENSG00000005889.15	57.9005
rs10774671	rs1859331	GCB	OAS1	ENSG00000089127.8	0.8925	C	A	9.29366	10.9603	0.00132538	8.09431e-05	1.66667	strong	ZFX	ENSG00000005889.15	57.9005
rs10774671	rs1859331	GCB	OAS1	ENSG00000089127.8	0.8925	C	A	9.2935	10.9601	0.00132537	8.09431e-05	1.66664	strong	ZFX	ENSG00000005889.15	57.9005
rs10774671	rs1859331	GCB	OAS1	ENSG00000089127.8	0.8925	C	T	9.05751	10.7824	0.00282459	9.19737e-05	1.72494	strong	RFX1	ENSG00000132005.9	5.38668
rs10774671	rs1156361	GCB	OAS1	ENSG00000089127.8	0.8797	T	C	10.7322	8.74421	0	0.00195312	-1.98798	strong	BHLHA15	ENSG00000180535.3	1.51037
rs10774671	rs3815178	GCB	OAS1	ENSG00000089127.8	0.8712	C	A	11.2217	10.0625	5.57899e-05	0.000601292	-1.15919	strong	NRF1	ENSG00000106459.15	18.3025
rs10774671	rs3815178	GCB	OAS1	ENSG00000089127.8	0.8712	C	A	9.64438	11.417	0.00101905	1.5378e-05	1.77262	strong	RFX1	ENSG00000132005.9	5.38668
rs10774671	rs3815178	GCB	OAS1	ENSG00000089127.8	0.8712	C	A	9.95086	11.8007	0.000892158	1.2507e-05	1.84986	strong	RFX2	ENSG00000087903.13	5.07151
rs10774671	rs3815178	GCB	OAS1	ENSG00000089127.8	0.8712	C	A	8.59199	10.1649	0.00148986	1.84318e-05	1.5729	strong	RFX5	ENSG00000143390.17	190.044
rs10774671	rs3815178	GCB	OAS1	ENSG00000089127.8	0.8712	C	A	12.3702	14.1391	0.00132663	9.77723e-05	1.76886	strong	RFX5	ENSG00000143390.17	190.044
rs10774671	rs3815178	GCB	OAS1	ENSG00000089127.8	0.8712	C	A	10.6381	9.61729	4.19617e-05	0.00058651	-1.02078	strong	TCF3	ENSG00000071564.15	395.461
rs10774671	rs3815178	GCB	OAS1	ENSG00000089127.8	0.8712	C	A	11.113	10.0613	1.33514e-05	0.000444412	-1.0517	strong	TCF4	ENSG00000196628.16	158.612
rs10774671	rs3815178	GCB	OAS1	ENSG00000089127.8	0.8712	C	A	10.4226	8.56394	2.02656e-05	0.00327325	-1.85871	strong	ZEB1	ENSG00000148516.21	41.932
rs10774671	rs3815178	GCB	OAS1	ENSG00000089127.8	0.8712	C	T	11.2217	10.1029	5.57899e-05	0.000561237	-1.11878	strong	NRF1	ENSG00000106459.15	18.3025
rs10774671	rs3815178	GCB	OAS1	ENSG00000089127.8	0.8712	C	T	10.6381	9.65878	4.19617e-05	0.000458717	-0.979289	strong	TCF3	ENSG00000071564.15	395.461
rs10774671	rs3815178	GCB	OAS1	ENSG00000089127.8	0.8712	C	T	11.113	10.1303	1.33514e-05	0.000322342	-0.982707	strong	TCF4	ENSG00000196628.16	158.612
rs10774671	rs3815178	GCB	OAS1	ENSG00000089127.8	0.8712	C	T	10.4226	8.57237	2.02656e-05	0.00322366	-1.85028	strong	ZEB1	ENSG00000148516.21	41.932
rs10774671	rs3815178	GCB	OAS1	ENSG00000089127.8	0.8712	C	G	11.2217	10.1976	5.57899e-05	0.000487089	-1.0241	strong	NRF1	ENSG00000106459.15	18.3025
rs10774671	rs3815178	GCB	OAS1	ENSG00000089127.8	0.8712	C	G	10.658	11.5543	0.000471592	9.29832e-05	0.896294	strong	TCF12	ENSG00000140262.17	35.9047
rs10774671	rs3815178	GCB	OAS1	ENSG00000089127.8	0.8712	C	G	10.7701	11.5003	0.000315905	1.78814e-05	0.730117	strong	TCF3	ENSG00000071564.15	395.461
rs10774671	rs3815178	GCB	OAS1	ENSG00000089127.8	0.8712	C	G	10.6381	9.78402	4.19617e-05	0.000276566	-0.854053	strong	TCF3	ENSG00000071564.15	395.461
rs10774671	rs3815178	GCB	OAS1	ENSG00000089127.8	0.8712	C	G	11.113	10.2023	1.33514e-05	0.000245094	-0.910736	strong	TCF4	ENSG00000196628.16	158.612
rs10774671	rs3815178	GCB	OAS1	ENSG00000089127.8	0.8712	C	G	10.4226	8.57368	2.02656e-05	0.00321794	-1.84897	strong	ZEB1	ENSG00000148516.21	41.932
rs10774671	rs1859329	GCB	OAS1	ENSG00000089127.8	0.8712	C	A	5.05315	3.65612	2.67029e-05	0.0442238	-1.39703	strong	THAP1	ENSG00000131931.8	17.0242
rs10774671	rs1859329	GCB	OAS1	ENSG00000089127.8	0.8712	C	T	5.05315	3.65612	2.67029e-05	0.0442238	-1.39703	strong	THAP1	ENSG00000131931.8	17.0242
rs10774671	rs1859329	GCB	OAS1	ENSG00000089127.8	0.8712	C	G	12.9111	13.3504	9.18272e-05	3.87371e-05	0.439258	weak	REST	ENSG00000084093.17	58.7843
rs10774671	rs1859329	GCB	OAS1	ENSG00000089127.8	0.8712	C	G	5.05315	3.65612	2.67029e-05	0.0442238	-1.39703	strong	THAP1	ENSG00000131931.8	17.0242
rs10774671	rs1859331	Monocyte	OAS1	ENSG00000089127.8	0.8925	C	A	9.31822	11.0155	0.00135968	8.04923e-05	1.6973	strong	ZFX	ENSG00000005889.15	119.247
rs10774671	rs1859331	Monocyte	OAS1	ENSG00000089127.8	0.8925	C	A	9.29366	10.9603	0.00132538	8.09431e-05	1.66667	strong	ZFX	ENSG00000005889.15	119.247
rs10774671	rs1859331	Monocyte	OAS1	ENSG00000089127.8	0.8925	C	A	9.2935	10.9601	0.00132537	8.09431e-05	1.66664	strong	ZFX	ENSG00000005889.15	119.247
rs10774671	rs1859331	Monocyte	OAS1	ENSG00000089127.8	0.8925	C	T	9.05751	10.7824	0.00282459	9.19737e-05	1.72494	strong	RFX1	ENSG00000132005.9	1.80974
rs10774671	rs1156361	Monocyte	OAS1	ENSG00000089127.8	0.8797	T	C	8.58608	7.74229	3.52859e-05	0.000349045	-0.843786	strong	NEUROD2	ENSG00000171532.5	4.28413
rs10774671	rs1156361	Monocyte	OAS1	ENSG00000089127.8	0.8797	T	C	10.9061	9.55935	2.76566e-05	0.000491142	-1.3468	strong	OLIG2	ENSG00000205927.5	2.91704
rs10774671	rs3815178	Monocyte	OAS1	ENSG00000089127.8	0.8712	C	A	11.2217	10.0625	5.57899e-05	0.000601292	-1.15919	strong	NRF1	ENSG00000106459.15	17.3377
rs10774671	rs3815178	Monocyte	OAS1	ENSG00000089127.8	0.8712	C	A	9.64438	11.417	0.00101905	1.5378e-05	1.77262	strong	RFX1	ENSG00000132005.9	1.80974
rs10774671	rs3815178	Monocyte	OAS1	ENSG00000089127.8	0.8712	C	A	9.95086	11.8007	0.000892158	1.2507e-05	1.84986	strong	RFX2	ENSG00000087903.13	9.78287
rs10774671	rs3815178	Monocyte	OAS1	ENSG00000089127.8	0.8712	C	A	8.59199	10.1649	0.00148986	1.84318e-05	1.5729	strong	RFX5	ENSG00000143390.17	61.7973
rs10774671	rs3815178	Monocyte	OAS1	ENSG00000089127.8	0.8712	C	A	12.3702	14.1391	0.00132663	9.77723e-05	1.76886	strong	RFX5	ENSG00000143390.17	61.7973
rs10774671	rs3815178	Monocyte	OAS1	ENSG00000089127.8	0.8712	C	A	10.6381	9.61729	4.19617e-05	0.00058651	-1.02078	strong	TCF3	ENSG00000071564.15	5.77608
rs10774671	rs3815178	Monocyte	OAS1	ENSG00000089127.8	0.8712	C	A	11.113	10.0613	1.33514e-05	0.000444412	-1.0517	strong	TCF4	ENSG00000196628.16	136.301
rs10774671	rs3815178	Monocyte	OAS1	ENSG00000089127.8	0.8712	C	A	10.4226	8.56394	2.02656e-05	0.00327325	-1.85871	strong	ZEB1	ENSG00000148516.21	39.9898
rs10774671	rs3815178	Monocyte	OAS1	ENSG00000089127.8	0.8712	C	T	11.2217	10.1029	5.57899e-05	0.000561237	-1.11878	strong	NRF1	ENSG00000106459.15	17.3377
rs10774671	rs3815178	Monocyte	OAS1	ENSG00000089127.8	0.8712	C	T	10.6381	9.65878	4.19617e-05	0.000458717	-0.979289	strong	TCF3	ENSG00000071564.15	5.77608
rs10774671	rs3815178	Monocyte	OAS1	ENSG00000089127.8	0.8712	C	T	11.113	10.1303	1.33514e-05	0.000322342	-0.982707	strong	TCF4	ENSG00000196628.16	136.301
rs10774671	rs3815178	Monocyte	OAS1	ENSG00000089127.8	0.8712	C	T	10.4226	8.57237	2.02656e-05	0.00322366	-1.85028	strong	ZEB1	ENSG00000148516.21	39.9898
rs10774671	rs3815178	Monocyte	OAS1	ENSG00000089127.8	0.8712	C	G	9.87083	10.8772	0.000379562	4.1008e-05	1.00633	strong	ASCL2	ENSG00000183734.4	1.15628
rs10774671	rs3815178	Monocyte	OAS1	ENSG00000089127.8	0.8712	C	G	11.2217	10.1976	5.57899e-05	0.000487089	-1.0241	strong	NRF1	ENSG00000106459.15	17.3377
rs10774671	rs3815178	Monocyte	OAS1	ENSG00000089127.8	0.8712	C	G	10.658	11.5543	0.000471592	9.29832e-05	0.896294	strong	TCF12	ENSG00000140262.17	61.3869
rs10774671	rs3815178	Monocyte	OAS1	ENSG00000089127.8	0.8712	C	G	10.7701	11.5003	0.000315905	1.78814e-05	0.730117	strong	TCF3	ENSG00000071564.15	5.77608
rs10774671	rs3815178	Monocyte	OAS1	ENSG00000089127.8	0.8712	C	G	10.6381	9.78402	4.19617e-05	0.000276566	-0.854053	strong	TCF3	ENSG00000071564.15	5.77608
rs10774671	rs3815178	Monocyte	OAS1	ENSG00000089127.8	0.8712	C	G	11.113	10.2023	1.33514e-05	0.000245094	-0.910736	strong	TCF4	ENSG00000196628.16	136.301
rs10774671	rs3815178	Monocyte	OAS1	ENSG00000089127.8	0.8712	C	G	10.4226	8.57368	2.02656e-05	0.00321794	-1.84897	strong	ZEB1	ENSG00000148516.21	39.9898
rs10774671	rs1859329	Monocyte	OAS1	ENSG00000089127.8	0.8712	C	A	5.05315	3.65612	2.67029e-05	0.0442238	-1.39703	strong	THAP1	ENSG00000131931.8	12.6677
rs10774671	rs1859329	Monocyte	OAS1	ENSG00000089127.8	0.8712	C	T	5.05315	3.65612	2.67029e-05	0.0442238	-1.39703	strong	THAP1	ENSG00000131931.8	12.6677
rs10774671	rs1859329	Monocyte	OAS1	ENSG00000089127.8	0.8712	C	G	12.9111	13.3504	9.18272e-05	3.87371e-05	0.439258	weak	REST	ENSG00000084093.17	52.1708
rs10774671	rs1859329	Monocyte	OAS1	ENSG00000089127.8	0.8712	C	G	5.05315	3.65612	2.67029e-05	0.0442238	-1.39703	strong	THAP1	ENSG00000131931.8	12.6677
rs10774671	rs1859331	NaiveB	OAS1	ENSG00000089127.8	0.8925	C	A	9.31822	11.0155	0.00135968	8.04923e-05	1.6973	strong	ZFX	ENSG00000005889.15	69.3489
rs10774671	rs1859331	NaiveB	OAS1	ENSG00000089127.8	0.8925	C	A	9.29366	10.9603	0.00132538	8.09431e-05	1.66667	strong	ZFX	ENSG00000005889.15	69.3489
rs10774671	rs1859331	NaiveB	OAS1	ENSG00000089127.8	0.8925	C	A	9.2935	10.9601	0.00132537	8.09431e-05	1.66664	strong	ZFX	ENSG00000005889.15	69.3489
rs10774671	rs1859331	NaiveB	OAS1	ENSG00000089127.8	0.8925	C	T	9.05751	10.7824	0.00282459	9.19737e-05	1.72494	strong	RFX1	ENSG00000132005.9	9.71456
rs10774671	rs3815178	NaiveB	OAS1	ENSG00000089127.8	0.8712	C	A	11.2217	10.0625	5.57899e-05	0.000601292	-1.15919	strong	NRF1	ENSG00000106459.15	19.8065
rs10774671	rs3815178	NaiveB	OAS1	ENSG00000089127.8	0.8712	C	A	9.64438	11.417	0.00101905	1.5378e-05	1.77262	strong	RFX1	ENSG00000132005.9	9.71456
rs10774671	rs3815178	NaiveB	OAS1	ENSG00000089127.8	0.8712	C	A	9.95086	11.8007	0.000892158	1.2507e-05	1.84986	strong	RFX2	ENSG00000087903.13	2.33637
rs10774671	rs3815178	NaiveB	OAS1	ENSG00000089127.8	0.8712	C	A	8.59199	10.1649	0.00148986	1.84318e-05	1.5729	strong	RFX5	ENSG00000143390.17	183.177
rs10774671	rs3815178	NaiveB	OAS1	ENSG00000089127.8	0.8712	C	A	12.3702	14.1391	0.00132663	9.77723e-05	1.76886	strong	RFX5	ENSG00000143390.17	183.177
rs10774671	rs3815178	NaiveB	OAS1	ENSG00000089127.8	0.8712	C	A	10.6381	9.61729	4.19617e-05	0.00058651	-1.02078	strong	TCF3	ENSG00000071564.15	150.258
rs10774671	rs3815178	NaiveB	OAS1	ENSG00000089127.8	0.8712	C	A	11.113	10.0613	1.33514e-05	0.000444412	-1.0517	strong	TCF4	ENSG00000196628.16	219.662
rs10774671	rs3815178	NaiveB	OAS1	ENSG00000089127.8	0.8712	C	A	10.4226	8.56394	2.02656e-05	0.00327325	-1.85871	strong	ZEB1	ENSG00000148516.21	45.2369
rs10774671	rs3815178	NaiveB	OAS1	ENSG00000089127.8	0.8712	C	T	11.2217	10.1029	5.57899e-05	0.000561237	-1.11878	strong	NRF1	ENSG00000106459.15	19.8065
rs10774671	rs3815178	NaiveB	OAS1	ENSG00000089127.8	0.8712	C	T	10.6381	9.65878	4.19617e-05	0.000458717	-0.979289	strong	TCF3	ENSG00000071564.15	150.258
rs10774671	rs3815178	NaiveB	OAS1	ENSG00000089127.8	0.8712	C	T	11.113	10.1303	1.33514e-05	0.000322342	-0.982707	strong	TCF4	ENSG00000196628.16	219.662
rs10774671	rs3815178	NaiveB	OAS1	ENSG00000089127.8	0.8712	C	T	10.4226	8.57237	2.02656e-05	0.00322366	-1.85028	strong	ZEB1	ENSG00000148516.21	45.2369
rs10774671	rs3815178	NaiveB	OAS1	ENSG00000089127.8	0.8712	C	G	11.2217	10.1976	5.57899e-05	0.000487089	-1.0241	strong	NRF1	ENSG00000106459.15	19.8065
rs10774671	rs3815178	NaiveB	OAS1	ENSG00000089127.8	0.8712	C	G	10.658	11.5543	0.000471592	9.29832e-05	0.896294	strong	TCF12	ENSG00000140262.17	46.6801
rs10774671	rs3815178	NaiveB	OAS1	ENSG00000089127.8	0.8712	C	G	10.7701	11.5003	0.000315905	1.78814e-05	0.730117	strong	TCF3	ENSG00000071564.15	150.258
rs10774671	rs3815178	NaiveB	OAS1	ENSG00000089127.8	0.8712	C	G	10.6381	9.78402	4.19617e-05	0.000276566	-0.854053	strong	TCF3	ENSG00000071564.15	150.258
rs10774671	rs3815178	NaiveB	OAS1	ENSG00000089127.8	0.8712	C	G	11.113	10.2023	1.33514e-05	0.000245094	-0.910736	strong	TCF4	ENSG00000196628.16	219.662
rs10774671	rs3815178	NaiveB	OAS1	ENSG00000089127.8	0.8712	C	G	10.4226	8.57368	2.02656e-05	0.00321794	-1.84897	strong	ZEB1	ENSG00000148516.21	45.2369
rs10774671	rs1859329	NaiveB	OAS1	ENSG00000089127.8	0.8712	C	A	5.05315	3.65612	2.67029e-05	0.0442238	-1.39703	strong	THAP1	ENSG00000131931.8	16.3061
rs10774671	rs1859329	NaiveB	OAS1	ENSG00000089127.8	0.8712	C	T	5.05315	3.65612	2.67029e-05	0.0442238	-1.39703	strong	THAP1	ENSG00000131931.8	16.3061
rs10774671	rs1859329	NaiveB	OAS1	ENSG00000089127.8	0.8712	C	G	12.9111	13.3504	9.18272e-05	3.87371e-05	0.439258	weak	REST	ENSG00000084093.17	57.0798
rs10774671	rs1859329	NaiveB	OAS1	ENSG00000089127.8	0.8712	C	G	5.05315	3.65612	2.67029e-05	0.0442238	-1.39703	strong	THAP1	ENSG00000131931.8	16.3061
rs10774671	rs1859331	NaiveT	OAS1	ENSG00000089127.8	0.8925	C	A	9.31822	11.0155	0.00135968	8.04923e-05	1.6973	strong	ZFX	ENSG00000005889.15	66.0262
rs10774671	rs1859331	NaiveT	OAS1	ENSG00000089127.8	0.8925	C	A	9.29366	10.9603	0.00132538	8.09431e-05	1.66667	strong	ZFX	ENSG00000005889.15	66.0262
rs10774671	rs1859331	NaiveT	OAS1	ENSG00000089127.8	0.8925	C	A	9.2935	10.9601	0.00132537	8.09431e-05	1.66664	strong	ZFX	ENSG00000005889.15	66.0262
rs10774671	rs1859331	NaiveT	OAS1	ENSG00000089127.8	0.8925	C	T	9.05751	10.7824	0.00282459	9.19737e-05	1.72494	strong	RFX1	ENSG00000132005.9	8.40904
rs10774671	rs3815178	NaiveT	OAS1	ENSG00000089127.8	0.8712	C	A	11.2217	10.0625	5.57899e-05	0.000601292	-1.15919	strong	NRF1	ENSG00000106459.15	19.0645
rs10774671	rs3815178	NaiveT	OAS1	ENSG00000089127.8	0.8712	C	A	9.64438	11.417	0.00101905	1.5378e-05	1.77262	strong	RFX1	ENSG00000132005.9	8.40904
rs10774671	rs3815178	NaiveT	OAS1	ENSG00000089127.8	0.8712	C	A	9.95086	11.8007	0.000892158	1.2507e-05	1.84986	strong	RFX2	ENSG00000087903.13	4.30657
rs10774671	rs3815178	NaiveT	OAS1	ENSG00000089127.8	0.8712	C	A	8.59199	10.1649	0.00148986	1.84318e-05	1.5729	strong	RFX5	ENSG00000143390.17	68.0567
rs10774671	rs3815178	NaiveT	OAS1	ENSG00000089127.8	0.8712	C	A	12.3702	14.1391	0.00132663	9.77723e-05	1.76886	strong	RFX5	ENSG00000143390.17	68.0567
rs10774671	rs3815178	NaiveT	OAS1	ENSG00000089127.8	0.8712	C	A	10.6381	9.61729	4.19617e-05	0.00058651	-1.02078	strong	TCF3	ENSG00000071564.15	78.3484
rs10774671	rs3815178	NaiveT	OAS1	ENSG00000089127.8	0.8712	C	A	11.113	10.0613	1.33514e-05	0.000444412	-1.0517	strong	TCF4	ENSG00000196628.16	7.10029
rs10774671	rs3815178	NaiveT	OAS1	ENSG00000089127.8	0.8712	C	A	10.4226	8.56394	2.02656e-05	0.00327325	-1.85871	strong	ZEB1	ENSG00000148516.21	76.1597
rs10774671	rs3815178	NaiveT	OAS1	ENSG00000089127.8	0.8712	C	T	11.2217	10.1029	5.57899e-05	0.000561237	-1.11878	strong	NRF1	ENSG00000106459.15	19.0645
rs10774671	rs3815178	NaiveT	OAS1	ENSG00000089127.8	0.8712	C	T	10.6381	9.65878	4.19617e-05	0.000458717	-0.979289	strong	TCF3	ENSG00000071564.15	78.3484
rs10774671	rs3815178	NaiveT	OAS1	ENSG00000089127.8	0.8712	C	T	11.113	10.1303	1.33514e-05	0.000322342	-0.982707	strong	TCF4	ENSG00000196628.16	7.10029
rs10774671	rs3815178	NaiveT	OAS1	ENSG00000089127.8	0.8712	C	T	10.4226	8.57237	2.02656e-05	0.00322366	-1.85028	strong	ZEB1	ENSG00000148516.21	76.1597
rs10774671	rs3815178	NaiveT	OAS1	ENSG00000089127.8	0.8712	C	G	11.2217	10.1976	5.57899e-05	0.000487089	-1.0241	strong	NRF1	ENSG00000106459.15	19.0645
rs10774671	rs3815178	NaiveT	OAS1	ENSG00000089127.8	0.8712	C	G	10.658	11.5543	0.000471592	9.29832e-05	0.896294	strong	TCF12	ENSG00000140262.17	54.731
rs10774671	rs3815178	NaiveT	OAS1	ENSG00000089127.8	0.8712	C	G	10.7701	11.5003	0.000315905	1.78814e-05	0.730117	strong	TCF3	ENSG00000071564.15	78.3484
rs10774671	rs3815178	NaiveT	OAS1	ENSG00000089127.8	0.8712	C	G	10.6381	9.78402	4.19617e-05	0.000276566	-0.854053	strong	TCF3	ENSG00000071564.15	78.3484
rs10774671	rs3815178	NaiveT	OAS1	ENSG00000089127.8	0.8712	C	G	11.113	10.2023	1.33514e-05	0.000245094	-0.910736	strong	TCF4	ENSG00000196628.16	7.10029
rs10774671	rs3815178	NaiveT	OAS1	ENSG00000089127.8	0.8712	C	G	10.4226	8.57368	2.02656e-05	0.00321794	-1.84897	strong	ZEB1	ENSG00000148516.21	76.1597
rs10774671	rs1859329	NaiveT	OAS1	ENSG00000089127.8	0.8712	C	A	5.05315	3.65612	2.67029e-05	0.0442238	-1.39703	strong	THAP1	ENSG00000131931.8	21.0229
rs10774671	rs1859329	NaiveT	OAS1	ENSG00000089127.8	0.8712	C	T	5.05315	3.65612	2.67029e-05	0.0442238	-1.39703	strong	THAP1	ENSG00000131931.8	21.0229
rs10774671	rs1859329	NaiveT	OAS1	ENSG00000089127.8	0.8712	C	G	12.9111	13.3504	9.18272e-05	3.87371e-05	0.439258	weak	REST	ENSG00000084093.17	71.6325
rs10774671	rs1859329	NaiveT	OAS1	ENSG00000089127.8	0.8712	C	G	5.05315	3.65612	2.67029e-05	0.0442238	-1.39703	strong	THAP1	ENSG00000131931.8	21.0229
rs10774671	rs1859331	TFH	OAS1	ENSG00000089127.8	0.8925	C	A	9.31822	11.0155	0.00135968	8.04923e-05	1.6973	strong	ZFX	ENSG00000005889.15	71.7436
rs10774671	rs1859331	TFH	OAS1	ENSG00000089127.8	0.8925	C	A	9.29366	10.9603	0.00132538	8.09431e-05	1.66667	strong	ZFX	ENSG00000005889.15	71.7436
rs10774671	rs1859331	TFH	OAS1	ENSG00000089127.8	0.8925	C	A	9.2935	10.9601	0.00132537	8.09431e-05	1.66664	strong	ZFX	ENSG00000005889.15	71.7436
rs10774671	rs1859331	TFH	OAS1	ENSG00000089127.8	0.8925	C	T	9.05751	10.7824	0.00282459	9.19737e-05	1.72494	strong	RFX1	ENSG00000132005.9	12.1126
rs10774671	rs3815178	TFH	OAS1	ENSG00000089127.8	0.8712	C	A	11.2217	10.0625	5.57899e-05	0.000601292	-1.15919	strong	NRF1	ENSG00000106459.15	15.8172
rs10774671	rs3815178	TFH	OAS1	ENSG00000089127.8	0.8712	C	A	9.64438	11.417	0.00101905	1.5378e-05	1.77262	strong	RFX1	ENSG00000132005.9	12.1126
rs10774671	rs3815178	TFH	OAS1	ENSG00000089127.8	0.8712	C	A	9.95086	11.8007	0.000892158	1.2507e-05	1.84986	strong	RFX2	ENSG00000087903.13	3.26929
rs10774671	rs3815178	TFH	OAS1	ENSG00000089127.8	0.8712	C	A	8.59199	10.1649	0.00148986	1.84318e-05	1.5729	strong	RFX5	ENSG00000143390.17	77.572
rs10774671	rs3815178	TFH	OAS1	ENSG00000089127.8	0.8712	C	A	12.3702	14.1391	0.00132663	9.77723e-05	1.76886	strong	RFX5	ENSG00000143390.17	77.572
rs10774671	rs3815178	TFH	OAS1	ENSG00000089127.8	0.8712	C	A	10.6381	9.61729	4.19617e-05	0.00058651	-1.02078	strong	TCF3	ENSG00000071564.15	51.9631
rs10774671	rs3815178	TFH	OAS1	ENSG00000089127.8	0.8712	C	A	11.113	10.0613	1.33514e-05	0.000444412	-1.0517	strong	TCF4	ENSG00000196628.16	7.2195
rs10774671	rs3815178	TFH	OAS1	ENSG00000089127.8	0.8712	C	A	10.4226	8.56394	2.02656e-05	0.00327325	-1.85871	strong	ZEB1	ENSG00000148516.21	80.2203
rs10774671	rs3815178	TFH	OAS1	ENSG00000089127.8	0.8712	C	T	11.2217	10.1029	5.57899e-05	0.000561237	-1.11878	strong	NRF1	ENSG00000106459.15	15.8172
rs10774671	rs3815178	TFH	OAS1	ENSG00000089127.8	0.8712	C	T	10.6381	9.65878	4.19617e-05	0.000458717	-0.979289	strong	TCF3	ENSG00000071564.15	51.9631
rs10774671	rs3815178	TFH	OAS1	ENSG00000089127.8	0.8712	C	T	11.113	10.1303	1.33514e-05	0.000322342	-0.982707	strong	TCF4	ENSG00000196628.16	7.2195
rs10774671	rs3815178	TFH	OAS1	ENSG00000089127.8	0.8712	C	T	10.4226	8.57237	2.02656e-05	0.00322366	-1.85028	strong	ZEB1	ENSG00000148516.21	80.2203
rs10774671	rs3815178	TFH	OAS1	ENSG00000089127.8	0.8712	C	G	9.87083	10.8772	0.000379562	4.1008e-05	1.00633	strong	ASCL2	ENSG00000183734.4	16.53
rs10774671	rs3815178	TFH	OAS1	ENSG00000089127.8	0.8712	C	G	11.2217	10.1976	5.57899e-05	0.000487089	-1.0241	strong	NRF1	ENSG00000106459.15	15.8172
rs10774671	rs3815178	TFH	OAS1	ENSG00000089127.8	0.8712	C	G	10.658	11.5543	0.000471592	9.29832e-05	0.896294	strong	TCF12	ENSG00000140262.17	69.1521
rs10774671	rs3815178	TFH	OAS1	ENSG00000089127.8	0.8712	C	G	10.7701	11.5003	0.000315905	1.78814e-05	0.730117	strong	TCF3	ENSG00000071564.15	51.9631
rs10774671	rs3815178	TFH	OAS1	ENSG00000089127.8	0.8712	C	G	10.6381	9.78402	4.19617e-05	0.000276566	-0.854053	strong	TCF3	ENSG00000071564.15	51.9631
rs10774671	rs3815178	TFH	OAS1	ENSG00000089127.8	0.8712	C	G	11.113	10.2023	1.33514e-05	0.000245094	-0.910736	strong	TCF4	ENSG00000196628.16	7.2195
rs10774671	rs3815178	TFH	OAS1	ENSG00000089127.8	0.8712	C	G	10.4226	8.57368	2.02656e-05	0.00321794	-1.84897	strong	ZEB1	ENSG00000148516.21	80.2203
rs10774671	rs1859329	TFH	OAS1	ENSG00000089127.8	0.8712	C	A	5.05315	3.65612	2.67029e-05	0.0442238	-1.39703	strong	THAP1	ENSG00000131931.8	23.5864
rs10774671	rs1859329	TFH	OAS1	ENSG00000089127.8	0.8712	C	T	5.05315	3.65612	2.67029e-05	0.0442238	-1.39703	strong	THAP1	ENSG00000131931.8	23.5864
rs10774671	rs1859329	TFH	OAS1	ENSG00000089127.8	0.8712	C	G	12.9111	13.3504	9.18272e-05	3.87371e-05	0.439258	weak	REST	ENSG00000084093.17	95.0382
rs10774671	rs1859329	TFH	OAS1	ENSG00000089127.8	0.8712	C	G	5.05315	3.65612	2.67029e-05	0.0442238	-1.39703	strong	THAP1	ENSG00000131931.8	23.5864
rs10774671	rs1859331	GCB	OAS2	ENSG00000111335.8	0.8925	C	A	9.31822	11.0155	0.00135968	8.04923e-05	1.6973	strong	ZFX	ENSG00000005889.15	57.9005
rs10774671	rs1859331	GCB	OAS2	ENSG00000111335.8	0.8925	C	A	9.29366	10.9603	0.00132538	8.09431e-05	1.66667	strong	ZFX	ENSG00000005889.15	57.9005
rs10774671	rs1859331	GCB	OAS2	ENSG00000111335.8	0.8925	C	A	9.2935	10.9601	0.00132537	8.09431e-05	1.66664	strong	ZFX	ENSG00000005889.15	57.9005
rs10774671	rs1859331	GCB	OAS2	ENSG00000111335.8	0.8925	C	T	9.05751	10.7824	0.00282459	9.19737e-05	1.72494	strong	RFX1	ENSG00000132005.9	5.38668
rs10774671	rs1156361	GCB	OAS2	ENSG00000111335.8	0.8797	T	C	10.7322	8.74421	0	0.00195312	-1.98798	strong	BHLHA15	ENSG00000180535.3	1.51037
rs10774671	rs3815178	GCB	OAS2	ENSG00000111335.8	0.8712	C	A	11.2217	10.0625	5.57899e-05	0.000601292	-1.15919	strong	NRF1	ENSG00000106459.15	18.3025
rs10774671	rs3815178	GCB	OAS2	ENSG00000111335.8	0.8712	C	A	9.64438	11.417	0.00101905	1.5378e-05	1.77262	strong	RFX1	ENSG00000132005.9	5.38668
rs10774671	rs3815178	GCB	OAS2	ENSG00000111335.8	0.8712	C	A	9.95086	11.8007	0.000892158	1.2507e-05	1.84986	strong	RFX2	ENSG00000087903.13	5.07151
rs10774671	rs3815178	GCB	OAS2	ENSG00000111335.8	0.8712	C	A	8.59199	10.1649	0.00148986	1.84318e-05	1.5729	strong	RFX5	ENSG00000143390.17	190.044
rs10774671	rs3815178	GCB	OAS2	ENSG00000111335.8	0.8712	C	A	12.3702	14.1391	0.00132663	9.77723e-05	1.76886	strong	RFX5	ENSG00000143390.17	190.044
rs10774671	rs3815178	GCB	OAS2	ENSG00000111335.8	0.8712	C	A	10.6381	9.61729	4.19617e-05	0.00058651	-1.02078	strong	TCF3	ENSG00000071564.15	395.461
rs10774671	rs3815178	GCB	OAS2	ENSG00000111335.8	0.8712	C	A	11.113	10.0613	1.33514e-05	0.000444412	-1.0517	strong	TCF4	ENSG00000196628.16	158.612
rs10774671	rs3815178	GCB	OAS2	ENSG00000111335.8	0.8712	C	A	10.4226	8.56394	2.02656e-05	0.00327325	-1.85871	strong	ZEB1	ENSG00000148516.21	41.932
rs10774671	rs3815178	GCB	OAS2	ENSG00000111335.8	0.8712	C	T	11.2217	10.1029	5.57899e-05	0.000561237	-1.11878	strong	NRF1	ENSG00000106459.15	18.3025
rs10774671	rs3815178	GCB	OAS2	ENSG00000111335.8	0.8712	C	T	10.6381	9.65878	4.19617e-05	0.000458717	-0.979289	strong	TCF3	ENSG00000071564.15	395.461
rs10774671	rs3815178	GCB	OAS2	ENSG00000111335.8	0.8712	C	T	11.113	10.1303	1.33514e-05	0.000322342	-0.982707	strong	TCF4	ENSG00000196628.16	158.612
rs10774671	rs3815178	GCB	OAS2	ENSG00000111335.8	0.8712	C	T	10.4226	8.57237	2.02656e-05	0.00322366	-1.85028	strong	ZEB1	ENSG00000148516.21	41.932
rs10774671	rs3815178	GCB	OAS2	ENSG00000111335.8	0.8712	C	G	11.2217	10.1976	5.57899e-05	0.000487089	-1.0241	strong	NRF1	ENSG00000106459.15	18.3025
rs10774671	rs3815178	GCB	OAS2	ENSG00000111335.8	0.8712	C	G	10.658	11.5543	0.000471592	9.29832e-05	0.896294	strong	TCF12	ENSG00000140262.17	35.9047
rs10774671	rs3815178	GCB	OAS2	ENSG00000111335.8	0.8712	C	G	10.7701	11.5003	0.000315905	1.78814e-05	0.730117	strong	TCF3	ENSG00000071564.15	395.461
rs10774671	rs3815178	GCB	OAS2	ENSG00000111335.8	0.8712	C	G	10.6381	9.78402	4.19617e-05	0.000276566	-0.854053	strong	TCF3	ENSG00000071564.15	395.461
rs10774671	rs3815178	GCB	OAS2	ENSG00000111335.8	0.8712	C	G	11.113	10.2023	1.33514e-05	0.000245094	-0.910736	strong	TCF4	ENSG00000196628.16	158.612
rs10774671	rs3815178	GCB	OAS2	ENSG00000111335.8	0.8712	C	G	10.4226	8.57368	2.02656e-05	0.00321794	-1.84897	strong	ZEB1	ENSG00000148516.21	41.932
rs10774671	rs1859329	GCB	OAS2	ENSG00000111335.8	0.8712	C	A	5.05315	3.65612	2.67029e-05	0.0442238	-1.39703	strong	THAP1	ENSG00000131931.8	17.0242
rs10774671	rs1859329	GCB	OAS2	ENSG00000111335.8	0.8712	C	T	5.05315	3.65612	2.67029e-05	0.0442238	-1.39703	strong	THAP1	ENSG00000131931.8	17.0242
rs10774671	rs1859329	GCB	OAS2	ENSG00000111335.8	0.8712	C	G	12.9111	13.3504	9.18272e-05	3.87371e-05	0.439258	weak	REST	ENSG00000084093.17	58.7843
rs10774671	rs1859329	GCB	OAS2	ENSG00000111335.8	0.8712	C	G	5.05315	3.65612	2.67029e-05	0.0442238	-1.39703	strong	THAP1	ENSG00000131931.8	17.0242
rs10774671	rs1859331	Monocyte	OAS2	ENSG00000111335.8	0.8925	C	A	9.31822	11.0155	0.00135968	8.04923e-05	1.6973	strong	ZFX	ENSG00000005889.15	119.247
rs10774671	rs1859331	Monocyte	OAS2	ENSG00000111335.8	0.8925	C	A	9.29366	10.9603	0.00132538	8.09431e-05	1.66667	strong	ZFX	ENSG00000005889.15	119.247
rs10774671	rs1859331	Monocyte	OAS2	ENSG00000111335.8	0.8925	C	A	9.2935	10.9601	0.00132537	8.09431e-05	1.66664	strong	ZFX	ENSG00000005889.15	119.247
rs10774671	rs1859331	Monocyte	OAS2	ENSG00000111335.8	0.8925	C	T	9.05751	10.7824	0.00282459	9.19737e-05	1.72494	strong	RFX1	ENSG00000132005.9	1.80974
rs10774671	rs1156361	Monocyte	OAS2	ENSG00000111335.8	0.8797	T	C	8.58608	7.74229	3.52859e-05	0.000349045	-0.843786	strong	NEUROD2	ENSG00000171532.5	4.28413
rs10774671	rs1156361	Monocyte	OAS2	ENSG00000111335.8	0.8797	T	C	10.9061	9.55935	2.76566e-05	0.000491142	-1.3468	strong	OLIG2	ENSG00000205927.5	2.91704
rs10774671	rs3815178	Monocyte	OAS2	ENSG00000111335.8	0.8712	C	A	11.2217	10.0625	5.57899e-05	0.000601292	-1.15919	strong	NRF1	ENSG00000106459.15	17.3377
rs10774671	rs3815178	Monocyte	OAS2	ENSG00000111335.8	0.8712	C	A	9.64438	11.417	0.00101905	1.5378e-05	1.77262	strong	RFX1	ENSG00000132005.9	1.80974
rs10774671	rs3815178	Monocyte	OAS2	ENSG00000111335.8	0.8712	C	A	9.95086	11.8007	0.000892158	1.2507e-05	1.84986	strong	RFX2	ENSG00000087903.13	9.78287
rs10774671	rs3815178	Monocyte	OAS2	ENSG00000111335.8	0.8712	C	A	8.59199	10.1649	0.00148986	1.84318e-05	1.5729	strong	RFX5	ENSG00000143390.17	61.7973
rs10774671	rs3815178	Monocyte	OAS2	ENSG00000111335.8	0.8712	C	A	12.3702	14.1391	0.00132663	9.77723e-05	1.76886	strong	RFX5	ENSG00000143390.17	61.7973
rs10774671	rs3815178	Monocyte	OAS2	ENSG00000111335.8	0.8712	C	A	10.6381	9.61729	4.19617e-05	0.00058651	-1.02078	strong	TCF3	ENSG00000071564.15	5.77608
rs10774671	rs3815178	Monocyte	OAS2	ENSG00000111335.8	0.8712	C	A	11.113	10.0613	1.33514e-05	0.000444412	-1.0517	strong	TCF4	ENSG00000196628.16	136.301
rs10774671	rs3815178	Monocyte	OAS2	ENSG00000111335.8	0.8712	C	A	10.4226	8.56394	2.02656e-05	0.00327325	-1.85871	strong	ZEB1	ENSG00000148516.21	39.9898
rs10774671	rs3815178	Monocyte	OAS2	ENSG00000111335.8	0.8712	C	T	11.2217	10.1029	5.57899e-05	0.000561237	-1.11878	strong	NRF1	ENSG00000106459.15	17.3377
rs10774671	rs3815178	Monocyte	OAS2	ENSG00000111335.8	0.8712	C	T	10.6381	9.65878	4.19617e-05	0.000458717	-0.979289	strong	TCF3	ENSG00000071564.15	5.77608
rs10774671	rs3815178	Monocyte	OAS2	ENSG00000111335.8	0.8712	C	T	11.113	10.1303	1.33514e-05	0.000322342	-0.982707	strong	TCF4	ENSG00000196628.16	136.301
rs10774671	rs3815178	Monocyte	OAS2	ENSG00000111335.8	0.8712	C	T	10.4226	8.57237	2.02656e-05	0.00322366	-1.85028	strong	ZEB1	ENSG00000148516.21	39.9898
rs10774671	rs3815178	Monocyte	OAS2	ENSG00000111335.8	0.8712	C	G	9.87083	10.8772	0.000379562	4.1008e-05	1.00633	strong	ASCL2	ENSG00000183734.4	1.15628
rs10774671	rs3815178	Monocyte	OAS2	ENSG00000111335.8	0.8712	C	G	11.2217	10.1976	5.57899e-05	0.000487089	-1.0241	strong	NRF1	ENSG00000106459.15	17.3377
rs10774671	rs3815178	Monocyte	OAS2	ENSG00000111335.8	0.8712	C	G	10.658	11.5543	0.000471592	9.29832e-05	0.896294	strong	TCF12	ENSG00000140262.17	61.3869
rs10774671	rs3815178	Monocyte	OAS2	ENSG00000111335.8	0.8712	C	G	10.7701	11.5003	0.000315905	1.78814e-05	0.730117	strong	TCF3	ENSG00000071564.15	5.77608
rs10774671	rs3815178	Monocyte	OAS2	ENSG00000111335.8	0.8712	C	G	10.6381	9.78402	4.19617e-05	0.000276566	-0.854053	strong	TCF3	ENSG00000071564.15	5.77608
rs10774671	rs3815178	Monocyte	OAS2	ENSG00000111335.8	0.8712	C	G	11.113	10.2023	1.33514e-05	0.000245094	-0.910736	strong	TCF4	ENSG00000196628.16	136.301
rs10774671	rs3815178	Monocyte	OAS2	ENSG00000111335.8	0.8712	C	G	10.4226	8.57368	2.02656e-05	0.00321794	-1.84897	strong	ZEB1	ENSG00000148516.21	39.9898
rs10774671	rs1859329	Monocyte	OAS2	ENSG00000111335.8	0.8712	C	A	5.05315	3.65612	2.67029e-05	0.0442238	-1.39703	strong	THAP1	ENSG00000131931.8	12.6677
rs10774671	rs1859329	Monocyte	OAS2	ENSG00000111335.8	0.8712	C	T	5.05315	3.65612	2.67029e-05	0.0442238	-1.39703	strong	THAP1	ENSG00000131931.8	12.6677
rs10774671	rs1859329	Monocyte	OAS2	ENSG00000111335.8	0.8712	C	G	12.9111	13.3504	9.18272e-05	3.87371e-05	0.439258	weak	REST	ENSG00000084093.17	52.1708
rs10774671	rs1859329	Monocyte	OAS2	ENSG00000111335.8	0.8712	C	G	5.05315	3.65612	2.67029e-05	0.0442238	-1.39703	strong	THAP1	ENSG00000131931.8	12.6677
rs10774671	rs1859331	NaiveB	OAS2	ENSG00000111335.8	0.8925	C	A	9.31822	11.0155	0.00135968	8.04923e-05	1.6973	strong	ZFX	ENSG00000005889.15	69.3489
rs10774671	rs1859331	NaiveB	OAS2	ENSG00000111335.8	0.8925	C	A	9.29366	10.9603	0.00132538	8.09431e-05	1.66667	strong	ZFX	ENSG00000005889.15	69.3489
rs10774671	rs1859331	NaiveB	OAS2	ENSG00000111335.8	0.8925	C	A	9.2935	10.9601	0.00132537	8.09431e-05	1.66664	strong	ZFX	ENSG00000005889.15	69.3489
rs10774671	rs1859331	NaiveB	OAS2	ENSG00000111335.8	0.8925	C	T	9.05751	10.7824	0.00282459	9.19737e-05	1.72494	strong	RFX1	ENSG00000132005.9	9.71456
rs10774671	rs3815178	NaiveB	OAS2	ENSG00000111335.8	0.8712	C	A	11.2217	10.0625	5.57899e-05	0.000601292	-1.15919	strong	NRF1	ENSG00000106459.15	19.8065
rs10774671	rs3815178	NaiveB	OAS2	ENSG00000111335.8	0.8712	C	A	9.64438	11.417	0.00101905	1.5378e-05	1.77262	strong	RFX1	ENSG00000132005.9	9.71456
rs10774671	rs3815178	NaiveB	OAS2	ENSG00000111335.8	0.8712	C	A	9.95086	11.8007	0.000892158	1.2507e-05	1.84986	strong	RFX2	ENSG00000087903.13	2.33637
rs10774671	rs3815178	NaiveB	OAS2	ENSG00000111335.8	0.8712	C	A	8.59199	10.1649	0.00148986	1.84318e-05	1.5729	strong	RFX5	ENSG00000143390.17	183.177
rs10774671	rs3815178	NaiveB	OAS2	ENSG00000111335.8	0.8712	C	A	12.3702	14.1391	0.00132663	9.77723e-05	1.76886	strong	RFX5	ENSG00000143390.17	183.177
rs10774671	rs3815178	NaiveB	OAS2	ENSG00000111335.8	0.8712	C	A	10.6381	9.61729	4.19617e-05	0.00058651	-1.02078	strong	TCF3	ENSG00000071564.15	150.258
rs10774671	rs3815178	NaiveB	OAS2	ENSG00000111335.8	0.8712	C	A	11.113	10.0613	1.33514e-05	0.000444412	-1.0517	strong	TCF4	ENSG00000196628.16	219.662
rs10774671	rs3815178	NaiveB	OAS2	ENSG00000111335.8	0.8712	C	A	10.4226	8.56394	2.02656e-05	0.00327325	-1.85871	strong	ZEB1	ENSG00000148516.21	45.2369
rs10774671	rs3815178	NaiveB	OAS2	ENSG00000111335.8	0.8712	C	T	11.2217	10.1029	5.57899e-05	0.000561237	-1.11878	strong	NRF1	ENSG00000106459.15	19.8065
rs10774671	rs3815178	NaiveB	OAS2	ENSG00000111335.8	0.8712	C	T	10.6381	9.65878	4.19617e-05	0.000458717	-0.979289	strong	TCF3	ENSG00000071564.15	150.258
rs10774671	rs3815178	NaiveB	OAS2	ENSG00000111335.8	0.8712	C	T	11.113	10.1303	1.33514e-05	0.000322342	-0.982707	strong	TCF4	ENSG00000196628.16	219.662
rs10774671	rs3815178	NaiveB	OAS2	ENSG00000111335.8	0.8712	C	T	10.4226	8.57237	2.02656e-05	0.00322366	-1.85028	strong	ZEB1	ENSG00000148516.21	45.2369
rs10774671	rs3815178	NaiveB	OAS2	ENSG00000111335.8	0.8712	C	G	11.2217	10.1976	5.57899e-05	0.000487089	-1.0241	strong	NRF1	ENSG00000106459.15	19.8065
rs10774671	rs3815178	NaiveB	OAS2	ENSG00000111335.8	0.8712	C	G	10.658	11.5543	0.000471592	9.29832e-05	0.896294	strong	TCF12	ENSG00000140262.17	46.6801
rs10774671	rs3815178	NaiveB	OAS2	ENSG00000111335.8	0.8712	C	G	10.7701	11.5003	0.000315905	1.78814e-05	0.730117	strong	TCF3	ENSG00000071564.15	150.258
rs10774671	rs3815178	NaiveB	OAS2	ENSG00000111335.8	0.8712	C	G	10.6381	9.78402	4.19617e-05	0.000276566	-0.854053	strong	TCF3	ENSG00000071564.15	150.258
rs10774671	rs3815178	NaiveB	OAS2	ENSG00000111335.8	0.8712	C	G	11.113	10.2023	1.33514e-05	0.000245094	-0.910736	strong	TCF4	ENSG00000196628.16	219.662
rs10774671	rs3815178	NaiveB	OAS2	ENSG00000111335.8	0.8712	C	G	10.4226	8.57368	2.02656e-05	0.00321794	-1.84897	strong	ZEB1	ENSG00000148516.21	45.2369
rs10774671	rs1859329	NaiveB	OAS2	ENSG00000111335.8	0.8712	C	A	5.05315	3.65612	2.67029e-05	0.0442238	-1.39703	strong	THAP1	ENSG00000131931.8	16.3061
rs10774671	rs1859329	NaiveB	OAS2	ENSG00000111335.8	0.8712	C	T	5.05315	3.65612	2.67029e-05	0.0442238	-1.39703	strong	THAP1	ENSG00000131931.8	16.3061
rs10774671	rs1859329	NaiveB	OAS2	ENSG00000111335.8	0.8712	C	G	12.9111	13.3504	9.18272e-05	3.87371e-05	0.439258	weak	REST	ENSG00000084093.17	57.0798
rs10774671	rs1859329	NaiveB	OAS2	ENSG00000111335.8	0.8712	C	G	5.05315	3.65612	2.67029e-05	0.0442238	-1.39703	strong	THAP1	ENSG00000131931.8	16.3061
rs10774671	rs1859331	NaiveT	OAS2	ENSG00000111335.8	0.8925	C	A	9.31822	11.0155	0.00135968	8.04923e-05	1.6973	strong	ZFX	ENSG00000005889.15	66.0262
rs10774671	rs1859331	NaiveT	OAS2	ENSG00000111335.8	0.8925	C	A	9.29366	10.9603	0.00132538	8.09431e-05	1.66667	strong	ZFX	ENSG00000005889.15	66.0262
rs10774671	rs1859331	NaiveT	OAS2	ENSG00000111335.8	0.8925	C	A	9.2935	10.9601	0.00132537	8.09431e-05	1.66664	strong	ZFX	ENSG00000005889.15	66.0262
rs10774671	rs1859331	NaiveT	OAS2	ENSG00000111335.8	0.8925	C	T	9.05751	10.7824	0.00282459	9.19737e-05	1.72494	strong	RFX1	ENSG00000132005.9	8.40904
rs10774671	rs3815178	NaiveT	OAS2	ENSG00000111335.8	0.8712	C	A	11.2217	10.0625	5.57899e-05	0.000601292	-1.15919	strong	NRF1	ENSG00000106459.15	19.0645
rs10774671	rs3815178	NaiveT	OAS2	ENSG00000111335.8	0.8712	C	A	9.64438	11.417	0.00101905	1.5378e-05	1.77262	strong	RFX1	ENSG00000132005.9	8.40904
rs10774671	rs3815178	NaiveT	OAS2	ENSG00000111335.8	0.8712	C	A	9.95086	11.8007	0.000892158	1.2507e-05	1.84986	strong	RFX2	ENSG00000087903.13	4.30657
rs10774671	rs3815178	NaiveT	OAS2	ENSG00000111335.8	0.8712	C	A	8.59199	10.1649	0.00148986	1.84318e-05	1.5729	strong	RFX5	ENSG00000143390.17	68.0567
rs10774671	rs3815178	NaiveT	OAS2	ENSG00000111335.8	0.8712	C	A	12.3702	14.1391	0.00132663	9.77723e-05	1.76886	strong	RFX5	ENSG00000143390.17	68.0567
rs10774671	rs3815178	NaiveT	OAS2	ENSG00000111335.8	0.8712	C	A	10.6381	9.61729	4.19617e-05	0.00058651	-1.02078	strong	TCF3	ENSG00000071564.15	78.3484
rs10774671	rs3815178	NaiveT	OAS2	ENSG00000111335.8	0.8712	C	A	11.113	10.0613	1.33514e-05	0.000444412	-1.0517	strong	TCF4	ENSG00000196628.16	7.10029
rs10774671	rs3815178	NaiveT	OAS2	ENSG00000111335.8	0.8712	C	A	10.4226	8.56394	2.02656e-05	0.00327325	-1.85871	strong	ZEB1	ENSG00000148516.21	76.1597
rs10774671	rs3815178	NaiveT	OAS2	ENSG00000111335.8	0.8712	C	T	11.2217	10.1029	5.57899e-05	0.000561237	-1.11878	strong	NRF1	ENSG00000106459.15	19.0645
rs10774671	rs3815178	NaiveT	OAS2	ENSG00000111335.8	0.8712	C	T	10.6381	9.65878	4.19617e-05	0.000458717	-0.979289	strong	TCF3	ENSG00000071564.15	78.3484
rs10774671	rs3815178	NaiveT	OAS2	ENSG00000111335.8	0.8712	C	T	11.113	10.1303	1.33514e-05	0.000322342	-0.982707	strong	TCF4	ENSG00000196628.16	7.10029
rs10774671	rs3815178	NaiveT	OAS2	ENSG00000111335.8	0.8712	C	T	10.4226	8.57237	2.02656e-05	0.00322366	-1.85028	strong	ZEB1	ENSG00000148516.21	76.1597
rs10774671	rs3815178	NaiveT	OAS2	ENSG00000111335.8	0.8712	C	G	11.2217	10.1976	5.57899e-05	0.000487089	-1.0241	strong	NRF1	ENSG00000106459.15	19.0645
rs10774671	rs3815178	NaiveT	OAS2	ENSG00000111335.8	0.8712	C	G	10.658	11.5543	0.000471592	9.29832e-05	0.896294	strong	TCF12	ENSG00000140262.17	54.731
rs10774671	rs3815178	NaiveT	OAS2	ENSG00000111335.8	0.8712	C	G	10.7701	11.5003	0.000315905	1.78814e-05	0.730117	strong	TCF3	ENSG00000071564.15	78.3484
rs10774671	rs3815178	NaiveT	OAS2	ENSG00000111335.8	0.8712	C	G	10.6381	9.78402	4.19617e-05	0.000276566	-0.854053	strong	TCF3	ENSG00000071564.15	78.3484
rs10774671	rs3815178	NaiveT	OAS2	ENSG00000111335.8	0.8712	C	G	11.113	10.2023	1.33514e-05	0.000245094	-0.910736	strong	TCF4	ENSG00000196628.16	7.10029
rs10774671	rs3815178	NaiveT	OAS2	ENSG00000111335.8	0.8712	C	G	10.4226	8.57368	2.02656e-05	0.00321794	-1.84897	strong	ZEB1	ENSG00000148516.21	76.1597
rs10774671	rs1859329	NaiveT	OAS2	ENSG00000111335.8	0.8712	C	A	5.05315	3.65612	2.67029e-05	0.0442238	-1.39703	strong	THAP1	ENSG00000131931.8	21.0229
rs10774671	rs1859329	NaiveT	OAS2	ENSG00000111335.8	0.8712	C	T	5.05315	3.65612	2.67029e-05	0.0442238	-1.39703	strong	THAP1	ENSG00000131931.8	21.0229
rs10774671	rs1859329	NaiveT	OAS2	ENSG00000111335.8	0.8712	C	G	12.9111	13.3504	9.18272e-05	3.87371e-05	0.439258	weak	REST	ENSG00000084093.17	71.6325
rs10774671	rs1859329	NaiveT	OAS2	ENSG00000111335.8	0.8712	C	G	5.05315	3.65612	2.67029e-05	0.0442238	-1.39703	strong	THAP1	ENSG00000131931.8	21.0229
rs10774671	rs1859331	TFH	OAS2	ENSG00000111335.8	0.8925	C	A	9.31822	11.0155	0.00135968	8.04923e-05	1.6973	strong	ZFX	ENSG00000005889.15	71.7436
rs10774671	rs1859331	TFH	OAS2	ENSG00000111335.8	0.8925	C	A	9.29366	10.9603	0.00132538	8.09431e-05	1.66667	strong	ZFX	ENSG00000005889.15	71.7436
rs10774671	rs1859331	TFH	OAS2	ENSG00000111335.8	0.8925	C	A	9.2935	10.9601	0.00132537	8.09431e-05	1.66664	strong	ZFX	ENSG00000005889.15	71.7436
rs10774671	rs1859331	TFH	OAS2	ENSG00000111335.8	0.8925	C	T	9.05751	10.7824	0.00282459	9.19737e-05	1.72494	strong	RFX1	ENSG00000132005.9	12.1126
rs10774671	rs3815178	TFH	OAS2	ENSG00000111335.8	0.8712	C	A	11.2217	10.0625	5.57899e-05	0.000601292	-1.15919	strong	NRF1	ENSG00000106459.15	15.8172
rs10774671	rs3815178	TFH	OAS2	ENSG00000111335.8	0.8712	C	A	9.64438	11.417	0.00101905	1.5378e-05	1.77262	strong	RFX1	ENSG00000132005.9	12.1126
rs10774671	rs3815178	TFH	OAS2	ENSG00000111335.8	0.8712	C	A	9.95086	11.8007	0.000892158	1.2507e-05	1.84986	strong	RFX2	ENSG00000087903.13	3.26929
rs10774671	rs3815178	TFH	OAS2	ENSG00000111335.8	0.8712	C	A	8.59199	10.1649	0.00148986	1.84318e-05	1.5729	strong	RFX5	ENSG00000143390.17	77.572
rs10774671	rs3815178	TFH	OAS2	ENSG00000111335.8	0.8712	C	A	12.3702	14.1391	0.00132663	9.77723e-05	1.76886	strong	RFX5	ENSG00000143390.17	77.572
rs10774671	rs3815178	TFH	OAS2	ENSG00000111335.8	0.8712	C	A	10.6381	9.61729	4.19617e-05	0.00058651	-1.02078	strong	TCF3	ENSG00000071564.15	51.9631
rs10774671	rs3815178	TFH	OAS2	ENSG00000111335.8	0.8712	C	A	11.113	10.0613	1.33514e-05	0.000444412	-1.0517	strong	TCF4	ENSG00000196628.16	7.2195
rs10774671	rs3815178	TFH	OAS2	ENSG00000111335.8	0.8712	C	A	10.4226	8.56394	2.02656e-05	0.00327325	-1.85871	strong	ZEB1	ENSG00000148516.21	80.2203
rs10774671	rs3815178	TFH	OAS2	ENSG00000111335.8	0.8712	C	T	11.2217	10.1029	5.57899e-05	0.000561237	-1.11878	strong	NRF1	ENSG00000106459.15	15.8172
rs10774671	rs3815178	TFH	OAS2	ENSG00000111335.8	0.8712	C	T	10.6381	9.65878	4.19617e-05	0.000458717	-0.979289	strong	TCF3	ENSG00000071564.15	51.9631
rs10774671	rs3815178	TFH	OAS2	ENSG00000111335.8	0.8712	C	T	11.113	10.1303	1.33514e-05	0.000322342	-0.982707	strong	TCF4	ENSG00000196628.16	7.2195
rs10774671	rs3815178	TFH	OAS2	ENSG00000111335.8	0.8712	C	T	10.4226	8.57237	2.02656e-05	0.00322366	-1.85028	strong	ZEB1	ENSG00000148516.21	80.2203
rs10774671	rs3815178	TFH	OAS2	ENSG00000111335.8	0.8712	C	G	9.87083	10.8772	0.000379562	4.1008e-05	1.00633	strong	ASCL2	ENSG00000183734.4	16.53
rs10774671	rs3815178	TFH	OAS2	ENSG00000111335.8	0.8712	C	G	11.2217	10.1976	5.57899e-05	0.000487089	-1.0241	strong	NRF1	ENSG00000106459.15	15.8172
rs10774671	rs3815178	TFH	OAS2	ENSG00000111335.8	0.8712	C	G	10.658	11.5543	0.000471592	9.29832e-05	0.896294	strong	TCF12	ENSG00000140262.17	69.1521
rs10774671	rs3815178	TFH	OAS2	ENSG00000111335.8	0.8712	C	G	10.7701	11.5003	0.000315905	1.78814e-05	0.730117	strong	TCF3	ENSG00000071564.15	51.9631
rs10774671	rs3815178	TFH	OAS2	ENSG00000111335.8	0.8712	C	G	10.6381	9.78402	4.19617e-05	0.000276566	-0.854053	strong	TCF3	ENSG00000071564.15	51.9631
rs10774671	rs3815178	TFH	OAS2	ENSG00000111335.8	0.8712	C	G	11.113	10.2023	1.33514e-05	0.000245094	-0.910736	strong	TCF4	ENSG00000196628.16	7.2195
rs10774671	rs3815178	TFH	OAS2	ENSG00000111335.8	0.8712	C	G	10.4226	8.57368	2.02656e-05	0.00321794	-1.84897	strong	ZEB1	ENSG00000148516.21	80.2203
rs10774671	rs1859329	TFH	OAS2	ENSG00000111335.8	0.8712	C	A	5.05315	3.65612	2.67029e-05	0.0442238	-1.39703	strong	THAP1	ENSG00000131931.8	23.5864
rs10774671	rs1859329	TFH	OAS2	ENSG00000111335.8	0.8712	C	T	5.05315	3.65612	2.67029e-05	0.0442238	-1.39703	strong	THAP1	ENSG00000131931.8	23.5864
rs10774671	rs1859329	TFH	OAS2	ENSG00000111335.8	0.8712	C	G	12.9111	13.3504	9.18272e-05	3.87371e-05	0.439258	weak	REST	ENSG00000084093.17	95.0382
rs10774671	rs1859329	TFH	OAS2	ENSG00000111335.8	0.8712	C	G	5.05315	3.65612	2.67029e-05	0.0442238	-1.39703	strong	THAP1	ENSG00000131931.8	23.5864
rs10774671	rs1859331	GCB	OAS3	ENSG00000111331.8	0.8925	C	A	9.31822	11.0155	0.00135968	8.04923e-05	1.6973	strong	ZFX	ENSG00000005889.15	57.9005
rs10774671	rs1859331	GCB	OAS3	ENSG00000111331.8	0.8925	C	A	9.29366	10.9603	0.00132538	8.09431e-05	1.66667	strong	ZFX	ENSG00000005889.15	57.9005
rs10774671	rs1859331	GCB	OAS3	ENSG00000111331.8	0.8925	C	A	9.2935	10.9601	0.00132537	8.09431e-05	1.66664	strong	ZFX	ENSG00000005889.15	57.9005
rs10774671	rs1859331	GCB	OAS3	ENSG00000111331.8	0.8925	C	T	9.05751	10.7824	0.00282459	9.19737e-05	1.72494	strong	RFX1	ENSG00000132005.9	5.38668
rs10774671	rs1156361	GCB	OAS3	ENSG00000111331.8	0.8797	T	C	10.7322	8.74421	0	0.00195312	-1.98798	strong	BHLHA15	ENSG00000180535.3	1.51037
rs10774671	rs3815178	GCB	OAS3	ENSG00000111331.8	0.8712	C	A	11.2217	10.0625	5.57899e-05	0.000601292	-1.15919	strong	NRF1	ENSG00000106459.15	18.3025
rs10774671	rs3815178	GCB	OAS3	ENSG00000111331.8	0.8712	C	A	9.64438	11.417	0.00101905	1.5378e-05	1.77262	strong	RFX1	ENSG00000132005.9	5.38668
rs10774671	rs3815178	GCB	OAS3	ENSG00000111331.8	0.8712	C	A	9.95086	11.8007	0.000892158	1.2507e-05	1.84986	strong	RFX2	ENSG00000087903.13	5.07151
rs10774671	rs3815178	GCB	OAS3	ENSG00000111331.8	0.8712	C	A	8.59199	10.1649	0.00148986	1.84318e-05	1.5729	strong	RFX5	ENSG00000143390.17	190.044
rs10774671	rs3815178	GCB	OAS3	ENSG00000111331.8	0.8712	C	A	12.3702	14.1391	0.00132663	9.77723e-05	1.76886	strong	RFX5	ENSG00000143390.17	190.044
rs10774671	rs3815178	GCB	OAS3	ENSG00000111331.8	0.8712	C	A	10.6381	9.61729	4.19617e-05	0.00058651	-1.02078	strong	TCF3	ENSG00000071564.15	395.461
rs10774671	rs3815178	GCB	OAS3	ENSG00000111331.8	0.8712	C	A	11.113	10.0613	1.33514e-05	0.000444412	-1.0517	strong	TCF4	ENSG00000196628.16	158.612
rs10774671	rs3815178	GCB	OAS3	ENSG00000111331.8	0.8712	C	A	10.4226	8.56394	2.02656e-05	0.00327325	-1.85871	strong	ZEB1	ENSG00000148516.21	41.932
rs10774671	rs3815178	GCB	OAS3	ENSG00000111331.8	0.8712	C	T	11.2217	10.1029	5.57899e-05	0.000561237	-1.11878	strong	NRF1	ENSG00000106459.15	18.3025
rs10774671	rs3815178	GCB	OAS3	ENSG00000111331.8	0.8712	C	T	10.6381	9.65878	4.19617e-05	0.000458717	-0.979289	strong	TCF3	ENSG00000071564.15	395.461
rs10774671	rs3815178	GCB	OAS3	ENSG00000111331.8	0.8712	C	T	11.113	10.1303	1.33514e-05	0.000322342	-0.982707	strong	TCF4	ENSG00000196628.16	158.612
rs10774671	rs3815178	GCB	OAS3	ENSG00000111331.8	0.8712	C	T	10.4226	8.57237	2.02656e-05	0.00322366	-1.85028	strong	ZEB1	ENSG00000148516.21	41.932
rs10774671	rs3815178	GCB	OAS3	ENSG00000111331.8	0.8712	C	G	11.2217	10.1976	5.57899e-05	0.000487089	-1.0241	strong	NRF1	ENSG00000106459.15	18.3025
rs10774671	rs3815178	GCB	OAS3	ENSG00000111331.8	0.8712	C	G	10.658	11.5543	0.000471592	9.29832e-05	0.896294	strong	TCF12	ENSG00000140262.17	35.9047
rs10774671	rs3815178	GCB	OAS3	ENSG00000111331.8	0.8712	C	G	10.7701	11.5003	0.000315905	1.78814e-05	0.730117	strong	TCF3	ENSG00000071564.15	395.461
rs10774671	rs3815178	GCB	OAS3	ENSG00000111331.8	0.8712	C	G	10.6381	9.78402	4.19617e-05	0.000276566	-0.854053	strong	TCF3	ENSG00000071564.15	395.461
rs10774671	rs3815178	GCB	OAS3	ENSG00000111331.8	0.8712	C	G	11.113	10.2023	1.33514e-05	0.000245094	-0.910736	strong	TCF4	ENSG00000196628.16	158.612
rs10774671	rs3815178	GCB	OAS3	ENSG00000111331.8	0.8712	C	G	10.4226	8.57368	2.02656e-05	0.00321794	-1.84897	strong	ZEB1	ENSG00000148516.21	41.932
rs10774671	rs1859329	GCB	OAS3	ENSG00000111331.8	0.8712	C	A	5.05315	3.65612	2.67029e-05	0.0442238	-1.39703	strong	THAP1	ENSG00000131931.8	17.0242
rs10774671	rs1859329	GCB	OAS3	ENSG00000111331.8	0.8712	C	T	5.05315	3.65612	2.67029e-05	0.0442238	-1.39703	strong	THAP1	ENSG00000131931.8	17.0242
rs10774671	rs1859329	GCB	OAS3	ENSG00000111331.8	0.8712	C	G	12.9111	13.3504	9.18272e-05	3.87371e-05	0.439258	weak	REST	ENSG00000084093.17	58.7843
rs10774671	rs1859329	GCB	OAS3	ENSG00000111331.8	0.8712	C	G	5.05315	3.65612	2.67029e-05	0.0442238	-1.39703	strong	THAP1	ENSG00000131931.8	17.0242
rs10774671	rs1859331	Monocyte	OAS3	ENSG00000111331.8	0.8925	C	A	9.31822	11.0155	0.00135968	8.04923e-05	1.6973	strong	ZFX	ENSG00000005889.15	119.247
rs10774671	rs1859331	Monocyte	OAS3	ENSG00000111331.8	0.8925	C	A	9.29366	10.9603	0.00132538	8.09431e-05	1.66667	strong	ZFX	ENSG00000005889.15	119.247
rs10774671	rs1859331	Monocyte	OAS3	ENSG00000111331.8	0.8925	C	A	9.2935	10.9601	0.00132537	8.09431e-05	1.66664	strong	ZFX	ENSG00000005889.15	119.247
rs10774671	rs1859331	Monocyte	OAS3	ENSG00000111331.8	0.8925	C	T	9.05751	10.7824	0.00282459	9.19737e-05	1.72494	strong	RFX1	ENSG00000132005.9	1.80974
rs10774671	rs1156361	Monocyte	OAS3	ENSG00000111331.8	0.8797	T	C	8.58608	7.74229	3.52859e-05	0.000349045	-0.843786	strong	NEUROD2	ENSG00000171532.5	4.28413
rs10774671	rs1156361	Monocyte	OAS3	ENSG00000111331.8	0.8797	T	C	10.9061	9.55935	2.76566e-05	0.000491142	-1.3468	strong	OLIG2	ENSG00000205927.5	2.91704
rs10774671	rs3815178	Monocyte	OAS3	ENSG00000111331.8	0.8712	C	A	11.2217	10.0625	5.57899e-05	0.000601292	-1.15919	strong	NRF1	ENSG00000106459.15	17.3377
rs10774671	rs3815178	Monocyte	OAS3	ENSG00000111331.8	0.8712	C	A	9.64438	11.417	0.00101905	1.5378e-05	1.77262	strong	RFX1	ENSG00000132005.9	1.80974
rs10774671	rs3815178	Monocyte	OAS3	ENSG00000111331.8	0.8712	C	A	9.95086	11.8007	0.000892158	1.2507e-05	1.84986	strong	RFX2	ENSG00000087903.13	9.78287
rs10774671	rs3815178	Monocyte	OAS3	ENSG00000111331.8	0.8712	C	A	8.59199	10.1649	0.00148986	1.84318e-05	1.5729	strong	RFX5	ENSG00000143390.17	61.7973
rs10774671	rs3815178	Monocyte	OAS3	ENSG00000111331.8	0.8712	C	A	12.3702	14.1391	0.00132663	9.77723e-05	1.76886	strong	RFX5	ENSG00000143390.17	61.7973
rs10774671	rs3815178	Monocyte	OAS3	ENSG00000111331.8	0.8712	C	A	10.6381	9.61729	4.19617e-05	0.00058651	-1.02078	strong	TCF3	ENSG00000071564.15	5.77608
rs10774671	rs3815178	Monocyte	OAS3	ENSG00000111331.8	0.8712	C	A	11.113	10.0613	1.33514e-05	0.000444412	-1.0517	strong	TCF4	ENSG00000196628.16	136.301
rs10774671	rs3815178	Monocyte	OAS3	ENSG00000111331.8	0.8712	C	A	10.4226	8.56394	2.02656e-05	0.00327325	-1.85871	strong	ZEB1	ENSG00000148516.21	39.9898
rs10774671	rs3815178	Monocyte	OAS3	ENSG00000111331.8	0.8712	C	T	11.2217	10.1029	5.57899e-05	0.000561237	-1.11878	strong	NRF1	ENSG00000106459.15	17.3377
rs10774671	rs3815178	Monocyte	OAS3	ENSG00000111331.8	0.8712	C	T	10.6381	9.65878	4.19617e-05	0.000458717	-0.979289	strong	TCF3	ENSG00000071564.15	5.77608
rs10774671	rs3815178	Monocyte	OAS3	ENSG00000111331.8	0.8712	C	T	11.113	10.1303	1.33514e-05	0.000322342	-0.982707	strong	TCF4	ENSG00000196628.16	136.301
rs10774671	rs3815178	Monocyte	OAS3	ENSG00000111331.8	0.8712	C	T	10.4226	8.57237	2.02656e-05	0.00322366	-1.85028	strong	ZEB1	ENSG00000148516.21	39.9898
rs10774671	rs3815178	Monocyte	OAS3	ENSG00000111331.8	0.8712	C	G	9.87083	10.8772	0.000379562	4.1008e-05	1.00633	strong	ASCL2	ENSG00000183734.4	1.15628
rs10774671	rs3815178	Monocyte	OAS3	ENSG00000111331.8	0.8712	C	G	11.2217	10.1976	5.57899e-05	0.000487089	-1.0241	strong	NRF1	ENSG00000106459.15	17.3377
rs10774671	rs3815178	Monocyte	OAS3	ENSG00000111331.8	0.8712	C	G	10.658	11.5543	0.000471592	9.29832e-05	0.896294	strong	TCF12	ENSG00000140262.17	61.3869
rs10774671	rs3815178	Monocyte	OAS3	ENSG00000111331.8	0.8712	C	G	10.7701	11.5003	0.000315905	1.78814e-05	0.730117	strong	TCF3	ENSG00000071564.15	5.77608
rs10774671	rs3815178	Monocyte	OAS3	ENSG00000111331.8	0.8712	C	G	10.6381	9.78402	4.19617e-05	0.000276566	-0.854053	strong	TCF3	ENSG00000071564.15	5.77608
rs10774671	rs3815178	Monocyte	OAS3	ENSG00000111331.8	0.8712	C	G	11.113	10.2023	1.33514e-05	0.000245094	-0.910736	strong	TCF4	ENSG00000196628.16	136.301
rs10774671	rs3815178	Monocyte	OAS3	ENSG00000111331.8	0.8712	C	G	10.4226	8.57368	2.02656e-05	0.00321794	-1.84897	strong	ZEB1	ENSG00000148516.21	39.9898
rs10774671	rs1859329	Monocyte	OAS3	ENSG00000111331.8	0.8712	C	A	5.05315	3.65612	2.67029e-05	0.0442238	-1.39703	strong	THAP1	ENSG00000131931.8	12.6677
rs10774671	rs1859329	Monocyte	OAS3	ENSG00000111331.8	0.8712	C	T	5.05315	3.65612	2.67029e-05	0.0442238	-1.39703	strong	THAP1	ENSG00000131931.8	12.6677
rs10774671	rs1859329	Monocyte	OAS3	ENSG00000111331.8	0.8712	C	G	12.9111	13.3504	9.18272e-05	3.87371e-05	0.439258	weak	REST	ENSG00000084093.17	52.1708
rs10774671	rs1859329	Monocyte	OAS3	ENSG00000111331.8	0.8712	C	G	5.05315	3.65612	2.67029e-05	0.0442238	-1.39703	strong	THAP1	ENSG00000131931.8	12.6677
rs10774671	rs1859331	NaiveB	OAS3	ENSG00000111331.8	0.8925	C	A	9.31822	11.0155	0.00135968	8.04923e-05	1.6973	strong	ZFX	ENSG00000005889.15	69.3489
rs10774671	rs1859331	NaiveB	OAS3	ENSG00000111331.8	0.8925	C	A	9.29366	10.9603	0.00132538	8.09431e-05	1.66667	strong	ZFX	ENSG00000005889.15	69.3489
rs10774671	rs1859331	NaiveB	OAS3	ENSG00000111331.8	0.8925	C	A	9.2935	10.9601	0.00132537	8.09431e-05	1.66664	strong	ZFX	ENSG00000005889.15	69.3489
rs10774671	rs1859331	NaiveB	OAS3	ENSG00000111331.8	0.8925	C	T	9.05751	10.7824	0.00282459	9.19737e-05	1.72494	strong	RFX1	ENSG00000132005.9	9.71456
rs10774671	rs3815178	NaiveB	OAS3	ENSG00000111331.8	0.8712	C	A	11.2217	10.0625	5.57899e-05	0.000601292	-1.15919	strong	NRF1	ENSG00000106459.15	19.8065
rs10774671	rs3815178	NaiveB	OAS3	ENSG00000111331.8	0.8712	C	A	9.64438	11.417	0.00101905	1.5378e-05	1.77262	strong	RFX1	ENSG00000132005.9	9.71456
rs10774671	rs3815178	NaiveB	OAS3	ENSG00000111331.8	0.8712	C	A	9.95086	11.8007	0.000892158	1.2507e-05	1.84986	strong	RFX2	ENSG00000087903.13	2.33637
rs10774671	rs3815178	NaiveB	OAS3	ENSG00000111331.8	0.8712	C	A	8.59199	10.1649	0.00148986	1.84318e-05	1.5729	strong	RFX5	ENSG00000143390.17	183.177
rs10774671	rs3815178	NaiveB	OAS3	ENSG00000111331.8	0.8712	C	A	12.3702	14.1391	0.00132663	9.77723e-05	1.76886	strong	RFX5	ENSG00000143390.17	183.177
rs10774671	rs3815178	NaiveB	OAS3	ENSG00000111331.8	0.8712	C	A	10.6381	9.61729	4.19617e-05	0.00058651	-1.02078	strong	TCF3	ENSG00000071564.15	150.258
rs10774671	rs3815178	NaiveB	OAS3	ENSG00000111331.8	0.8712	C	A	11.113	10.0613	1.33514e-05	0.000444412	-1.0517	strong	TCF4	ENSG00000196628.16	219.662
rs10774671	rs3815178	NaiveB	OAS3	ENSG00000111331.8	0.8712	C	A	10.4226	8.56394	2.02656e-05	0.00327325	-1.85871	strong	ZEB1	ENSG00000148516.21	45.2369
rs10774671	rs3815178	NaiveB	OAS3	ENSG00000111331.8	0.8712	C	T	11.2217	10.1029	5.57899e-05	0.000561237	-1.11878	strong	NRF1	ENSG00000106459.15	19.8065
rs10774671	rs3815178	NaiveB	OAS3	ENSG00000111331.8	0.8712	C	T	10.6381	9.65878	4.19617e-05	0.000458717	-0.979289	strong	TCF3	ENSG00000071564.15	150.258
rs10774671	rs3815178	NaiveB	OAS3	ENSG00000111331.8	0.8712	C	T	11.113	10.1303	1.33514e-05	0.000322342	-0.982707	strong	TCF4	ENSG00000196628.16	219.662
rs10774671	rs3815178	NaiveB	OAS3	ENSG00000111331.8	0.8712	C	T	10.4226	8.57237	2.02656e-05	0.00322366	-1.85028	strong	ZEB1	ENSG00000148516.21	45.2369
rs10774671	rs3815178	NaiveB	OAS3	ENSG00000111331.8	0.8712	C	G	11.2217	10.1976	5.57899e-05	0.000487089	-1.0241	strong	NRF1	ENSG00000106459.15	19.8065
rs10774671	rs3815178	NaiveB	OAS3	ENSG00000111331.8	0.8712	C	G	10.658	11.5543	0.000471592	9.29832e-05	0.896294	strong	TCF12	ENSG00000140262.17	46.6801
rs10774671	rs3815178	NaiveB	OAS3	ENSG00000111331.8	0.8712	C	G	10.7701	11.5003	0.000315905	1.78814e-05	0.730117	strong	TCF3	ENSG00000071564.15	150.258
rs10774671	rs3815178	NaiveB	OAS3	ENSG00000111331.8	0.8712	C	G	10.6381	9.78402	4.19617e-05	0.000276566	-0.854053	strong	TCF3	ENSG00000071564.15	150.258
rs10774671	rs3815178	NaiveB	OAS3	ENSG00000111331.8	0.8712	C	G	11.113	10.2023	1.33514e-05	0.000245094	-0.910736	strong	TCF4	ENSG00000196628.16	219.662
rs10774671	rs3815178	NaiveB	OAS3	ENSG00000111331.8	0.8712	C	G	10.4226	8.57368	2.02656e-05	0.00321794	-1.84897	strong	ZEB1	ENSG00000148516.21	45.2369
rs10774671	rs1859329	NaiveB	OAS3	ENSG00000111331.8	0.8712	C	A	5.05315	3.65612	2.67029e-05	0.0442238	-1.39703	strong	THAP1	ENSG00000131931.8	16.3061
rs10774671	rs1859329	NaiveB	OAS3	ENSG00000111331.8	0.8712	C	T	5.05315	3.65612	2.67029e-05	0.0442238	-1.39703	strong	THAP1	ENSG00000131931.8	16.3061
rs10774671	rs1859329	NaiveB	OAS3	ENSG00000111331.8	0.8712	C	G	12.9111	13.3504	9.18272e-05	3.87371e-05	0.439258	weak	REST	ENSG00000084093.17	57.0798
rs10774671	rs1859329	NaiveB	OAS3	ENSG00000111331.8	0.8712	C	G	5.05315	3.65612	2.67029e-05	0.0442238	-1.39703	strong	THAP1	ENSG00000131931.8	16.3061
rs10774671	rs1859331	NaiveT	OAS3	ENSG00000111331.8	0.8925	C	A	9.31822	11.0155	0.00135968	8.04923e-05	1.6973	strong	ZFX	ENSG00000005889.15	66.0262
rs10774671	rs1859331	NaiveT	OAS3	ENSG00000111331.8	0.8925	C	A	9.29366	10.9603	0.00132538	8.09431e-05	1.66667	strong	ZFX	ENSG00000005889.15	66.0262
rs10774671	rs1859331	NaiveT	OAS3	ENSG00000111331.8	0.8925	C	A	9.2935	10.9601	0.00132537	8.09431e-05	1.66664	strong	ZFX	ENSG00000005889.15	66.0262
rs10774671	rs1859331	NaiveT	OAS3	ENSG00000111331.8	0.8925	C	T	9.05751	10.7824	0.00282459	9.19737e-05	1.72494	strong	RFX1	ENSG00000132005.9	8.40904
rs10774671	rs3815178	NaiveT	OAS3	ENSG00000111331.8	0.8712	C	A	11.2217	10.0625	5.57899e-05	0.000601292	-1.15919	strong	NRF1	ENSG00000106459.15	19.0645
rs10774671	rs3815178	NaiveT	OAS3	ENSG00000111331.8	0.8712	C	A	9.64438	11.417	0.00101905	1.5378e-05	1.77262	strong	RFX1	ENSG00000132005.9	8.40904
rs10774671	rs3815178	NaiveT	OAS3	ENSG00000111331.8	0.8712	C	A	9.95086	11.8007	0.000892158	1.2507e-05	1.84986	strong	RFX2	ENSG00000087903.13	4.30657
rs10774671	rs3815178	NaiveT	OAS3	ENSG00000111331.8	0.8712	C	A	8.59199	10.1649	0.00148986	1.84318e-05	1.5729	strong	RFX5	ENSG00000143390.17	68.0567
rs10774671	rs3815178	NaiveT	OAS3	ENSG00000111331.8	0.8712	C	A	12.3702	14.1391	0.00132663	9.77723e-05	1.76886	strong	RFX5	ENSG00000143390.17	68.0567
rs10774671	rs3815178	NaiveT	OAS3	ENSG00000111331.8	0.8712	C	A	10.6381	9.61729	4.19617e-05	0.00058651	-1.02078	strong	TCF3	ENSG00000071564.15	78.3484
rs10774671	rs3815178	NaiveT	OAS3	ENSG00000111331.8	0.8712	C	A	11.113	10.0613	1.33514e-05	0.000444412	-1.0517	strong	TCF4	ENSG00000196628.16	7.10029
rs10774671	rs3815178	NaiveT	OAS3	ENSG00000111331.8	0.8712	C	A	10.4226	8.56394	2.02656e-05	0.00327325	-1.85871	strong	ZEB1	ENSG00000148516.21	76.1597
rs10774671	rs3815178	NaiveT	OAS3	ENSG00000111331.8	0.8712	C	T	11.2217	10.1029	5.57899e-05	0.000561237	-1.11878	strong	NRF1	ENSG00000106459.15	19.0645
rs10774671	rs3815178	NaiveT	OAS3	ENSG00000111331.8	0.8712	C	T	10.6381	9.65878	4.19617e-05	0.000458717	-0.979289	strong	TCF3	ENSG00000071564.15	78.3484
rs10774671	rs3815178	NaiveT	OAS3	ENSG00000111331.8	0.8712	C	T	11.113	10.1303	1.33514e-05	0.000322342	-0.982707	strong	TCF4	ENSG00000196628.16	7.10029
rs10774671	rs3815178	NaiveT	OAS3	ENSG00000111331.8	0.8712	C	T	10.4226	8.57237	2.02656e-05	0.00322366	-1.85028	strong	ZEB1	ENSG00000148516.21	76.1597
rs10774671	rs3815178	NaiveT	OAS3	ENSG00000111331.8	0.8712	C	G	11.2217	10.1976	5.57899e-05	0.000487089	-1.0241	strong	NRF1	ENSG00000106459.15	19.0645
rs10774671	rs3815178	NaiveT	OAS3	ENSG00000111331.8	0.8712	C	G	10.658	11.5543	0.000471592	9.29832e-05	0.896294	strong	TCF12	ENSG00000140262.17	54.731
rs10774671	rs3815178	NaiveT	OAS3	ENSG00000111331.8	0.8712	C	G	10.7701	11.5003	0.000315905	1.78814e-05	0.730117	strong	TCF3	ENSG00000071564.15	78.3484
rs10774671	rs3815178	NaiveT	OAS3	ENSG00000111331.8	0.8712	C	G	10.6381	9.78402	4.19617e-05	0.000276566	-0.854053	strong	TCF3	ENSG00000071564.15	78.3484
rs10774671	rs3815178	NaiveT	OAS3	ENSG00000111331.8	0.8712	C	G	11.113	10.2023	1.33514e-05	0.000245094	-0.910736	strong	TCF4	ENSG00000196628.16	7.10029
rs10774671	rs3815178	NaiveT	OAS3	ENSG00000111331.8	0.8712	C	G	10.4226	8.57368	2.02656e-05	0.00321794	-1.84897	strong	ZEB1	ENSG00000148516.21	76.1597
rs10774671	rs1859329	NaiveT	OAS3	ENSG00000111331.8	0.8712	C	A	5.05315	3.65612	2.67029e-05	0.0442238	-1.39703	strong	THAP1	ENSG00000131931.8	21.0229
rs10774671	rs1859329	NaiveT	OAS3	ENSG00000111331.8	0.8712	C	T	5.05315	3.65612	2.67029e-05	0.0442238	-1.39703	strong	THAP1	ENSG00000131931.8	21.0229
rs10774671	rs1859329	NaiveT	OAS3	ENSG00000111331.8	0.8712	C	G	12.9111	13.3504	9.18272e-05	3.87371e-05	0.439258	weak	REST	ENSG00000084093.17	71.6325
rs10774671	rs1859329	NaiveT	OAS3	ENSG00000111331.8	0.8712	C	G	5.05315	3.65612	2.67029e-05	0.0442238	-1.39703	strong	THAP1	ENSG00000131931.8	21.0229
rs10774671	rs1859331	TFH	OAS3	ENSG00000111331.8	0.8925	C	A	9.31822	11.0155	0.00135968	8.04923e-05	1.6973	strong	ZFX	ENSG00000005889.15	71.7436
rs10774671	rs1859331	TFH	OAS3	ENSG00000111331.8	0.8925	C	A	9.29366	10.9603	0.00132538	8.09431e-05	1.66667	strong	ZFX	ENSG00000005889.15	71.7436
rs10774671	rs1859331	TFH	OAS3	ENSG00000111331.8	0.8925	C	A	9.2935	10.9601	0.00132537	8.09431e-05	1.66664	strong	ZFX	ENSG00000005889.15	71.7436
rs10774671	rs1859331	TFH	OAS3	ENSG00000111331.8	0.8925	C	T	9.05751	10.7824	0.00282459	9.19737e-05	1.72494	strong	RFX1	ENSG00000132005.9	12.1126
rs10774671	rs3815178	TFH	OAS3	ENSG00000111331.8	0.8712	C	A	11.2217	10.0625	5.57899e-05	0.000601292	-1.15919	strong	NRF1	ENSG00000106459.15	15.8172
rs10774671	rs3815178	TFH	OAS3	ENSG00000111331.8	0.8712	C	A	9.64438	11.417	0.00101905	1.5378e-05	1.77262	strong	RFX1	ENSG00000132005.9	12.1126
rs10774671	rs3815178	TFH	OAS3	ENSG00000111331.8	0.8712	C	A	9.95086	11.8007	0.000892158	1.2507e-05	1.84986	strong	RFX2	ENSG00000087903.13	3.26929
rs10774671	rs3815178	TFH	OAS3	ENSG00000111331.8	0.8712	C	A	8.59199	10.1649	0.00148986	1.84318e-05	1.5729	strong	RFX5	ENSG00000143390.17	77.572
rs10774671	rs3815178	TFH	OAS3	ENSG00000111331.8	0.8712	C	A	12.3702	14.1391	0.00132663	9.77723e-05	1.76886	strong	RFX5	ENSG00000143390.17	77.572
rs10774671	rs3815178	TFH	OAS3	ENSG00000111331.8	0.8712	C	A	10.6381	9.61729	4.19617e-05	0.00058651	-1.02078	strong	TCF3	ENSG00000071564.15	51.9631
rs10774671	rs3815178	TFH	OAS3	ENSG00000111331.8	0.8712	C	A	11.113	10.0613	1.33514e-05	0.000444412	-1.0517	strong	TCF4	ENSG00000196628.16	7.2195
rs10774671	rs3815178	TFH	OAS3	ENSG00000111331.8	0.8712	C	A	10.4226	8.56394	2.02656e-05	0.00327325	-1.85871	strong	ZEB1	ENSG00000148516.21	80.2203
rs10774671	rs3815178	TFH	OAS3	ENSG00000111331.8	0.8712	C	T	11.2217	10.1029	5.57899e-05	0.000561237	-1.11878	strong	NRF1	ENSG00000106459.15	15.8172
rs10774671	rs3815178	TFH	OAS3	ENSG00000111331.8	0.8712	C	T	10.6381	9.65878	4.19617e-05	0.000458717	-0.979289	strong	TCF3	ENSG00000071564.15	51.9631
rs10774671	rs3815178	TFH	OAS3	ENSG00000111331.8	0.8712	C	T	11.113	10.1303	1.33514e-05	0.000322342	-0.982707	strong	TCF4	ENSG00000196628.16	7.2195
rs10774671	rs3815178	TFH	OAS3	ENSG00000111331.8	0.8712	C	T	10.4226	8.57237	2.02656e-05	0.00322366	-1.85028	strong	ZEB1	ENSG00000148516.21	80.2203
rs10774671	rs3815178	TFH	OAS3	ENSG00000111331.8	0.8712	C	G	9.87083	10.8772	0.000379562	4.1008e-05	1.00633	strong	ASCL2	ENSG00000183734.4	16.53
rs10774671	rs3815178	TFH	OAS3	ENSG00000111331.8	0.8712	C	G	11.2217	10.1976	5.57899e-05	0.000487089	-1.0241	strong	NRF1	ENSG00000106459.15	15.8172
rs10774671	rs3815178	TFH	OAS3	ENSG00000111331.8	0.8712	C	G	10.658	11.5543	0.000471592	9.29832e-05	0.896294	strong	TCF12	ENSG00000140262.17	69.1521
rs10774671	rs3815178	TFH	OAS3	ENSG00000111331.8	0.8712	C	G	10.7701	11.5003	0.000315905	1.78814e-05	0.730117	strong	TCF3	ENSG00000071564.15	51.9631
rs10774671	rs3815178	TFH	OAS3	ENSG00000111331.8	0.8712	C	G	10.6381	9.78402	4.19617e-05	0.000276566	-0.854053	strong	TCF3	ENSG00000071564.15	51.9631
rs10774671	rs3815178	TFH	OAS3	ENSG00000111331.8	0.8712	C	G	11.113	10.2023	1.33514e-05	0.000245094	-0.910736	strong	TCF4	ENSG00000196628.16	7.2195
rs10774671	rs3815178	TFH	OAS3	ENSG00000111331.8	0.8712	C	G	10.4226	8.57368	2.02656e-05	0.00321794	-1.84897	strong	ZEB1	ENSG00000148516.21	80.2203
rs10774671	rs1859329	TFH	OAS3	ENSG00000111331.8	0.8712	C	A	5.05315	3.65612	2.67029e-05	0.0442238	-1.39703	strong	THAP1	ENSG00000131931.8	23.5864
rs10774671	rs1859329	TFH	OAS3	ENSG00000111331.8	0.8712	C	T	5.05315	3.65612	2.67029e-05	0.0442238	-1.39703	strong	THAP1	ENSG00000131931.8	23.5864
rs10774671	rs1859329	TFH	OAS3	ENSG00000111331.8	0.8712	C	G	12.9111	13.3504	9.18272e-05	3.87371e-05	0.439258	weak	REST	ENSG00000084093.17	95.0382
rs10774671	rs1859329	TFH	OAS3	ENSG00000111331.8	0.8712	C	G	5.05315	3.65612	2.67029e-05	0.0442238	-1.39703	strong	THAP1	ENSG00000131931.8	23.5864
rs2109069	rs2277732	NaiveT	TNFAIP8L1	ENSG00000185361.4	0.898	C	A	8.93685	7.97062	7.96318e-05	0.000988245	-0.966229	strong	EGR1	ENSG00000120738.8	319.698
rs2109069	rs2277732	NaiveT	TNFAIP8L1	ENSG00000185361.4	0.898	C	A	15.5511	13.5709	3.97377e-05	0.000708576	-1.98021	strong	EGR1	ENSG00000120738.8	319.698
rs2109069	rs2277732	NaiveT	TNFAIP8L1	ENSG00000185361.4	0.898	C	A	11.9282	10.5012	7.96318e-05	0.000917196	-1.42697	strong	EGR2	ENSG00000122877.16	9.54903
rs2109069	rs2277732	NaiveT	TNFAIP8L1	ENSG00000185361.4	0.898	C	A	14.6394	13.0447	2.03429e-05	0.000332944	-1.59465	strong	EGR3	ENSG00000179388.9	23.4331
rs2109069	rs2277732	NaiveT	TNFAIP8L1	ENSG00000185361.4	0.898	C	A	11.857	10.6213	9.77516e-06	0.000208855	-1.23574	strong	NRF1	ENSG00000106459.15	19.0645
rs2109069	rs2277732	GCB	FEM1A	ENSG00000141965.3	0.898	C	A	8.93685	7.97062	7.96318e-05	0.000988245	-0.966229	strong	EGR1	ENSG00000120738.8	76.9348
rs2109069	rs2277732	GCB	FEM1A	ENSG00000141965.3	0.898	C	A	15.5511	13.5709	3.97377e-05	0.000708576	-1.98021	strong	EGR1	ENSG00000120738.8	76.9348
rs2109069	rs2277732	GCB	FEM1A	ENSG00000141965.3	0.898	C	A	11.9282	10.5012	7.96318e-05	0.000917196	-1.42697	strong	EGR2	ENSG00000122877.16	12.5448
rs2109069	rs2277732	GCB	FEM1A	ENSG00000141965.3	0.898	C	A	14.6394	13.0447	2.03429e-05	0.000332944	-1.59465	strong	EGR3	ENSG00000179388.9	8.90232
rs2109069	rs2277732	GCB	FEM1A	ENSG00000141965.3	0.898	C	A	11.857	10.6213	9.77516e-06	0.000208855	-1.23574	strong	NRF1	ENSG00000106459.15	18.3025
rs2109069	rs2277732	NaiveB	FEM1A	ENSG00000141965.3	0.898	C	A	8.93685	7.97062	7.96318e-05	0.000988245	-0.966229	strong	EGR1	ENSG00000120738.8	108.164
rs2109069	rs2277732	NaiveB	FEM1A	ENSG00000141965.3	0.898	C	A	15.5511	13.5709	3.97377e-05	0.000708576	-1.98021	strong	EGR1	ENSG00000120738.8	108.164
rs2109069	rs2277732	NaiveB	FEM1A	ENSG00000141965.3	0.898	C	A	11.9282	10.5012	7.96318e-05	0.000917196	-1.42697	strong	EGR2	ENSG00000122877.16	15.7378
rs2109069	rs2277732	NaiveB	FEM1A	ENSG00000141965.3	0.898	C	A	14.6394	13.0447	2.03429e-05	0.000332944	-1.59465	strong	EGR3	ENSG00000179388.9	41.8704
rs2109069	rs2277732	NaiveB	FEM1A	ENSG00000141965.3	0.898	C	A	11.857	10.6213	9.77516e-06	0.000208855	-1.23574	strong	NRF1	ENSG00000106459.15	19.8065
rs2109069	rs2277732	NaiveT	FEM1A	ENSG00000141965.3	0.898	C	A	8.93685	7.97062	7.96318e-05	0.000988245	-0.966229	strong	EGR1	ENSG00000120738.8	319.698
rs2109069	rs2277732	NaiveT	FEM1A	ENSG00000141965.3	0.898	C	A	15.5511	13.5709	3.97377e-05	0.000708576	-1.98021	strong	EGR1	ENSG00000120738.8	319.698
rs2109069	rs2277732	NaiveT	FEM1A	ENSG00000141965.3	0.898	C	A	11.9282	10.5012	7.96318e-05	0.000917196	-1.42697	strong	EGR2	ENSG00000122877.16	9.54903
rs2109069	rs2277732	NaiveT	FEM1A	ENSG00000141965.3	0.898	C	A	14.6394	13.0447	2.03429e-05	0.000332944	-1.59465	strong	EGR3	ENSG00000179388.9	23.4331
rs2109069	rs2277732	NaiveT	FEM1A	ENSG00000141965.3	0.898	C	A	11.857	10.6213	9.77516e-06	0.000208855	-1.23574	strong	NRF1	ENSG00000106459.15	19.0645
rs2109069	rs2277732	TFH	FEM1A	ENSG00000141965.3	0.898	C	A	8.93685	7.97062	7.96318e-05	0.000988245	-0.966229	strong	EGR1	ENSG00000120738.8	108.963
rs2109069	rs2277732	TFH	FEM1A	ENSG00000141965.3	0.898	C	A	15.5511	13.5709	3.97377e-05	0.000708576	-1.98021	strong	EGR1	ENSG00000120738.8	108.963
rs2109069	rs2277732	TFH	FEM1A	ENSG00000141965.3	0.898	C	A	11.9282	10.5012	7.96318e-05	0.000917196	-1.42697	strong	EGR2	ENSG00000122877.16	34.4255
rs2109069	rs2277732	TFH	FEM1A	ENSG00000141965.3	0.898	C	A	14.6394	13.0447	2.03429e-05	0.000332944	-1.59465	strong	EGR3	ENSG00000179388.9	20.0359
rs2109069	rs2277732	TFH	FEM1A	ENSG00000141965.3	0.898	C	A	11.857	10.6213	9.77516e-06	0.000208855	-1.23574	strong	NRF1	ENSG00000106459.15	15.8172
rs2109069	rs2277732	hESC	FEM1A	ENSG00000141965.3	0.898	C	A	8.93685	7.97062	7.96318e-05	0.000988245	-0.966229	strong	EGR1	ENSG00000120738.8	23.5943
rs2109069	rs2277732	hESC	FEM1A	ENSG00000141965.3	0.898	C	A	15.5511	13.5709	3.97377e-05	0.000708576	-1.98021	strong	EGR1	ENSG00000120738.8	23.5943
rs2109069	rs2277732	hESC	FEM1A	ENSG00000141965.3	0.898	C	A	14.6394	13.0447	2.03429e-05	0.000332944	-1.59465	strong	EGR3	ENSG00000179388.9	7.66863
rs2109069	rs2277732	hESC	FEM1A	ENSG00000141965.3	0.898	C	A	11.857	10.6213	9.77516e-06	0.000208855	-1.23574	strong	NRF1	ENSG00000106459.15	11.4782
rs2109069	rs2277732	GCB	DPP9	ENSG00000142002.12	0.898	C	A	8.93685	7.97062	7.96318e-05	0.000988245	-0.966229	strong	EGR1	ENSG00000120738.8	76.9348
rs2109069	rs2277732	GCB	DPP9	ENSG00000142002.12	0.898	C	A	15.5511	13.5709	3.97377e-05	0.000708576	-1.98021	strong	EGR1	ENSG00000120738.8	76.9348
rs2109069	rs2277732	GCB	DPP9	ENSG00000142002.12	0.898	C	A	11.9282	10.5012	7.96318e-05	0.000917196	-1.42697	strong	EGR2	ENSG00000122877.16	12.5448
rs2109069	rs2277732	GCB	DPP9	ENSG00000142002.12	0.898	C	A	14.6394	13.0447	2.03429e-05	0.000332944	-1.59465	strong	EGR3	ENSG00000179388.9	8.90232
rs2109069	rs2277732	GCB	DPP9	ENSG00000142002.12	0.898	C	A	11.857	10.6213	9.77516e-06	0.000208855	-1.23574	strong	NRF1	ENSG00000106459.15	18.3025
rs2109069	rs2277732	Monocyte	DPP9	ENSG00000142002.12	0.898	C	A	8.93685	7.97062	7.96318e-05	0.000988245	-0.966229	strong	EGR1	ENSG00000120738.8	1.71463
rs2109069	rs2277732	Monocyte	DPP9	ENSG00000142002.12	0.898	C	A	15.5511	13.5709	3.97377e-05	0.000708576	-1.98021	strong	EGR1	ENSG00000120738.8	1.71463
rs2109069	rs2277732	Monocyte	DPP9	ENSG00000142002.12	0.898	C	A	11.9282	10.5012	7.96318e-05	0.000917196	-1.42697	strong	EGR2	ENSG00000122877.16	16.7272
rs2109069	rs2277732	Monocyte	DPP9	ENSG00000142002.12	0.898	C	A	14.6394	13.0447	2.03429e-05	0.000332944	-1.59465	strong	EGR3	ENSG00000179388.9	4.0096
rs2109069	rs2277732	Monocyte	DPP9	ENSG00000142002.12	0.898	C	A	11.857	10.6213	9.77516e-06	0.000208855	-1.23574	strong	NRF1	ENSG00000106459.15	17.3377
rs2109069	rs2277732	NaiveB	DPP9	ENSG00000142002.12	0.898	C	A	8.93685	7.97062	7.96318e-05	0.000988245	-0.966229	strong	EGR1	ENSG00000120738.8	108.164
rs2109069	rs2277732	NaiveB	DPP9	ENSG00000142002.12	0.898	C	A	15.5511	13.5709	3.97377e-05	0.000708576	-1.98021	strong	EGR1	ENSG00000120738.8	108.164
rs2109069	rs2277732	NaiveB	DPP9	ENSG00000142002.12	0.898	C	A	11.9282	10.5012	7.96318e-05	0.000917196	-1.42697	strong	EGR2	ENSG00000122877.16	15.7378
rs2109069	rs2277732	NaiveB	DPP9	ENSG00000142002.12	0.898	C	A	14.6394	13.0447	2.03429e-05	0.000332944	-1.59465	strong	EGR3	ENSG00000179388.9	41.8704
rs2109069	rs2277732	NaiveB	DPP9	ENSG00000142002.12	0.898	C	A	11.857	10.6213	9.77516e-06	0.000208855	-1.23574	strong	NRF1	ENSG00000106459.15	19.8065
rs2109069	rs2277732	NaiveT	DPP9	ENSG00000142002.12	0.898	C	A	8.93685	7.97062	7.96318e-05	0.000988245	-0.966229	strong	EGR1	ENSG00000120738.8	319.698
rs2109069	rs2277732	NaiveT	DPP9	ENSG00000142002.12	0.898	C	A	15.5511	13.5709	3.97377e-05	0.000708576	-1.98021	strong	EGR1	ENSG00000120738.8	319.698
rs2109069	rs2277732	NaiveT	DPP9	ENSG00000142002.12	0.898	C	A	11.9282	10.5012	7.96318e-05	0.000917196	-1.42697	strong	EGR2	ENSG00000122877.16	9.54903
rs2109069	rs2277732	NaiveT	DPP9	ENSG00000142002.12	0.898	C	A	14.6394	13.0447	2.03429e-05	0.000332944	-1.59465	strong	EGR3	ENSG00000179388.9	23.4331
rs2109069	rs2277732	NaiveT	DPP9	ENSG00000142002.12	0.898	C	A	11.857	10.6213	9.77516e-06	0.000208855	-1.23574	strong	NRF1	ENSG00000106459.15	19.0645
rs2109069	rs2277732	TFH	DPP9	ENSG00000142002.12	0.898	C	A	8.93685	7.97062	7.96318e-05	0.000988245	-0.966229	strong	EGR1	ENSG00000120738.8	108.963
rs2109069	rs2277732	TFH	DPP9	ENSG00000142002.12	0.898	C	A	15.5511	13.5709	3.97377e-05	0.000708576	-1.98021	strong	EGR1	ENSG00000120738.8	108.963
rs2109069	rs2277732	TFH	DPP9	ENSG00000142002.12	0.898	C	A	11.9282	10.5012	7.96318e-05	0.000917196	-1.42697	strong	EGR2	ENSG00000122877.16	34.4255
rs2109069	rs2277732	TFH	DPP9	ENSG00000142002.12	0.898	C	A	14.6394	13.0447	2.03429e-05	0.000332944	-1.59465	strong	EGR3	ENSG00000179388.9	20.0359
rs2109069	rs2277732	TFH	DPP9	ENSG00000142002.12	0.898	C	A	11.857	10.6213	9.77516e-06	0.000208855	-1.23574	strong	NRF1	ENSG00000106459.15	15.8172
rs2109069	rs2277732	hESC	DPP9	ENSG00000142002.12	0.898	C	A	8.93685	7.97062	7.96318e-05	0.000988245	-0.966229	strong	EGR1	ENSG00000120738.8	23.5943
rs2109069	rs2277732	hESC	DPP9	ENSG00000142002.12	0.898	C	A	15.5511	13.5709	3.97377e-05	0.000708576	-1.98021	strong	EGR1	ENSG00000120738.8	23.5943
rs2109069	rs2277732	hESC	DPP9	ENSG00000142002.12	0.898	C	A	14.6394	13.0447	2.03429e-05	0.000332944	-1.59465	strong	EGR3	ENSG00000179388.9	7.66863
rs2109069	rs2277732	hESC	DPP9	ENSG00000142002.12	0.898	C	A	11.857	10.6213	9.77516e-06	0.000208855	-1.23574	strong	NRF1	ENSG00000106459.15	11.4782
