# Supplementary material for: Implicating effector genes at COVID-19 GWAS loci using promoter-focused Capture-C in disease-relevant immune cell types
Source: Genome Biol. 2022 Jun 3;23:125. doi: 10.1186/s13059-022-02691-1 (PMC9164584; doi:10.1186/s13059-022-02691-1)
Supplement: Supplementary file 7 — Additional file 7: Table S6 – COVID-19 SNP-effected TF gene set IPA analysis. [file 13059_2022_2691_MOESM7_ESM.xls]

## Sheet: Sheet0
© 2000-2021 QIAGEN. All rights reserved.
Analysis Details for My Projects->2021 COVID V2G->newSNPeffectedTFlist - 2021-07-27 10:33 AM
Workspace	My Projects
Project	2021 COVID V2G
Analysis	newSNPeffectedTFlist - 2021-07-27 10:33 AM
Date	Tue Jul 27 07:33:07 PDT 2021
Analysis ID	38647523
Analysis Settings
Cutoff before duplicate resolution	true
Reference set	Ingenuity Knowledge Base (Genes Only)
Relationship to include	Direct and Indirect
Includes Endogenous Chemicals	Yes
Optional Analyses	My Pathways My List
Filter Summary
Consider only molecules and/or relationships where
(confidence = Experimentally Observed) AND
(mol. types = biologic drug OR canonical pathway OR chemical - endogenous mammalian OR chemical - endogenous non-mammalian OR chemical - kinase inhibitor OR chemical - other OR chemical - protease inhibitor OR chemical drug OR chemical reagent OR chemical toxicant OR complex OR cytokine OR disease OR enzyme OR function OR fusion gene/product OR G-protein coupled receptor OR group OR growth factor…
Canonical Pathways for My Projects->2021 COVID V2G->newSNPeffectedTFlist - 2021-07-27 10:33 AM
Ingenuity Canonical Pathways	-log(p-value)	zScore	Ratio	Molecules
Systemic Lupus Erythematosus In B Cell Signaling Pathway	0.305		0.00138	STAT3
Systemic Lupus Erythematosus In T Cell Signaling Pathway	0.343		0.00156	STAT3
Breast Cancer Regulation by Stathmin1	0.368		0.00169	STAT3
Glucocorticoid Receptor Signaling	0.374		0.00172	STAT3
TEC Kinase Signaling	0.376		0.00173	STAT3
T Cell Exhaustion Signaling Pathway	0.383		0.00177	STAT3
Cardiac Hypertrophy Signaling (Enhanced)	0.4		0.00186	STAT3
IL-15 Signaling	0.406		0.00189	STAT3
Th17 Activation Pathway	0.436		0.00207	STAT3
T Helper Cell Differentiation	0.446		0.00212	STAT3
Estrogen Receptor Signaling	0.5		0.00248	NRF1
Sirtuin Signaling Pathway	0.62		0.00342	STAT3
Huntington's Disease Signaling	0.635		0.00356	REST
G-Protein Coupled Receptor Signaling	0.642		0.00362	STAT3
cAMP-mediated signaling	0.714		0.00437	STAT3
HER-2 Signaling in Breast Cancer	0.717		0.00441	STAT3
ERK/MAPK Signaling	0.741		0.00467	STAT3
HIF1α Signaling	0.752		0.00481	STAT3
Coronavirus Pathogenesis Pathway	0.762		0.00493	STAT3
Ephrin Receptor Signaling	0.765		0.00498	STAT3
GNRH Signaling	0.792		0.00532	EGR1
Tumor Microenvironment Pathway	0.812		0.00559	STAT3
Th1 and Th2 Activation Pathway	0.828		0.00581	STAT3
Glioblastoma Multiforme Signaling	0.83		0.00585	TCF3
CXCR4 Signaling	0.839		0.00599	EGR1
Iron homeostasis signaling pathway	0.914		0.00719	STAT3
Gαi Signaling	0.917		0.00725	STAT3
Role of PKR in Interferon Induction and Antiviral Response	0.923		0.00735	STAT3
White Adipose Tissue Browning Pathway	0.923		0.00735	NRF1
Adipogenesis pathway	0.926		0.00741	EGR2
STAT3 Pathway	0.926		0.00741	STAT3
HGF Signaling	0.935		0.00758	STAT3
B Cell Receptor Signaling	0.937		0.00318	EGR1,TCF3
IL-6 Signaling	0.948		0.00781	STAT3
Ferroptosis Signaling Pathway	0.954		0.00794	STAT3
Pancreatic Adenocarcinoma Signaling	0.954		0.00794	STAT3
T Cell Receptor Signaling	0.955		0.00326	TCF3,TCF4
Endocannabinoid Developing Neuron Pathway	0.964		0.00813	STAT3
Th1 Pathway	0.967		0.0082	STAT3
Renin-Angiotensin Signaling	0.974		0.00833	STAT3
Role of NANOG in Mammalian Embryonic Stem Cell Pluripotency	0.974		0.00833	STAT3
MSP-RON Signaling In Macrophages Pathway	0.985		0.00855	STAT3
Role of Tissue Factor in Cancer	0.988		0.00862	EGR1
CDK5 Signaling	1		0.00893	EGR1
IGF-1 Signaling	1.03		0.00962	STAT3
Sumoylation Pathway	1.04		0.00971	ZEB1
ATM Signaling	1.06		0.0103	ZEB1
PDGF Signaling	1.11		0.0116	STAT3
Prolactin Signaling	1.11		0.0116	STAT3
FGF Signaling	1.12		0.0119	STAT3
JAK/STAT Signaling	1.13		0.0122	STAT3
FLT3 Signaling in Hematopoietic Progenitor Cells	1.14		0.0125	STAT3
IL-3 Signaling	1.15		0.0127	STAT3
TREM1 Signaling	1.16		0.013	STAT3
Leptin Signaling in Obesity	1.18		0.0135	STAT3
IL-10 Signaling	1.19		0.0139	STAT3
Growth Hormone Signaling	1.19		0.0141	STAT3
Molecular Mechanisms of Cancer	1.19		0.00449	TCF3,TCF4
GM-CSF Signaling	1.2		0.0143	STAT3
Role of JAK1 and JAK3 in γc Cytokine Signaling	1.2		0.0145	STAT3
SPINK1 General Cancer Pathway	1.2		0.0145	STAT3
CD40 Signaling	1.22		0.0149	STAT3
IL-17A Signaling in Airway Cells	1.22		0.0149	STAT3
ERB2-ERBB3 Signaling	1.23		0.0154	STAT3
Thrombopoietin Signaling	1.24		0.0159	STAT3
Polyamine Regulation in Colon Cancer	1.25		0.0161	TCF4
Protein Kinase A Signaling	1.27		0.00498	TCF3,TCF4
CNTF Signaling	1.29		0.0175	STAT3
EGF Signaling	1.3		0.0182	STAT3
Primary Immunodeficiency Signaling	1.3		0.0182	RFX5
FAT10 Cancer Signaling Pathway	1.34		0.02	STAT3
Apelin Muscle Signaling Pathway	1.36		0.0208	NRF1
IL-23 Signaling Pathway	1.38		0.0217	STAT3
Role of OCT4 in Mammalian Embryonic Stem Cell Pluripotency	1.38		0.0217	REST
Oncostatin M Signaling	1.41		0.0233	STAT3
IL-9 Signaling	1.49		0.0286	STAT3
Role of JAK2 in Hormone-like Cytokine Signaling	1.51		0.0294	STAT3
Opioid Signaling Pathway	1.57		0.00725	TCF3,TCF4
Insulin Secretion Signaling Pathway	1.59		0.00746	STAT3,TCF3
Role of JAK1, JAK2 and TYK2 in Interferon Signaling	1.62		0.0385	STAT3
Role of JAK family kinases in IL-6-type Cytokine Signaling	1.64		0.04	STAT3
IL-22 Signaling	1.65		0.0417	STAT3
Osteoarthritis Pathway	1.7		0.00855	TCF3,TCF4
Role of Osteoblasts, Osteoclasts and Chondrocytes in Rheumatoid Arthritis	1.74		0.00893	TCF3,TCF4
WNT/β-catenin Signaling	1.95		0.0116	TCF3,TCF4
Human Embryonic Stem Cell Pluripotency	1.98		0.012	TCF3,TCF4
Ovarian Cancer Signaling	2.03		0.0127	TCF3,TCF4
Epithelial Adherens Junction Signaling	2.03		0.0127	TCF3,TCF4
Factors Promoting Cardiogenesis in Vertebrates	2.06		0.0132	TCF3,TCF4
Endocannabinoid Cancer Inhibition Pathway	2.11		0.014	TCF3,TCF4
Hepatic Fibrosis Signaling Pathway	2.18		0.00716	STAT3,TCF3,TCF4
Role of Macrophages, Fibroblasts and Endothelial Cells in Rheumatoid Arthritis	2.48		0.00923	STAT3,TCF3,TCF4
Regulation Of The Epithelial Mesenchymal Transition In Development Pathway	2.53		0.023	TCF3,TCF4
Thyroid Cancer Signaling	2.61		0.0253	TCF3,TCF4
Role of WNT/GSK-3β Signaling in the Pathogenesis of Influenza	2.62		0.0256	TCF3,TCF4
Basal Cell Carcinoma Signaling	2.69		0.0278	TCF3,TCF4
Colorectal Cancer Metastasis Signaling	2.72		0.0112	STAT3,TCF3,TCF4
Transcriptional Regulatory Network in Embryonic Stem Cells	2.94		0.037	REST,STAT3
Acute Phase Response Signaling	3.18		0.0162	STAT3,TCF3,TCF4
MSP-RON Signaling In Cancer Cells Pathway	3.56		0.0217	STAT3,TCF3,TCF4
Mouse Embryonic Stem Cell Pluripotency	3.92		0.0288	STAT3,TCF3,TCF4
Acute Myeloid Leukemia Signaling	4.09		0.033	STAT3,TCF3,TCF4
PEDF Signaling	4.2		0.0357	TCF12,TCF4,ZEB1
BEX2 Signaling Pathway	4.24		0.037	STAT3,TCF3,TCF4
Regulation Of The Epithelial Mesenchymal Transition By Growth Factors Pathway	4.56		0.0208	EGR1,STAT3,TCF3,ZEB1
HOTAIR Regulatory Pathway	4.84		0.0245	REST,STAT3,TCF3,TCF4
Regulation of the Epithelial-Mesenchymal Transition Pathway	6.07		0.0256	EGR1,STAT3,TCF3,TCF4,ZEB1
Upstream Regulators for My Projects->2021 COVID V2G->newSNPeffectedTFlist - 2021-07-27 10:33 AM
Analysis	ID	Upstream Regulator	Molecule Type	Predicted Activation State	Activation z-score	Notes	Bias Term	Bias-corrected z-score	p-value of overlap	Target molecules in dataset	Mechanistic Network
newSNPeffectedTFlist - 2021-07-27 10:33 AM		CHRM1	g-protein coupled receptor						2.35e-07	EGR1,EGR2,EGR3	CHRM1,SRF
newSNPeffectedTFlist - 2021-07-27 10:33 AM		leukotriene C4	chemical - endogenous mammalian						5.57e-07	EGR1,EGR2,EGR3
newSNPeffectedTFlist - 2021-07-27 10:33 AM		ELK4	transcription regulator						1.09e-06	EGR1,EGR2,EGR3	ELK4,SRF
newSNPeffectedTFlist - 2021-07-27 10:33 AM		STAT3	transcription regulator						2.37e-06	ASCL2,EGR1,EGR2,EGR3,STAT3,TCF4,ZEB1	RB1,STAT3,TP53
newSNPeffectedTFlist - 2021-07-27 10:33 AM		GFRA2	transmembrane receptor						2.77e-06	EGR1,EGR2
newSNPeffectedTFlist - 2021-07-27 10:33 AM		APEX1	enzyme						4.02e-06	EGR1,EGR2,EGR3
newSNPeffectedTFlist - 2021-07-27 10:33 AM		fulvestrant	chemical drug						6.68e-06	EGR1,EGR3,STAT3,ZEB1,ZFX	EGFR,STAT3,Vegf,fulvestrant
newSNPeffectedTFlist - 2021-07-27 10:33 AM		edratide	biologic drug						9.22e-06	EGR2,EGR3
newSNPeffectedTFlist - 2021-07-27 10:33 AM		HBEGF	growth factor						1.14e-05	EGR1,REST,ZEB1
newSNPeffectedTFlist - 2021-07-27 10:33 AM		ADRA1D	g-protein coupled receptor						1.39e-05	EGR1,EGR2,STAT3
newSNPeffectedTFlist - 2021-07-27 10:33 AM		ADRA1A	g-protein coupled receptor						1.67e-05	EGR1,EGR2,STAT3
newSNPeffectedTFlist - 2021-07-27 10:33 AM		palbociclib	chemical drug						1.67e-05	EGR1,EGR3,ZEB1	RB1,TP53,palbociclib
newSNPeffectedTFlist - 2021-07-27 10:33 AM		kainic acid	chemical toxicant						1.71e-05	EGR1,EGR2,EGR3,REST
newSNPeffectedTFlist - 2021-07-27 10:33 AM		DGCR8	enzyme						1.77e-05	EGR1,EGR2,TCF4
newSNPeffectedTFlist - 2021-07-27 10:33 AM		mir-183	microrna						1.77e-05	EGR1,TCF3,ZEB1
newSNPeffectedTFlist - 2021-07-27 10:33 AM		leukotriene D4	chemical - endogenous mammalian						2.1e-05	EGR1,EGR2,EGR3	IgG,STAT3,leukotriene D4
newSNPeffectedTFlist - 2021-07-27 10:33 AM		CSF3	cytokine						2.54e-05	EGR1,EGR2,EGR3,STAT3	CSF3,RARA,STAT3,TP53
newSNPeffectedTFlist - 2021-07-27 10:33 AM		EGR4	transcription regulator						2.58e-05	EGR1,EGR2
newSNPeffectedTFlist - 2021-07-27 10:33 AM		EGF	growth factor						2.71e-05	EGR1,EGR2,EGR3,OLIG2,REST,ZEB1	EGF,Mek,STAT3,TP53
newSNPeffectedTFlist - 2021-07-27 10:33 AM		CTNNB1	transcription regulator						3.33e-05	ASCL2,EGR1,STAT3,TCF12,TCF3,TCF4,ZEB1
newSNPeffectedTFlist - 2021-07-27 10:33 AM		DAB2IP	other						4.14e-05	EGR1,ZEB1
newSNPeffectedTFlist - 2021-07-27 10:33 AM		HOXA11-AS	other						4.14e-05	STAT3,ZEB1
newSNPeffectedTFlist - 2021-07-27 10:33 AM		NFATC2	transcription regulator						4.66e-05	EGR2,EGR3,TCF4,ZEB1	NFATC2,RB1,STAT3,TP53
newSNPeffectedTFlist - 2021-07-27 10:33 AM		GnRH-A	chemical reagent						4.72e-05	EGR1,EGR2,RFX2
newSNPeffectedTFlist - 2021-07-27 10:33 AM		Calcineurin protein(s)	complex						4.92e-05	EGR1,EGR2,STAT3
newSNPeffectedTFlist - 2021-07-27 10:33 AM		AFP	transporter						5.05e-05	EGR1,EGR2
newSNPeffectedTFlist - 2021-07-27 10:33 AM		EPHB1	kinase						5.05e-05	EGR1,EGR2	ELK1,EPHB1,MAPK3
newSNPeffectedTFlist - 2021-07-27 10:33 AM		NEUROD2	transcription regulator						5.05e-05	NEUROD2,ZEB1
newSNPeffectedTFlist - 2021-07-27 10:33 AM		filgrastim	biologic drug						5.82e-05	ASCL2,EGR2,EGR3,OLIG2,RFX5
newSNPeffectedTFlist - 2021-07-27 10:33 AM		ID2	transcription regulator						6.22e-05	ASCL2,EGR2,TCF4,ZEB1
newSNPeffectedTFlist - 2021-07-27 10:33 AM		CNTF	cytokine						7.21e-05	EGR1,OLIG2,STAT3
newSNPeffectedTFlist - 2021-07-27 10:33 AM		ADCYAP1	other						8e-05	EGR1,EGR2,EGR3,TCF4	ADCYAP1,CREBBP,STAT3,TP53
newSNPeffectedTFlist - 2021-07-27 10:33 AM		IDH2	enzyme						8.35e-05	EGR1,ZEB1
newSNPeffectedTFlist - 2021-07-27 10:33 AM		KRAS	enzyme						9.65e-05	ASCL2,EGR1,EGR2,REST,STAT3,ZEB1	KRAS,MYC,STAT3,TP53
newSNPeffectedTFlist - 2021-07-27 10:33 AM		EGFR	kinase						0.000107	ASCL2,EGR1,EGR3,STAT3,ZEB1	EGFR,STAT3,TP53,Vegf
newSNPeffectedTFlist - 2021-07-27 10:33 AM		KITLG	growth factor						0.000107	EGR1,STAT3,TCF12,TCF3
newSNPeffectedTFlist - 2021-07-27 10:33 AM		MYC	transcription regulator						0.000133	ASCL2,EGR1,EGR2,STAT3,TCF3,TFAP4,ZEB1
newSNPeffectedTFlist - 2021-07-27 10:33 AM		tretinoin	chemical - endogenous mammalian						0.000138	EGR1,NRF1,OLIG2,REST,STAT3,TCF3,TCF4,ZFX
newSNPeffectedTFlist - 2021-07-27 10:33 AM		GAB1	other						0.00014	EGR1,EGR2	ELK1,GAB1,MAPK3
newSNPeffectedTFlist - 2021-07-27 10:33 AM		LY294002	chemical - kinase inhibitor						0.000151	EGR1,EGR2,EGR3,NRF1,ZEB1	CSF1,ELK4,EP300,LY294002,Mek,RB1,STAT3,TP53
newSNPeffectedTFlist - 2021-07-27 10:33 AM		NRTN	growth factor						0.000156	EGR1,EGR2
newSNPeffectedTFlist - 2021-07-27 10:33 AM		HDAC1	transcription regulator						0.00016	ASCL2,EGR1,REST,STAT3
newSNPeffectedTFlist - 2021-07-27 10:33 AM		INSR	kinase						0.000173	EGR1,EGR2,NRF1,REST,ZFX
newSNPeffectedTFlist - 2021-07-27 10:33 AM		DUSP5	phosphatase						0.000174	EGR1,EGR3
newSNPeffectedTFlist - 2021-07-27 10:33 AM		dexamethasone	chemical drug						0.000178	ASCL2,EGR1,EGR2,EGR3,OLIG2,RFX2,RFX5,TCF4,TFAP4
newSNPeffectedTFlist - 2021-07-27 10:33 AM		PD98059	chemical - kinase inhibitor						0.000214	EGR1,EGR2,EGR3,STAT3,TCF3	CREBBP,ELK4,PD98059,SRF
newSNPeffectedTFlist - 2021-07-27 10:33 AM		SOX2-OCT4-NANOG	complex						0.000231	REST,STAT3
newSNPeffectedTFlist - 2021-07-27 10:33 AM		Sch-23390	chemical drug						0.000231	EGR1,EGR2	ELK1,MAPK3,Sch-23390
newSNPeffectedTFlist - 2021-07-27 10:33 AM		IgG	complex						0.000234	EGR1,EGR2,EGR3,STAT3	CSF1,ELK4,IgG,Immunoglobulin,STAT3,TP53
newSNPeffectedTFlist - 2021-07-27 10:33 AM		mifepristone	chemical drug						0.000273	EGR1,EGR2,RFX2,TCF4
newSNPeffectedTFlist - 2021-07-27 10:33 AM		PDGF BB	complex						0.000289	EGR1,EGR2,EGR3,STAT3	PDGF BB,STAT3,TP53
newSNPeffectedTFlist - 2021-07-27 10:33 AM		Mek	group						0.000327	EGR1,EGR2,EGR3,ZEB1	Mek,RB1,STAT3,TP53
newSNPeffectedTFlist - 2021-07-27 10:33 AM		SRF	transcription regulator						0.000341	EGR1,EGR2,EGR3,RFX5
newSNPeffectedTFlist - 2021-07-27 10:33 AM		2-amino-5-phosphonovaleric acid	chemical - other						0.000361	EGR1,EGR2,EGR3
newSNPeffectedTFlist - 2021-07-27 10:33 AM		mir-223	microrna						0.000361	EGR2,EGR3,STAT3
newSNPeffectedTFlist - 2021-07-27 10:33 AM		SH3TC2	other						0.000369	EGR1,EGR2
newSNPeffectedTFlist - 2021-07-27 10:33 AM		losartan potassium	chemical drug						0.000376	EGR1,STAT3,ZEB1
newSNPeffectedTFlist - 2021-07-27 10:33 AM		CBFA2T3	transcription regulator						0.000395	TCF12,TFAP4
newSNPeffectedTFlist - 2021-07-27 10:33 AM		GRHL2	transcription regulator						0.000395	RFX2,ZEB1
newSNPeffectedTFlist - 2021-07-27 10:33 AM		MAC	complex						0.000422	EGR1,EGR2
newSNPeffectedTFlist - 2021-07-27 10:33 AM		PTX3	other						0.000422	EGR2,EGR3
newSNPeffectedTFlist - 2021-07-27 10:33 AM		collagenase	group						0.00045	EGR1,STAT3
newSNPeffectedTFlist - 2021-07-27 10:33 AM		TCR	complex						0.000453	EGR1,EGR2,STAT3,TCF3
newSNPeffectedTFlist - 2021-07-27 10:33 AM		C1QA	other						0.000479	EGR1,STAT3
newSNPeffectedTFlist - 2021-07-27 10:33 AM		Rar	group						0.000508	EGR1,REST
newSNPeffectedTFlist - 2021-07-27 10:33 AM		H89	chemical - kinase inhibitor						0.000519	EGR1,EGR2,EGR3	CREBBP,H89
newSNPeffectedTFlist - 2021-07-27 10:33 AM		POU5F1	transcription regulator						0.00054	OLIG2,REST,TFAP4,ZEB1
newSNPeffectedTFlist - 2021-07-27 10:33 AM		INS	other						0.000548	EGR1,EGR2,NRF1
newSNPeffectedTFlist - 2021-07-27 10:33 AM		EIF2AK4	kinase						0.00057	EGR1,OLIG2
newSNPeffectedTFlist - 2021-07-27 10:33 AM		MIR124	group						0.00057	REST,STAT3
newSNPeffectedTFlist - 2021-07-27 10:33 AM		miR-450a-5p (and other miRNAs w/seed UUUGCGA)	mature microrna						0.00057	TCF4,ZEB1
newSNPeffectedTFlist - 2021-07-27 10:33 AM		IGF2	growth factor						0.000598	EGR1,EGR2,ZEB1
newSNPeffectedTFlist - 2021-07-27 10:33 AM		formaldehyde	chemical - endogenous mammalian						0.000603	EGR1,EGR2	ELK1,MAPK3,formaldehyde
newSNPeffectedTFlist - 2021-07-27 10:33 AM		GNRH	group						0.000636	EGR1,ZEB1
newSNPeffectedTFlist - 2021-07-27 10:33 AM		rasagiline	chemical drug						0.000636	EGR1,EGR3
newSNPeffectedTFlist - 2021-07-27 10:33 AM		H-7	chemical - kinase inhibitor						0.00074	EGR1,STAT3
newSNPeffectedTFlist - 2021-07-27 10:33 AM		4-hydroxytamoxifen	chemical drug						0.00074	EGR1,NRF1,ZEB1
newSNPeffectedTFlist - 2021-07-27 10:33 AM		CGS 21680	chemical reagent						0.000777	EGR1,EGR3
newSNPeffectedTFlist - 2021-07-27 10:33 AM		mir-96	microrna						0.000814	TCF3,ZEB1
newSNPeffectedTFlist - 2021-07-27 10:33 AM		PRC2	complex						0.000931	ASCL2,OLIG2
newSNPeffectedTFlist - 2021-07-27 10:33 AM		ID3	transcription regulator						0.000944	ASCL2,EGR2,TCF4
newSNPeffectedTFlist - 2021-07-27 10:33 AM		TREM1	transmembrane receptor						0.000944	EGR1,EGR2,EGR3
newSNPeffectedTFlist - 2021-07-27 10:33 AM		CCT036477	chemical reagent						0.000984	ASCL2
newSNPeffectedTFlist - 2021-07-27 10:33 AM		CHRM2	g-protein coupled receptor						0.000984	EGR1
newSNPeffectedTFlist - 2021-07-27 10:33 AM		CML advanced glycation end products	chemical reagent						0.000984	EGR1
newSNPeffectedTFlist - 2021-07-27 10:33 AM		Hoxa11os	other						0.000984	STAT3
newSNPeffectedTFlist - 2021-07-27 10:33 AM		KRT15	other						0.000984	TCF3
newSNPeffectedTFlist - 2021-07-27 10:33 AM		PD 123177	chemical reagent						0.000984	ZEB1
newSNPeffectedTFlist - 2021-07-27 10:33 AM		SRRM4	other						0.000984	REST
newSNPeffectedTFlist - 2021-07-27 10:33 AM		TRPM3	ion channel						0.000984	EGR1
newSNPeffectedTFlist - 2021-07-27 10:33 AM		arachidonyl-2-chloroethylamide	chemical reagent						0.000984	EGR1
newSNPeffectedTFlist - 2021-07-27 10:33 AM		cyclothiazide	chemical drug						0.000984	EGR1
newSNPeffectedTFlist - 2021-07-27 10:33 AM		hispidulin	chemical drug						0.000984	EGR1
newSNPeffectedTFlist - 2021-07-27 10:33 AM		miR-454-3p inhibitor	chemical reagent						0.000984	STAT3
newSNPeffectedTFlist - 2021-07-27 10:33 AM		miR-454-3p mimic	chemical reagent						0.000984	STAT3
newSNPeffectedTFlist - 2021-07-27 10:33 AM		ADRA1B	g-protein coupled receptor						0.00101	EGR1,EGR2	ADRA1B,ELK1,MAPK3
newSNPeffectedTFlist - 2021-07-27 10:33 AM		TAF7L	transcription regulator						0.00106	EGR3,ZFX
newSNPeffectedTFlist - 2021-07-27 10:33 AM		decitabine	chemical drug						0.00106	EGR3,STAT3,TCF12,TFAP4,ZEB1
newSNPeffectedTFlist - 2021-07-27 10:33 AM		FASLG	cytokine						0.0011	EGR1,EGR2	ELK1,FASLG,MAPK3
newSNPeffectedTFlist - 2021-07-27 10:33 AM		Histone h3	group						0.00113	ASCL2,EGR1,NRF1,ZEB1
newSNPeffectedTFlist - 2021-07-27 10:33 AM		TIMP3	other						0.00114	EGR2,STAT3
newSNPeffectedTFlist - 2021-07-27 10:33 AM		carrageenan	chemical drug						0.00119	EGR1,EGR2
newSNPeffectedTFlist - 2021-07-27 10:33 AM		mir-182	microrna						0.00119	TCF3,ZEB1
newSNPeffectedTFlist - 2021-07-27 10:33 AM		SP3	transcription regulator						0.0012	EGR1,OLIG2,STAT3
newSNPeffectedTFlist - 2021-07-27 10:33 AM		LIF	cytokine						0.00121	EGR1,OLIG2,STAT3
newSNPeffectedTFlist - 2021-07-27 10:33 AM		FGF2	growth factor						0.00123	EGR1,OLIG2,REST,ZEB1
newSNPeffectedTFlist - 2021-07-27 10:33 AM		TSC22D3	transcription regulator						0.00123	EGR2,EGR3
newSNPeffectedTFlist - 2021-07-27 10:33 AM		LEP	growth factor						0.00124	EGR1,EGR2,RFX1,STAT3
newSNPeffectedTFlist - 2021-07-27 10:33 AM		CD3 group	group						0.00128	EGR2,STAT3
newSNPeffectedTFlist - 2021-07-27 10:33 AM		platelet activating factor	chemical - endogenous mammalian						0.00128	EGR1,EGR2
newSNPeffectedTFlist - 2021-07-27 10:33 AM		quercetin	chemical drug						0.00141	EGR1,NRF1,RFX2
newSNPeffectedTFlist - 2021-07-27 10:33 AM		bicuculline	chemical - endogenous non-mammalian						0.00143	EGR1,EGR2	ELK1,bicuculline
newSNPeffectedTFlist - 2021-07-27 10:33 AM		RB1	transcription regulator						0.00146	EGR1,EGR3,NRF1,ZEB1	RB1,STAT3,TP53
newSNPeffectedTFlist - 2021-07-27 10:33 AM		GNRH1	other						0.00148	EGR1,EGR2	ELK1,FOSL1,GNRH1,MAP2K1/2,MAPK3
newSNPeffectedTFlist - 2021-07-27 10:33 AM		NGF	growth factor						0.00149	EGR1,EGR2,STAT3
newSNPeffectedTFlist - 2021-07-27 10:33 AM		Vegf	group						0.00156	EGR1,EGR3,STAT3,ZEB1	EGFR,STAT3,TP53,Vegf
newSNPeffectedTFlist - 2021-07-27 10:33 AM		IDH1	enzyme						0.00158	EGR1,ZEB1
newSNPeffectedTFlist - 2021-07-27 10:33 AM		dalfampridine	chemical drug						0.00158	EGR1,EGR2
newSNPeffectedTFlist - 2021-07-27 10:33 AM		beta-estradiol	chemical - endogenous mammalian						0.00168	EGR1,EGR2,EGR3,NRF1,RFX5,STAT3,TCF4,ZEB1	RB1,STAT3,TP53,beta-estradiol
newSNPeffectedTFlist - 2021-07-27 10:33 AM		CSF2	cytokine						0.00169	EGR1,EGR2,EGR3,TCF4	CSF2,RARA,RB1,STAT3,TP53
newSNPeffectedTFlist - 2021-07-27 10:33 AM		BCL3	transcription regulator						0.00174	EGR1,EGR2
newSNPeffectedTFlist - 2021-07-27 10:33 AM		CXCR4	g-protein coupled receptor						0.00174	EGR1,ZEB1
newSNPeffectedTFlist - 2021-07-27 10:33 AM		IL6ST	transmembrane receptor						0.00174	EGR1,STAT3
newSNPeffectedTFlist - 2021-07-27 10:33 AM		N-methyl-D-aspartate	chemical drug						0.00174	EGR1,TCF3
newSNPeffectedTFlist - 2021-07-27 10:33 AM		seocalcitol	chemical drug						0.00174	STAT3,TFAP4
newSNPeffectedTFlist - 2021-07-27 10:33 AM		TGFB1	growth factor						0.00176	EGR1,EGR2,EGR3,STAT3,TCF12,TFAP4,ZEB1	CSF3,Immunoglobulin,Mek,RARA,STAT3,TGFB1,TP53,Vegf
newSNPeffectedTFlist - 2021-07-27 10:33 AM		TNF	cytokine						0.00183	ASCL2,EGR1,EGR2,EGR3,RFX2,RFX5,STAT3	CSF3,IgG,Immunoglobulin,RARA,STAT3,TNF,TP53
newSNPeffectedTFlist - 2021-07-27 10:33 AM		SNAI2	transcription regulator						0.00191	EGR2,STAT3
newSNPeffectedTFlist - 2021-07-27 10:33 AM		NFATC3	transcription regulator						0.00197	EGR2,EGR3
newSNPeffectedTFlist - 2021-07-27 10:33 AM		PRMT1	enzyme						0.00197	OLIG2,ZEB1
newSNPeffectedTFlist - 2021-07-27 10:33 AM		AGI-1095	chemical reagent						0.00197	EGR1
newSNPeffectedTFlist - 2021-07-27 10:33 AM		EWSR1-WT1	fusion gene/product						0.00197	EGR1
newSNPeffectedTFlist - 2021-07-27 10:33 AM		FBXO25	enzyme						0.00197	EGR1
newSNPeffectedTFlist - 2021-07-27 10:33 AM		MRGPRX1	g-protein coupled receptor						0.00197	EGR1
newSNPeffectedTFlist - 2021-07-27 10:33 AM		SC144	chemical reagent						0.00197	STAT3
newSNPeffectedTFlist - 2021-07-27 10:33 AM		Z-IL-CHO	chemical - protease inhibitor						0.00197	TCF3
newSNPeffectedTFlist - 2021-07-27 10:33 AM		alsterpaullone	chemical reagent						0.00197	ZEB1
newSNPeffectedTFlist - 2021-07-27 10:33 AM		cyclosporin H	chemical reagent						0.00197	EGR1
newSNPeffectedTFlist - 2021-07-27 10:33 AM		miR-1195 (miRNAs w/seed GAGUUCG)	mature microrna						0.00197	STAT3
newSNPeffectedTFlist - 2021-07-27 10:33 AM		mir-434	microrna						0.00197	STAT3
newSNPeffectedTFlist - 2021-07-27 10:33 AM		nexrutine	chemical drug						0.00197	STAT3
newSNPeffectedTFlist - 2021-07-27 10:33 AM		purvalanol A	chemical reagent						0.00197	ZEB1
newSNPeffectedTFlist - 2021-07-27 10:33 AM		ropinirole	chemical drug						0.00197	EGR1
newSNPeffectedTFlist - 2021-07-27 10:33 AM		TP53	transcription regulator						0.00199	EGR1,EGR2,EGR3,NRF1,STAT3,TCF4,ZEB1	CSF2,Immunoglobulin,Mek,RARA,STAT3,TP53,Vegf
newSNPeffectedTFlist - 2021-07-27 10:33 AM		PDGFB	growth factor						0.00208	EGR1,STAT3
newSNPeffectedTFlist - 2021-07-27 10:33 AM		prexasertib	chemical drug						0.00208	EGR1,EGR3
newSNPeffectedTFlist - 2021-07-27 10:33 AM		CSF1	cytokine						0.0021	EGR1,EGR2,EGR3	CSF1,CSF2,CSF3,ELK4,IgG,Mek,RARA,SRF,STAT3,TP53
newSNPeffectedTFlist - 2021-07-27 10:33 AM		ELK1	transcription regulator						0.0022	EGR1,EGR2
newSNPeffectedTFlist - 2021-07-27 10:33 AM		cyclic AMP	chemical - endogenous mammalian						0.00226	EGR1,EGR2,STAT3
newSNPeffectedTFlist - 2021-07-27 10:33 AM		GDNF	growth factor						0.00226	EGR1,EGR2	ELK1,GDNF,MAPK3
newSNPeffectedTFlist - 2021-07-27 10:33 AM		PKM	kinase						0.00226	EGR1,STAT3
newSNPeffectedTFlist - 2021-07-27 10:33 AM		silibinin	chemical drug						0.00226	EGR1,ZEB1
newSNPeffectedTFlist - 2021-07-27 10:33 AM		TSC1	other						0.00233	ASCL2,EGR2
newSNPeffectedTFlist - 2021-07-27 10:33 AM		NRG1	growth factor						0.00233	EGR1,EGR2,EGR3	Mek,NRG1,STAT3,TP53
newSNPeffectedTFlist - 2021-07-27 10:33 AM		LDL	complex						0.00236	EGR1,EGR3,STAT3	EGFR,IgG,LDL,STAT3,Vegf
newSNPeffectedTFlist - 2021-07-27 10:33 AM		sulindac sulfide	chemical drug						0.00239	EGR1,STAT3
newSNPeffectedTFlist - 2021-07-27 10:33 AM		IFNG	cytokine						0.00245	EGR1,EGR2,EGR3,RFX5,STAT3,ZFX	CSF3,IFNG,RARA,STAT3
newSNPeffectedTFlist - 2021-07-27 10:33 AM		MEF2D	transcription regulator						0.00252	EGR2,ZEB1
newSNPeffectedTFlist - 2021-07-27 10:33 AM		PRKCE	kinase						0.00265	EGR1,STAT3
newSNPeffectedTFlist - 2021-07-27 10:33 AM		LDB1	transcription regulator						0.00269	STAT3,TCF12,ZEB1
newSNPeffectedTFlist - 2021-07-27 10:33 AM		LMO2	transcription regulator						0.00272	STAT3,TCF12,ZEB1
newSNPeffectedTFlist - 2021-07-27 10:33 AM		(+)-MK-801	chemical drug						0.00272	EGR1,STAT3
newSNPeffectedTFlist - 2021-07-27 10:33 AM		MAP2K1/2	group						0.00272	EGR1,EGR2	ELK1,FOSL1,MAP2K1/2,MAPK3
newSNPeffectedTFlist - 2021-07-27 10:33 AM		IL5	cytokine						0.00277	EGR1,EGR2,EGR3	CSF2,IL5,RARA,STAT3,TP53
newSNPeffectedTFlist - 2021-07-27 10:33 AM		GATA1	transcription regulator						0.00291	EGR1,TCF4,ZEB1
newSNPeffectedTFlist - 2021-07-27 10:33 AM		1,4,5-IP3	chemical - endogenous mammalian						0.00295	EGR3
newSNPeffectedTFlist - 2021-07-27 10:33 AM		2-amino-3-phosphonopropionic acid	chemical - endogenous mammalian						0.00295	EGR1
newSNPeffectedTFlist - 2021-07-27 10:33 AM		CHD5	enzyme						0.00295	ZEB1
newSNPeffectedTFlist - 2021-07-27 10:33 AM		ESRP2	other						0.00295	ZEB1
newSNPeffectedTFlist - 2021-07-27 10:33 AM		INTS11	other						0.00295	EGR1
newSNPeffectedTFlist - 2021-07-27 10:33 AM		Irs4	other						0.00295	EGR1
newSNPeffectedTFlist - 2021-07-27 10:33 AM		LZTS2	other						0.00295	TCF3
newSNPeffectedTFlist - 2021-07-27 10:33 AM		RAB11FIP1	other						0.00295	ZEB1
newSNPeffectedTFlist - 2021-07-27 10:33 AM		RADIL	other						0.00295	ZEB1
newSNPeffectedTFlist - 2021-07-27 10:33 AM		RPS6KA2	kinase						0.00295	EGR1
newSNPeffectedTFlist - 2021-07-27 10:33 AM		Ribosomal Subunit 80S	complex						0.00295	EGR1
newSNPeffectedTFlist - 2021-07-27 10:33 AM		SPTBN1	other						0.00295	STAT3
newSNPeffectedTFlist - 2021-07-27 10:33 AM		STIP1	other						0.00295	STAT3
newSNPeffectedTFlist - 2021-07-27 10:33 AM		ZNF335	transcription regulator						0.00295	REST
newSNPeffectedTFlist - 2021-07-27 10:33 AM		ZNRD1ASP	other						0.00295	ZEB1
newSNPeffectedTFlist - 2021-07-27 10:33 AM		miR-194-5p (miRNAs w/seed GUAACAG)	mature microrna						0.00295	ZEB1
newSNPeffectedTFlist - 2021-07-27 10:33 AM		muscarine	chemical toxicant						0.00295	EGR1
newSNPeffectedTFlist - 2021-07-27 10:33 AM		pregnenolone sulfate	chemical - endogenous mammalian						0.00295	EGR1
newSNPeffectedTFlist - 2021-07-27 10:33 AM		lipopolysaccharide	chemical drug						0.00311	EGR1,EGR2,EGR3,STAT3,TCF3,TCF4,ZEB1	Mek,RB1,STAT3,TP53,Vegf,beta-estradiol,lipopolysaccharide
newSNPeffectedTFlist - 2021-07-27 10:33 AM		tazemetostat	chemical drug						0.00319	STAT3,TCF12,ZEB1
newSNPeffectedTFlist - 2021-07-27 10:33 AM		CD3	complex						0.00321	EGR2,EGR3,TCF3,TFCP2
newSNPeffectedTFlist - 2021-07-27 10:33 AM		FOSL1	transcription regulator						0.00321	EGR1,EGR2
newSNPeffectedTFlist - 2021-07-27 10:33 AM		GAST	other						0.00321	EGR1,STAT3
newSNPeffectedTFlist - 2021-07-27 10:33 AM		LYN	kinase						0.00321	EGR1,STAT3
newSNPeffectedTFlist - 2021-07-27 10:33 AM		MAPK3	kinase						0.00321	EGR1,EGR2	ELK1,MAPK3
newSNPeffectedTFlist - 2021-07-27 10:33 AM		YY1	transcription regulator						0.00328	EGR1,REST,TCF4
newSNPeffectedTFlist - 2021-07-27 10:33 AM		EML4-ALK	fusion gene/product						0.00329	EGR1,STAT3
newSNPeffectedTFlist - 2021-07-27 10:33 AM		ERK1/2	group						0.00331	EGR1,OLIG2,ZEB1
newSNPeffectedTFlist - 2021-07-27 10:33 AM		DICER1	enzyme						0.00334	EGR1,EGR2,EGR3
newSNPeffectedTFlist - 2021-07-27 10:33 AM		NPC1	transporter						0.00336	EGR1,STAT3
newSNPeffectedTFlist - 2021-07-27 10:33 AM		SP2509	chemical reagent						0.00337	STAT3,TCF12,ZEB1
newSNPeffectedTFlist - 2021-07-27 10:33 AM		resveratrol	chemical drug						0.00337	EGR1,NRF1,ZEB1	RB1,TP53,resveratrol
newSNPeffectedTFlist - 2021-07-27 10:33 AM		haloperidol	chemical drug						0.00344	EGR1,OLIG2
newSNPeffectedTFlist - 2021-07-27 10:33 AM		miR-17-5p (and other miRNAs w/seed AAAGUGC)	mature microrna						0.00344	EGR2,STAT3
newSNPeffectedTFlist - 2021-07-27 10:33 AM		SOCS3	phosphatase						0.00367	EGR1,STAT3
newSNPeffectedTFlist - 2021-07-27 10:33 AM		RARG	ligand-dependent nuclear receptor						0.00382	EGR1,EGR2
newSNPeffectedTFlist - 2021-07-27 10:33 AM		2,4-diamino-6-hydroxypyrimidine	chemical reagent						0.00393	NRF1
newSNPeffectedTFlist - 2021-07-27 10:33 AM		ABI1	other						0.00393	EGR1
newSNPeffectedTFlist - 2021-07-27 10:33 AM		B9D1	other						0.00393	OLIG2
newSNPeffectedTFlist - 2021-07-27 10:33 AM		CCKAR	g-protein coupled receptor						0.00393	EGR1
newSNPeffectedTFlist - 2021-07-27 10:33 AM		CHRM4	g-protein coupled receptor						0.00393	EGR1
newSNPeffectedTFlist - 2021-07-27 10:33 AM		Esr1-Esr1-estrogen-estrogen	complex						0.00393	NRF1
newSNPeffectedTFlist - 2021-07-27 10:33 AM		KD025	chemical drug						0.00393	STAT3
newSNPeffectedTFlist - 2021-07-27 10:33 AM		LBX1	transcription regulator						0.00393	ZEB1
newSNPeffectedTFlist - 2021-07-27 10:33 AM		LINC00887	other						0.00393	ZEB1
newSNPeffectedTFlist - 2021-07-27 10:33 AM		LSINCT5	other						0.00393	STAT3
newSNPeffectedTFlist - 2021-07-27 10:33 AM		OSMI-1	chemical reagent						0.00393	ZEB1
newSNPeffectedTFlist - 2021-07-27 10:33 AM		SHP	group						0.00393	EGR1
newSNPeffectedTFlist - 2021-07-27 10:33 AM		SNHG16	other						0.00393	ZEB1
newSNPeffectedTFlist - 2021-07-27 10:33 AM		TMEM231	other						0.00393	OLIG2
newSNPeffectedTFlist - 2021-07-27 10:33 AM		atipamezole	chemical drug						0.00393	EGR1
newSNPeffectedTFlist - 2021-07-27 10:33 AM		yohimbine	chemical drug						0.00393	EGR1
newSNPeffectedTFlist - 2021-07-27 10:33 AM		Ige	complex						0.00412	EGR1,EGR2,RFX2
newSNPeffectedTFlist - 2021-07-27 10:33 AM		BDNF	growth factor						0.00415	EGR1,EGR2,EGR3
newSNPeffectedTFlist - 2021-07-27 10:33 AM		progesterone	chemical - endogenous mammalian						0.0042	BHLHA15,EGR1,STAT3,ZEB1
newSNPeffectedTFlist - 2021-07-27 10:33 AM		1-methyl-4-phenyl-1,2,3,6-tetrahydropyridine	chemical toxicant						0.00423	EGR1,EGR3
newSNPeffectedTFlist - 2021-07-27 10:33 AM		Creb	group						0.00429	EGR1,EGR3,THAP1
newSNPeffectedTFlist - 2021-07-27 10:33 AM		SPIB	transcription regulator						0.00431	EGR1,EGR2
newSNPeffectedTFlist - 2021-07-27 10:33 AM		phosphate	chemical - endogenous mammalian						0.0044	EGR1,TFCP2
newSNPeffectedTFlist - 2021-07-27 10:33 AM		IL3	cytokine						0.00444	EGR1,EGR2,EGR3	IL3,Mek,STAT3,TP53
newSNPeffectedTFlist - 2021-07-27 10:33 AM		F2R	g-protein coupled receptor						0.00457	EGR1,EGR3
newSNPeffectedTFlist - 2021-07-27 10:33 AM		CGA	other						0.00466	BHLHA15,EGR2
newSNPeffectedTFlist - 2021-07-27 10:33 AM		HTT	transcription regulator						0.00484	EGR1,EGR2,NRF1,TCF3	EP300,HTT
newSNPeffectedTFlist - 2021-07-27 10:33 AM		ADRA1	group						0.00491	EGR1
newSNPeffectedTFlist - 2021-07-27 10:33 AM		DIM-C-pPhCO2Me	chemical reagent						0.00491	ZEB1
newSNPeffectedTFlist - 2021-07-27 10:33 AM		GALNT4	enzyme						0.00491	ZEB1
newSNPeffectedTFlist - 2021-07-27 10:33 AM		KIDINS220	transcription regulator						0.00491	EGR1
newSNPeffectedTFlist - 2021-07-27 10:33 AM		LY379196	chemical - kinase inhibitor						0.00491	EGR1
newSNPeffectedTFlist - 2021-07-27 10:33 AM		PHLDA2	other						0.00491	ASCL2
newSNPeffectedTFlist - 2021-07-27 10:33 AM		ZBTB46	transcription regulator						0.00491	STAT3
newSNPeffectedTFlist - 2021-07-27 10:33 AM		mir-191	microrna						0.00491	TCF3
newSNPeffectedTFlist - 2021-07-27 10:33 AM		phenylmethylsulfonyl fluoride	chemical - protease inhibitor						0.00491	STAT3
newSNPeffectedTFlist - 2021-07-27 10:33 AM		retaspimycin	chemical drug						0.00491	STAT3
newSNPeffectedTFlist - 2021-07-27 10:33 AM		sGC	complex						0.00491	EGR1
newSNPeffectedTFlist - 2021-07-27 10:33 AM		styrene	chemical toxicant						0.00491	EGR1
newSNPeffectedTFlist - 2021-07-27 10:33 AM		triiodothyronine, reverse	chemical - endogenous mammalian						0.00491	EGR1
newSNPeffectedTFlist - 2021-07-27 10:33 AM		CD28	transmembrane receptor						0.00492	EGR2,STAT3,TFCP2
newSNPeffectedTFlist - 2021-07-27 10:33 AM		acyline	biologic drug						0.00492	EGR1,TCF4
newSNPeffectedTFlist - 2021-07-27 10:33 AM		HAVCR1	other						0.00501	EGR2,STAT3
newSNPeffectedTFlist - 2021-07-27 10:33 AM		Mapk	group						0.00501	EGR1,OLIG2
newSNPeffectedTFlist - 2021-07-27 10:33 AM		potassium chloride	chemical drug						0.00501	EGR1,EGR2	ELK1,MAPK3,potassium chloride
newSNPeffectedTFlist - 2021-07-27 10:33 AM		VIP	other						0.0051	EGR2,EGR3
newSNPeffectedTFlist - 2021-07-27 10:33 AM		caffeic acid phenethyl ester	chemical drug						0.0051	EGR1,STAT3
newSNPeffectedTFlist - 2021-07-27 10:33 AM		bucladesine	chemical toxicant						0.00523	EGR1,EGR2,ZEB1
newSNPeffectedTFlist - 2021-07-27 10:33 AM		RARA	ligand-dependent nuclear receptor						0.00527	EGR1,EGR2,EGR3
newSNPeffectedTFlist - 2021-07-27 10:33 AM		EOMES	transcription regulator						0.00547	STAT3,TCF4
newSNPeffectedTFlist - 2021-07-27 10:33 AM		tetradecanoylphorbol acetate	chemical drug						0.00552	EGR1,EGR2,EGR3,STAT3,ZEB1	Mek,PDGF BB,RB1,STAT3,TP53,Vegf,tetradecanoylphorbol acetate
newSNPeffectedTFlist - 2021-07-27 10:33 AM		forskolin	chemical toxicant						0.00564	EGR1,STAT3,TCF3,ZEB1	CTNNB1,forskolin
newSNPeffectedTFlist - 2021-07-27 10:33 AM		5-N-ethylcarboxamido adenosine	chemical reagent						0.00576	EGR1,EGR2	5-N-ethylcarboxamido adenosine,ELK1,MAPK3
newSNPeffectedTFlist - 2021-07-27 10:33 AM		P38 MAPK	group						0.00577	EGR1,EGR2,TCF3
newSNPeffectedTFlist - 2021-07-27 10:33 AM		TGFB2	growth factor						0.00585	EGR1,EGR2
newSNPeffectedTFlist - 2021-07-27 10:33 AM		6,7-dinitroquinoxaline-2,3-dione	chemical reagent						0.00589	EGR1
newSNPeffectedTFlist - 2021-07-27 10:33 AM		6-cyano-7-nitroquinoxaline-2,3-dione	chemical reagent						0.00589	EGR1
newSNPeffectedTFlist - 2021-07-27 10:33 AM		ADAM19	peptidase						0.00589	EGR2
newSNPeffectedTFlist - 2021-07-27 10:33 AM		CCN6	growth factor						0.00589	ZEB1
newSNPeffectedTFlist - 2021-07-27 10:33 AM		CLDN1	other						0.00589	ZEB1
newSNPeffectedTFlist - 2021-07-27 10:33 AM		F2RL3	g-protein coupled receptor						0.00589	EGR1
newSNPeffectedTFlist - 2021-07-27 10:33 AM		Irs3	other						0.00589	EGR1
newSNPeffectedTFlist - 2021-07-27 10:33 AM		OLIG1	transcription regulator						0.00589	OLIG2
newSNPeffectedTFlist - 2021-07-27 10:33 AM		PPID	enzyme						0.00589	ZEB1
newSNPeffectedTFlist - 2021-07-27 10:33 AM		RAB7A	enzyme						0.00589	EGR1
newSNPeffectedTFlist - 2021-07-27 10:33 AM		SB-505124	chemical - kinase inhibitor						0.00589	ZEB1
newSNPeffectedTFlist - 2021-07-27 10:33 AM		SERCA	group						0.00589	EGR1
newSNPeffectedTFlist - 2021-07-27 10:33 AM		SERPIND1	other						0.00589	EGR1
newSNPeffectedTFlist - 2021-07-27 10:33 AM		TNFRSF10A	transmembrane receptor						0.00589	STAT3
newSNPeffectedTFlist - 2021-07-27 10:33 AM		VAV	group						0.00589	STAT3
newSNPeffectedTFlist - 2021-07-27 10:33 AM		alpha-hydroxyglutarate	chemical - endogenous mammalian						0.00589	ZEB1
newSNPeffectedTFlist - 2021-07-27 10:33 AM		bisphosphonate	chemical drug						0.00589	STAT3
newSNPeffectedTFlist - 2021-07-27 10:33 AM		juglone	chemical toxicant						0.00589	EGR1
newSNPeffectedTFlist - 2021-07-27 10:33 AM		pyrvinium	chemical drug						0.00589	REST
newSNPeffectedTFlist - 2021-07-27 10:33 AM		quisqualic acid	chemical - endogenous non-mammalian						0.00589	EGR1
newSNPeffectedTFlist - 2021-07-27 10:33 AM		ruboxistaurin	chemical drug						0.00589	EGR1
newSNPeffectedTFlist - 2021-07-27 10:33 AM		Akt	group						0.00616	EGR2,NRF1,ZEB1
newSNPeffectedTFlist - 2021-07-27 10:33 AM		AMPK	complex						0.00625	EGR1,NRF1
newSNPeffectedTFlist - 2021-07-27 10:33 AM		CREBBP	transcription regulator						0.00661	EGR1,EGR2,EGR3
newSNPeffectedTFlist - 2021-07-27 10:33 AM		CD40LG	cytokine						0.00675	EGR1,STAT3,TFAP4
newSNPeffectedTFlist - 2021-07-27 10:33 AM		FGF1	growth factor						0.00676	EGR1,TCF3
newSNPeffectedTFlist - 2021-07-27 10:33 AM		ADCYAP1R1	g-protein coupled receptor						0.00687	EGR2
newSNPeffectedTFlist - 2021-07-27 10:33 AM		AGR2	other						0.00687	EGR1
newSNPeffectedTFlist - 2021-07-27 10:33 AM		AP20187	chemical reagent						0.00687	EGR1
newSNPeffectedTFlist - 2021-07-27 10:33 AM		ASCL2	transcription regulator						0.00687	EGR1
newSNPeffectedTFlist - 2021-07-27 10:33 AM		BANP	other						0.00687	STAT3
newSNPeffectedTFlist - 2021-07-27 10:33 AM		MAD2L2	enzyme						0.00687	EGR1
newSNPeffectedTFlist - 2021-07-27 10:33 AM		PTBP3	other						0.00687	ZEB1
newSNPeffectedTFlist - 2021-07-27 10:33 AM		STIM2	transporter						0.00687	STAT3
newSNPeffectedTFlist - 2021-07-27 10:33 AM		TRIM29	transcription regulator						0.00687	ZEB1
newSNPeffectedTFlist - 2021-07-27 10:33 AM		ZNF652	other						0.00687	TCF12
newSNPeffectedTFlist - 2021-07-27 10:33 AM		histidinol	chemical - endogenous mammalian						0.00687	EGR1
newSNPeffectedTFlist - 2021-07-27 10:33 AM		miR-508-3p inhibitor	chemical reagent						0.00687	ZEB1
newSNPeffectedTFlist - 2021-07-27 10:33 AM		nigericin	chemical drug						0.00687	OLIG2
newSNPeffectedTFlist - 2021-07-27 10:33 AM		volinanserin	chemical drug						0.00687	EGR1
newSNPeffectedTFlist - 2021-07-27 10:33 AM		CDKN1B	kinase						0.00697	EGR1,STAT3
newSNPeffectedTFlist - 2021-07-27 10:33 AM		SRC	kinase						0.00697	STAT3,ZEB1
newSNPeffectedTFlist - 2021-07-27 10:33 AM		TCF7L2	transcription regulator						0.00698	OLIG2,STAT3,ZEB1
newSNPeffectedTFlist - 2021-07-27 10:33 AM		MECP2	transcription regulator						0.00707	EGR1,REST
newSNPeffectedTFlist - 2021-07-27 10:33 AM		SB-431542	chemical reagent						0.00707	ASCL2,STAT3
newSNPeffectedTFlist - 2021-07-27 10:33 AM		RAS	group						0.00739	EGR1,ZEB1
newSNPeffectedTFlist - 2021-07-27 10:33 AM		Sb202190	chemical - kinase inhibitor						0.0075	EGR1,ZEB1
newSNPeffectedTFlist - 2021-07-27 10:33 AM		TCF3	transcription regulator						0.00762	BHLHA15,TCF12,TCF3
newSNPeffectedTFlist - 2021-07-27 10:33 AM		Immunoglobulin	complex						0.00781	EGR1,EGR2,EGR3,STAT3	IgG,Immunoglobulin,RB1,STAT3,TP53
newSNPeffectedTFlist - 2021-07-27 10:33 AM		KDM5B	transcription regulator						0.00783	EGR1,NEUROD2
newSNPeffectedTFlist - 2021-07-27 10:33 AM		NANOG	transcription regulator						0.00783	EGR1,TFAP4
newSNPeffectedTFlist - 2021-07-27 10:33 AM		semaxinib	chemical drug						0.00783	EGR1,EGR2
newSNPeffectedTFlist - 2021-07-27 10:33 AM		AGI-1067	chemical drug						0.00784	EGR1
newSNPeffectedTFlist - 2021-07-27 10:33 AM		CUL7	enzyme						0.00784	ZEB1
newSNPeffectedTFlist - 2021-07-27 10:33 AM		CYTOR	other						0.00784	STAT3
newSNPeffectedTFlist - 2021-07-27 10:33 AM		DUOXA1	other						0.00784	NEUROD2
newSNPeffectedTFlist - 2021-07-27 10:33 AM		FANCA	other						0.00784	EGR1
newSNPeffectedTFlist - 2021-07-27 10:33 AM		GSC	transcription regulator						0.00784	ZEB1
newSNPeffectedTFlist - 2021-07-27 10:33 AM		L-type Calcium Channel	complex						0.00784	EGR1
newSNPeffectedTFlist - 2021-07-27 10:33 AM		NEU3	enzyme						0.00784	EGR1
newSNPeffectedTFlist - 2021-07-27 10:33 AM		OVOL1	transcription regulator						0.00784	TFAP4
newSNPeffectedTFlist - 2021-07-27 10:33 AM		PIWIL2	enzyme						0.00784	STAT3
newSNPeffectedTFlist - 2021-07-27 10:33 AM		PLCD1	enzyme						0.00784	ZEB1
newSNPeffectedTFlist - 2021-07-27 10:33 AM		TAF1C	transcription regulator						0.00784	TFAP4
newSNPeffectedTFlist - 2021-07-27 10:33 AM		ZNF382	transcription regulator						0.00784	STAT3
newSNPeffectedTFlist - 2021-07-27 10:33 AM		alpha-tocopherol succinate	chemical drug						0.00784	EGR1
newSNPeffectedTFlist - 2021-07-27 10:33 AM		buserelin	biologic drug						0.00784	EGR1
newSNPeffectedTFlist - 2021-07-27 10:33 AM		hydrogel	chemical drug						0.00784	ZEB1
newSNPeffectedTFlist - 2021-07-27 10:33 AM		miR-140-5p (and other miRNAs w/seed AGUGGUU)	mature microrna						0.00784	EGR2
newSNPeffectedTFlist - 2021-07-27 10:33 AM		miR-192-5p (and other miRNAs w/seed UGACCUA)	mature microrna						0.00784	ZEB1
newSNPeffectedTFlist - 2021-07-27 10:33 AM		pranlukast	chemical drug						0.00784	EGR1
newSNPeffectedTFlist - 2021-07-27 10:33 AM		teasaponin	chemical - endogenous non-mammalian						0.00784	STAT3
newSNPeffectedTFlist - 2021-07-27 10:33 AM		ATF3	transcription regulator						0.00794	BHLHA15,STAT3
newSNPeffectedTFlist - 2021-07-27 10:33 AM		SP110	transcription regulator						0.00839	EGR3,TCF3
newSNPeffectedTFlist - 2021-07-27 10:33 AM		ciglitazone	chemical drug						0.00839	OLIG2,REST
newSNPeffectedTFlist - 2021-07-27 10:33 AM		SIRT1	transcription regulator						0.00855	NRF1,STAT3,ZEB1
newSNPeffectedTFlist - 2021-07-27 10:33 AM		Pka	complex						0.00863	EGR1,TCF3
newSNPeffectedTFlist - 2021-07-27 10:33 AM		IRF8	transcription regulator						0.00874	EGR1,EGR2
newSNPeffectedTFlist - 2021-07-27 10:33 AM		ethanol	chemical - endogenous mammalian						0.00877	ASCL2,EGR1,STAT3	HDAC1,ethanol
newSNPeffectedTFlist - 2021-07-27 10:33 AM		1,1-bis(3'-indolyl)-1-(4-hydroxyphenyl)methane	chemical reagent						0.00882	ZEB1
newSNPeffectedTFlist - 2021-07-27 10:33 AM		ARID5A	transcription regulator						0.00882	STAT3
newSNPeffectedTFlist - 2021-07-27 10:33 AM		BCKDK	kinase						0.00882	OLIG2
newSNPeffectedTFlist - 2021-07-27 10:33 AM		D-thioctic acid	chemical - endogenous mammalian						0.00882	NRF1
newSNPeffectedTFlist - 2021-07-27 10:33 AM		DIAPH1	other						0.00882	EGR1
newSNPeffectedTFlist - 2021-07-27 10:33 AM		GUSB	enzyme						0.00882	EGR2
newSNPeffectedTFlist - 2021-07-27 10:33 AM		L-N6-(1-iminoethyl)-lysine	chemical reagent						0.00882	STAT3
newSNPeffectedTFlist - 2021-07-27 10:33 AM		Mup1 (includes others)	other						0.00882	NRF1
newSNPeffectedTFlist - 2021-07-27 10:33 AM		Pde	group						0.00882	NRF1
newSNPeffectedTFlist - 2021-07-27 10:33 AM		RP 73401	chemical toxicant						0.00882	EGR1
newSNPeffectedTFlist - 2021-07-27 10:33 AM		TKT	enzyme						0.00882	STAT3
newSNPeffectedTFlist - 2021-07-27 10:33 AM		UBQLN1	other						0.00882	ZEB1
newSNPeffectedTFlist - 2021-07-27 10:33 AM		nicotiflorin	chemical reagent						0.00882	STAT3
newSNPeffectedTFlist - 2021-07-27 10:33 AM		quisinostat	chemical drug						0.00882	ZEB1
newSNPeffectedTFlist - 2021-07-27 10:33 AM		tolbutamide	chemical drug						0.00882	EGR1
newSNPeffectedTFlist - 2021-07-27 10:33 AM		EP300	transcription regulator						0.00904	EGR1,EGR2,NRF1
newSNPeffectedTFlist - 2021-07-27 10:33 AM		FOXM1	transcription regulator						0.00909	STAT3,ZEB1
newSNPeffectedTFlist - 2021-07-27 10:33 AM		IL27	cytokine						0.00909	EGR1,EGR2
newSNPeffectedTFlist - 2021-07-27 10:33 AM		PPARGC1A	transcription regulator						0.0091	NRF1,STAT3,TCF4
newSNPeffectedTFlist - 2021-07-27 10:33 AM		HDAC2	transcription regulator						0.00921	ASCL2,EGR1
newSNPeffectedTFlist - 2021-07-27 10:33 AM		NCOA1	transcription regulator						0.00921	EGR1,RFX1
newSNPeffectedTFlist - 2021-07-27 10:33 AM		halofuginone	chemical drug						0.00958	EGR1,TCF4
newSNPeffectedTFlist - 2021-07-27 10:33 AM		6-amino-4-(4-phenoxyphenylethylamino)quinazoline	chemical reagent						0.0098	TCF12
newSNPeffectedTFlist - 2021-07-27 10:33 AM		CD244	transmembrane receptor						0.0098	EGR1
newSNPeffectedTFlist - 2021-07-27 10:33 AM		CYSLTR2	g-protein coupled receptor						0.0098	EGR1
newSNPeffectedTFlist - 2021-07-27 10:33 AM		DCLK1	kinase						0.0098	ZEB1
newSNPeffectedTFlist - 2021-07-27 10:33 AM		HCRT	other						0.0098	EGR1
newSNPeffectedTFlist - 2021-07-27 10:33 AM		IH636 grape seed proanthocyanidin extract	chemical drug						0.0098	NRF1
newSNPeffectedTFlist - 2021-07-27 10:33 AM		INCB054329	chemical drug						0.0098	STAT3
newSNPeffectedTFlist - 2021-07-27 10:33 AM		LINC01139	other						0.0098	EGR1
newSNPeffectedTFlist - 2021-07-27 10:33 AM		PDGFA	growth factor						0.0098	EGR1
newSNPeffectedTFlist - 2021-07-27 10:33 AM		PEA15	transporter						0.0098	EGR2
newSNPeffectedTFlist - 2021-07-27 10:33 AM		RCOR2	transcription regulator						0.0098	REST
newSNPeffectedTFlist - 2021-07-27 10:33 AM		TDGF1	growth factor						0.0098	STAT3
newSNPeffectedTFlist - 2021-07-27 10:33 AM		TP53BP2	other						0.0098	ZEB1
newSNPeffectedTFlist - 2021-07-27 10:33 AM		acetic acid	chemical - endogenous mammalian						0.0098	EGR1
newSNPeffectedTFlist - 2021-07-27 10:33 AM		calmidazolium	chemical drug						0.0098	EGR1
newSNPeffectedTFlist - 2021-07-27 10:33 AM		trifluoperazine	chemical drug						0.0098	EGR1
newSNPeffectedTFlist - 2021-07-27 10:33 AM		urea	chemical - endogenous mammalian						0.0098	EGR1
newSNPeffectedTFlist - 2021-07-27 10:33 AM		CAV1	transmembrane receptor						0.00994	EGR1,ZEB1
newSNPeffectedTFlist - 2021-07-27 10:33 AM		JAK2	kinase						0.0101	EGR1,STAT3
newSNPeffectedTFlist - 2021-07-27 10:33 AM		REST	transcription regulator						0.0101	ASCL2,REST
newSNPeffectedTFlist - 2021-07-27 10:33 AM		cytokine	group						0.0101	EGR1,STAT3
newSNPeffectedTFlist - 2021-07-27 10:33 AM		CREM	transcription regulator						0.0103	EGR1,EGR2
newSNPeffectedTFlist - 2021-07-27 10:33 AM		SNAI1	transcription regulator						0.0106	OLIG2,ZEB1
newSNPeffectedTFlist - 2021-07-27 10:33 AM		(2-(2-(4-methylthiazol-5-yl)ethoxy)-2-oxoethyl)triphenylphosphonium bromide	chemical reagent						0.0108	NRF1
newSNPeffectedTFlist - 2021-07-27 10:33 AM		(Z,E)-5-(4-ethylbenzylidine)-2-thioxothiazolidin-4-one	chemical reagent						0.0108	ZEB1
newSNPeffectedTFlist - 2021-07-27 10:33 AM		CHRM3	g-protein coupled receptor						0.0108	EGR1
newSNPeffectedTFlist - 2021-07-27 10:33 AM		DGCR5	other						0.0108	ZEB1
newSNPeffectedTFlist - 2021-07-27 10:33 AM		ELK3	transcription regulator						0.0108	EGR1
newSNPeffectedTFlist - 2021-07-27 10:33 AM		ERRFI1	other						0.0108	STAT3
newSNPeffectedTFlist - 2021-07-27 10:33 AM		G2535	chemical reagent						0.0108	ZEB1
newSNPeffectedTFlist - 2021-07-27 10:33 AM		GPR132	g-protein coupled receptor						0.0108	EGR1
newSNPeffectedTFlist - 2021-07-27 10:33 AM		HSP90AA1	enzyme						0.0108	TCF12
newSNPeffectedTFlist - 2021-07-27 10:33 AM		JMJD1C	enzyme						0.0108	EGR1
newSNPeffectedTFlist - 2021-07-27 10:33 AM		KLB	enzyme						0.0108	EGR1
newSNPeffectedTFlist - 2021-07-27 10:33 AM		LGALS7/LGALS7B	other						0.0108	EGR1
newSNPeffectedTFlist - 2021-07-27 10:33 AM		PTCSC3	other						0.0108	STAT3
newSNPeffectedTFlist - 2021-07-27 10:33 AM		SNHG20	other						0.0108	ZEB1
newSNPeffectedTFlist - 2021-07-27 10:33 AM		ST3-Hel2A-2	chemical reagent						0.0108	EGR2
newSNPeffectedTFlist - 2021-07-27 10:33 AM		VLDLR	transporter						0.0108	STAT3
newSNPeffectedTFlist - 2021-07-27 10:33 AM		WWP2	enzyme						0.0108	EGR2
newSNPeffectedTFlist - 2021-07-27 10:33 AM		ZFAS1	other						0.0108	ZEB1
newSNPeffectedTFlist - 2021-07-27 10:33 AM		astragalin	chemical - endogenous non-mammalian						0.0108	STAT3
newSNPeffectedTFlist - 2021-07-27 10:33 AM		clonidine	chemical drug						0.0108	EGR1
newSNPeffectedTFlist - 2021-07-27 10:33 AM		sesame oil	chemical reagent						0.0108	EGR1
newSNPeffectedTFlist - 2021-07-27 10:33 AM		FOXO1	transcription regulator						0.0108	EGR1,EGR2,ZEB1
newSNPeffectedTFlist - 2021-07-27 10:33 AM		EGR2	transcription regulator						0.011	EGR1,EGR2
newSNPeffectedTFlist - 2021-07-27 10:33 AM		TSC2	other						0.011	ASCL2,EGR1
newSNPeffectedTFlist - 2021-07-27 10:33 AM		valproic acid	chemical drug						0.0112	STAT3,TCF3,ZEB1
newSNPeffectedTFlist - 2021-07-27 10:33 AM		Hdac	group						0.0116	EGR1,EGR3
newSNPeffectedTFlist - 2021-07-27 10:33 AM		TWIST1	transcription regulator						0.0116	TCF3,ZEB1
newSNPeffectedTFlist - 2021-07-27 10:33 AM		APC	enzyme						0.0117	ASCL2,ZEB1
newSNPeffectedTFlist - 2021-07-27 10:33 AM		BBP-398	chemical drug						0.0117	EGR1
newSNPeffectedTFlist - 2021-07-27 10:33 AM		DRD1	g-protein coupled receptor						0.0117	EGR1
newSNPeffectedTFlist - 2021-07-27 10:33 AM		GNA11	enzyme						0.0117	EGR3
newSNPeffectedTFlist - 2021-07-27 10:33 AM		L-histidine	chemical - endogenous mammalian						0.0117	EGR1
newSNPeffectedTFlist - 2021-07-27 10:33 AM		Mt	group						0.0117	NRF1
newSNPeffectedTFlist - 2021-07-27 10:33 AM		PINK1	kinase						0.0117	STAT3
newSNPeffectedTFlist - 2021-07-27 10:33 AM		RSPO1	other						0.0117	ASCL2
newSNPeffectedTFlist - 2021-07-27 10:33 AM		SR 144528	chemical reagent						0.0117	EGR1
newSNPeffectedTFlist - 2021-07-27 10:33 AM		TYRO3	kinase						0.0117	EGR2
newSNPeffectedTFlist - 2021-07-27 10:33 AM		miR-150-5p (and other miRNAs w/seed CUCCCAA)	mature microrna						0.0117	EGR2
newSNPeffectedTFlist - 2021-07-27 10:33 AM		pterostilbene	chemical drug						0.0117	STAT3
newSNPeffectedTFlist - 2021-07-27 10:33 AM		Salmonella enterica serotype abortus equi lipopolysaccharide	chemical toxicant						0.0119	EGR1,EGR3
newSNPeffectedTFlist - 2021-07-27 10:33 AM		MRTFB	transcription regulator						0.0123	EGR1,EGR3
newSNPeffectedTFlist - 2021-07-27 10:33 AM		raloxifene	chemical drug						0.0123	EGR3,ZFX
newSNPeffectedTFlist - 2021-07-27 10:33 AM		SOX2	transcription regulator						0.0127	ASCL2,OLIG2,TFAP4
newSNPeffectedTFlist - 2021-07-27 10:33 AM		BCAR1	enzyme						0.0127	EGR1
newSNPeffectedTFlist - 2021-07-27 10:33 AM		DANCR	other						0.0127	ZEB1
newSNPeffectedTFlist - 2021-07-27 10:33 AM		FGF23	growth factor						0.0127	EGR1
newSNPeffectedTFlist - 2021-07-27 10:33 AM		HIF3A	transcription regulator						0.0127	STAT3
newSNPeffectedTFlist - 2021-07-27 10:33 AM		HOXA1	transcription regulator						0.0127	EGR2
newSNPeffectedTFlist - 2021-07-27 10:33 AM		Histone h2a	group						0.0127	EGR1
newSNPeffectedTFlist - 2021-07-27 10:33 AM		LMX1A	transcription regulator						0.0127	NRF1
newSNPeffectedTFlist - 2021-07-27 10:33 AM		PTGER1	g-protein coupled receptor						0.0127	EGR2
newSNPeffectedTFlist - 2021-07-27 10:33 AM		Pdgfr	group						0.0127	EGR1
newSNPeffectedTFlist - 2021-07-27 10:33 AM		SKF-38393	chemical reagent						0.0127	EGR1
newSNPeffectedTFlist - 2021-07-27 10:33 AM		TLE1	transcription regulator						0.0127	EGR1
newSNPeffectedTFlist - 2021-07-27 10:33 AM		geranylgeranylacetone	chemical drug						0.0127	STAT3
newSNPeffectedTFlist - 2021-07-27 10:33 AM		icatibant	biologic drug						0.0127	STAT3
newSNPeffectedTFlist - 2021-07-27 10:33 AM		IL21	cytokine						0.013	EGR1,STAT3
newSNPeffectedTFlist - 2021-07-27 10:33 AM		dopamine	chemical - endogenous mammalian						0.013	EGR1,EGR3
newSNPeffectedTFlist - 2021-07-27 10:33 AM		E2F1	transcription regulator						0.0133	EGR1,EGR2,TCF3
newSNPeffectedTFlist - 2021-07-27 10:33 AM		BRCA1	transcription regulator						0.0134	ASCL2,EGR1
newSNPeffectedTFlist - 2021-07-27 10:33 AM		trans-hydroxytamoxifen	chemical drug						0.0135	EGR1,EGR3
newSNPeffectedTFlist - 2021-07-27 10:33 AM		2-(4-amino-1-isopropyl-1H-pyrazolo[3,4-d]pyrimidin-3-yl)-1H-indol-5-ol	chemical reagent						0.0137	EGR1,EGR2
newSNPeffectedTFlist - 2021-07-27 10:33 AM		BET	group						0.0137	STAT3
newSNPeffectedTFlist - 2021-07-27 10:33 AM		D-tubocurarine	chemical drug						0.0137	EGR1
newSNPeffectedTFlist - 2021-07-27 10:33 AM		F10	peptidase						0.0137	EGR1
newSNPeffectedTFlist - 2021-07-27 10:33 AM		GALNT6	enzyme						0.0137	ASCL2
newSNPeffectedTFlist - 2021-07-27 10:33 AM		GPRC6A	g-protein coupled receptor						0.0137	EGR1
newSNPeffectedTFlist - 2021-07-27 10:33 AM		LAMC1	other						0.0137	EGR2
newSNPeffectedTFlist - 2021-07-27 10:33 AM		MEG3	other						0.0137	ZEB1
newSNPeffectedTFlist - 2021-07-27 10:33 AM		SOCS2	other						0.0137	STAT3
newSNPeffectedTFlist - 2021-07-27 10:33 AM		SURF1	enzyme						0.0137	NRF1
newSNPeffectedTFlist - 2021-07-27 10:33 AM		carbonyl cyanide p-(trifluoromethoxy)phenylhydrazone	chemical reagent						0.0137	NRF1
newSNPeffectedTFlist - 2021-07-27 10:33 AM		chondroitin sulfate A	chemical - endogenous mammalian						0.0137	STAT3
newSNPeffectedTFlist - 2021-07-27 10:33 AM		ethylenediaminetetraacetic acid	chemical drug						0.0137	EGR1
newSNPeffectedTFlist - 2021-07-27 10:33 AM		methoxsalen	chemical drug						0.0137	STAT3
newSNPeffectedTFlist - 2021-07-27 10:33 AM		HOXA10	transcription regulator						0.0138	EGR2,NRF1
newSNPeffectedTFlist - 2021-07-27 10:33 AM		E. coli serotype 0127B8 lipopolysaccharide	chemical - endogenous non-mammalian						0.014	EGR2,STAT3
newSNPeffectedTFlist - 2021-07-27 10:33 AM		HMGA1	transcription regulator						0.0141	EGR1,STAT3
newSNPeffectedTFlist - 2021-07-27 10:33 AM		hydrogen peroxide	chemical - endogenous mammalian						0.0144	EGR1,STAT3,TCF3
newSNPeffectedTFlist - 2021-07-27 10:33 AM		KLF2	transcription regulator						0.0144	STAT3,TCF4
newSNPeffectedTFlist - 2021-07-27 10:33 AM		MRTFA	transcription regulator						0.0144	EGR1,EGR3
newSNPeffectedTFlist - 2021-07-27 10:33 AM		CPEB1	translation regulator						0.0147	ZEB1
newSNPeffectedTFlist - 2021-07-27 10:33 AM		Nos	group						0.0147	EGR1
newSNPeffectedTFlist - 2021-07-27 10:33 AM		PDGFRB	kinase						0.0147	STAT3
newSNPeffectedTFlist - 2021-07-27 10:33 AM		SERTAD2	transcription regulator						0.0147	NRF1
newSNPeffectedTFlist - 2021-07-27 10:33 AM		cetuximab	biologic drug						0.0147	STAT3
newSNPeffectedTFlist - 2021-07-27 10:33 AM		miR-130a-3p (and other miRNAs w/seed AGUGCAA)	mature microrna						0.0147	ZEB1
newSNPeffectedTFlist - 2021-07-27 10:33 AM		topotecan	chemical drug						0.0147	EGR1,EGR3
newSNPeffectedTFlist - 2021-07-27 10:33 AM		PRKCD	kinase						0.015	STAT3,ZEB1
newSNPeffectedTFlist - 2021-07-27 10:33 AM		L-triiodothyronine	chemical - endogenous mammalian						0.0152	EGR1,EGR2,TCF3
newSNPeffectedTFlist - 2021-07-27 10:33 AM		EGR1	transcription regulator						0.0153	EGR1,EGR2
newSNPeffectedTFlist - 2021-07-27 10:33 AM		NR1I2	ligand-dependent nuclear receptor						0.0154	EGR1,STAT3
newSNPeffectedTFlist - 2021-07-27 10:33 AM		bexarotene	chemical drug						0.0154	EGR3,REST
newSNPeffectedTFlist - 2021-07-27 10:33 AM		ionomycin	chemical reagent						0.0154	EGR1,STAT3
newSNPeffectedTFlist - 2021-07-27 10:33 AM		cocaine	chemical drug						0.0156	EGR1,EGR2
newSNPeffectedTFlist - 2021-07-27 10:33 AM		4-nitroquinoline-1-oxide	chemical toxicant						0.0156	EGR1
newSNPeffectedTFlist - 2021-07-27 10:33 AM		DPH5	enzyme						0.0156	STAT3
newSNPeffectedTFlist - 2021-07-27 10:33 AM		FAT1	other						0.0156	ZEB1
newSNPeffectedTFlist - 2021-07-27 10:33 AM		IFT57	other						0.0156	REST
newSNPeffectedTFlist - 2021-07-27 10:33 AM		MAML1	transcription regulator						0.0156	EGR1
newSNPeffectedTFlist - 2021-07-27 10:33 AM		MESP1	transcription regulator						0.0156	ZEB1
newSNPeffectedTFlist - 2021-07-27 10:33 AM		STMN1	other						0.0156	EGR1
newSNPeffectedTFlist - 2021-07-27 10:33 AM		TNFRSF25	transmembrane receptor						0.0156	STAT3
newSNPeffectedTFlist - 2021-07-27 10:33 AM		cyclopiazonic acid	chemical - endogenous non-mammalian						0.0156	EGR1
newSNPeffectedTFlist - 2021-07-27 10:33 AM		epoprostenol	chemical - endogenous mammalian						0.0156	EGR1
newSNPeffectedTFlist - 2021-07-27 10:33 AM		reserpine	chemical drug						0.0156	EGR1
newSNPeffectedTFlist - 2021-07-27 10:33 AM		MAP2K1	kinase						0.0157	EGR2,OLIG2
newSNPeffectedTFlist - 2021-07-27 10:33 AM		PAX3	transcription regulator						0.0159	EGR2,TCF3
newSNPeffectedTFlist - 2021-07-27 10:33 AM		bisphenol A	chemical - endogenous mammalian						0.0162	EGR1,STAT3
newSNPeffectedTFlist - 2021-07-27 10:33 AM		pioglitazone	chemical drug						0.0165	EGR1,REST
newSNPeffectedTFlist - 2021-07-27 10:33 AM		C5	other						0.0166	STAT3
newSNPeffectedTFlist - 2021-07-27 10:33 AM		ECM1	transporter						0.0166	ZEB1
newSNPeffectedTFlist - 2021-07-27 10:33 AM		MESP2	transcription regulator						0.0166	ZEB1
newSNPeffectedTFlist - 2021-07-27 10:33 AM		TNFRSF21	transmembrane receptor						0.0166	STAT3
newSNPeffectedTFlist - 2021-07-27 10:33 AM		bevacizumab	biologic drug						0.0166	ZEB1
newSNPeffectedTFlist - 2021-07-27 10:33 AM		glutamyl-Se-methylselenocysteine	chemical - endogenous mammalian						0.0166	EGR1
newSNPeffectedTFlist - 2021-07-27 10:33 AM		miR-100-5p (and other miRNAs w/seed ACCCGUA)	mature microrna						0.0166	EGR2
newSNPeffectedTFlist - 2021-07-27 10:33 AM		mir-205	microrna						0.0166	ZEB1
newSNPeffectedTFlist - 2021-07-27 10:33 AM		pCPT-cAMP	chemical - kinase inhibitor						0.0166	EGR1
newSNPeffectedTFlist - 2021-07-27 10:33 AM		silicon dioxide	chemical drug						0.0166	EGR1
newSNPeffectedTFlist - 2021-07-27 10:33 AM		U0126	chemical - kinase inhibitor						0.0166	EGR1,EGR3,STAT3
newSNPeffectedTFlist - 2021-07-27 10:33 AM		15(S)-HETE	chemical - endogenous mammalian						0.0176	EGR1
newSNPeffectedTFlist - 2021-07-27 10:33 AM		BHLHA15	transcription regulator						0.0176	STAT3
newSNPeffectedTFlist - 2021-07-27 10:33 AM		DEF6	other						0.0176	ZEB1
newSNPeffectedTFlist - 2021-07-27 10:33 AM		GPI	enzyme						0.0176	ZEB1
newSNPeffectedTFlist - 2021-07-27 10:33 AM		LYL1	transcription regulator						0.0176	EGR1
newSNPeffectedTFlist - 2021-07-27 10:33 AM		PHB2	transcription regulator						0.0176	STAT3
newSNPeffectedTFlist - 2021-07-27 10:33 AM		PLC	group						0.0176	EGR3
newSNPeffectedTFlist - 2021-07-27 10:33 AM		PPP4R3B	other						0.0176	NEUROD2
newSNPeffectedTFlist - 2021-07-27 10:33 AM		acadesine	chemical drug						0.0176	EGR1
newSNPeffectedTFlist - 2021-07-27 10:33 AM		ghrelin	biologic drug						0.0176	EGR1
newSNPeffectedTFlist - 2021-07-27 10:33 AM		miR-205-5p (and other miRNAs w/seed CCUUCAU)	mature microrna						0.0176	ZEB1
newSNPeffectedTFlist - 2021-07-27 10:33 AM		mir-194	microrna						0.0176	ZEB1
newSNPeffectedTFlist - 2021-07-27 10:33 AM		mir-515	microrna						0.0176	ZEB1
newSNPeffectedTFlist - 2021-07-27 10:33 AM		NRAS	enzyme						0.0176	EGR1,STAT3
newSNPeffectedTFlist - 2021-07-27 10:33 AM		CREB1	transcription regulator						0.0183	EGR1,EGR2,STAT3
newSNPeffectedTFlist - 2021-07-27 10:33 AM		SP1	transcription regulator						0.0185	EGR1,OLIG2,STAT3
newSNPeffectedTFlist - 2021-07-27 10:33 AM		EMD	other						0.0185	EGR1
newSNPeffectedTFlist - 2021-07-27 10:33 AM		SEL1L	other						0.0185	OLIG2
newSNPeffectedTFlist - 2021-07-27 10:33 AM		acetyl-L-carnitine	chemical - endogenous mammalian						0.0185	NRF1
newSNPeffectedTFlist - 2021-07-27 10:33 AM		ethosuximide	chemical drug						0.0185	STAT3
newSNPeffectedTFlist - 2021-07-27 10:33 AM		leuprolide	biologic drug						0.0185	EGR1
newSNPeffectedTFlist - 2021-07-27 10:33 AM		mir-154	microrna						0.0185	STAT3
newSNPeffectedTFlist - 2021-07-27 10:33 AM		FOS	transcription regulator						0.0187	EGR1,EGR2,ZEB1
newSNPeffectedTFlist - 2021-07-27 10:33 AM		thapsigargin	chemical toxicant						0.0187	EGR1,EGR2
newSNPeffectedTFlist - 2021-07-27 10:33 AM		isobutylmethylxanthine	chemical toxicant						0.0191	EGR1,EGR2
newSNPeffectedTFlist - 2021-07-27 10:33 AM		RAF1	kinase						0.0192	EGR1,EGR3
newSNPeffectedTFlist - 2021-07-27 10:33 AM		HULC	other						0.0195	ZEB1
newSNPeffectedTFlist - 2021-07-27 10:33 AM		IAPP	other						0.0195	STAT3
newSNPeffectedTFlist - 2021-07-27 10:33 AM		PKNOX2	transcription regulator						0.0195	EGR1
newSNPeffectedTFlist - 2021-07-27 10:33 AM		PLCG1	enzyme						0.0195	EGR1
newSNPeffectedTFlist - 2021-07-27 10:33 AM		betaine	chemical - endogenous mammalian						0.0195	NRF1
newSNPeffectedTFlist - 2021-07-27 10:33 AM		lapatinib/pazopanib	chemical drug						0.0195	EGR1
newSNPeffectedTFlist - 2021-07-27 10:33 AM		miR-19b-3p (and other miRNAs w/seed GUGCAAA)	mature microrna						0.0195	STAT3
newSNPeffectedTFlist - 2021-07-27 10:33 AM		miR-9-5p (and other miRNAs w/seed CUUUGGU)	mature microrna						0.0195	REST
newSNPeffectedTFlist - 2021-07-27 10:33 AM		mir-218	microrna						0.0195	ZEB1
newSNPeffectedTFlist - 2021-07-27 10:33 AM		prazosin	chemical drug						0.0195	EGR1
newSNPeffectedTFlist - 2021-07-27 10:33 AM		Tcf7	transcription regulator						0.0197	EGR2,EGR3
newSNPeffectedTFlist - 2021-07-27 10:33 AM		Pkc(s)	group						0.0199	EGR1,EGR2
newSNPeffectedTFlist - 2021-07-27 10:33 AM		IGF1	growth factor						0.0202	EGR1,EGR2,REST
newSNPeffectedTFlist - 2021-07-27 10:33 AM		EDN3	other						0.0205	EGR1
newSNPeffectedTFlist - 2021-07-27 10:33 AM		GNA13	enzyme						0.0205	EGR1
newSNPeffectedTFlist - 2021-07-27 10:33 AM		MAT1A	enzyme						0.0205	EGR1
newSNPeffectedTFlist - 2021-07-27 10:33 AM		MED12	transcription regulator						0.0205	EGR2
newSNPeffectedTFlist - 2021-07-27 10:33 AM		Mir200	group						0.0205	ZEB1
newSNPeffectedTFlist - 2021-07-27 10:33 AM		PPP4R3A	other						0.0205	NEUROD2
newSNPeffectedTFlist - 2021-07-27 10:33 AM		Ras homolog	group						0.0205	EGR1
newSNPeffectedTFlist - 2021-07-27 10:33 AM		SOCS6	other						0.0205	STAT3
newSNPeffectedTFlist - 2021-07-27 10:33 AM		SPZ1	transcription regulator						0.0205	ZEB1
newSNPeffectedTFlist - 2021-07-27 10:33 AM		chrysin	chemical - endogenous non-mammalian						0.0205	STAT3
newSNPeffectedTFlist - 2021-07-27 10:33 AM		linalool	chemical - endogenous non-mammalian						0.0205	STAT3
newSNPeffectedTFlist - 2021-07-27 10:33 AM		salvin	chemical toxicant						0.0205	EGR1
newSNPeffectedTFlist - 2021-07-27 10:33 AM		ETS1	transcription regulator						0.0207	EGR1,ZEB1
newSNPeffectedTFlist - 2021-07-27 10:33 AM		miR-124-3p (and other miRNAs w/seed AAGGCAC)	mature microrna						0.0214	EGR1,STAT3
newSNPeffectedTFlist - 2021-07-27 10:33 AM		ACVR1C	kinase						0.0214	ZEB1
newSNPeffectedTFlist - 2021-07-27 10:33 AM		ADIPOR1	transmembrane receptor						0.0214	NRF1
newSNPeffectedTFlist - 2021-07-27 10:33 AM		ADRB3	g-protein coupled receptor						0.0214	EGR1
newSNPeffectedTFlist - 2021-07-27 10:33 AM		ASIP	other						0.0214	TCF4
newSNPeffectedTFlist - 2021-07-27 10:33 AM		ETS	group						0.0214	EGR1
newSNPeffectedTFlist - 2021-07-27 10:33 AM		GLP-1-(7-34)-amide	biologic drug						0.0214	STAT3
newSNPeffectedTFlist - 2021-07-27 10:33 AM		MTM1	phosphatase						0.0214	STAT3
newSNPeffectedTFlist - 2021-07-27 10:33 AM		PTAFR	g-protein coupled receptor						0.0214	ZEB1
newSNPeffectedTFlist - 2021-07-27 10:33 AM		SMARCC1	transcription regulator						0.0214	TCF3
newSNPeffectedTFlist - 2021-07-27 10:33 AM		selenomethylselenocysteine	chemical - endogenous mammalian						0.0214	EGR1
newSNPeffectedTFlist - 2021-07-27 10:33 AM		epigallocatechin-gallate	chemical drug						0.0221	EGR1,STAT3
newSNPeffectedTFlist - 2021-07-27 10:33 AM		CCK	other						0.0224	EGR1
newSNPeffectedTFlist - 2021-07-27 10:33 AM		COPS5	transcription regulator						0.0224	STAT3
newSNPeffectedTFlist - 2021-07-27 10:33 AM		CTR9	other						0.0224	EGR3
newSNPeffectedTFlist - 2021-07-27 10:33 AM		LMX1B	transcription regulator						0.0224	NRF1
newSNPeffectedTFlist - 2021-07-27 10:33 AM		MGAT5	enzyme						0.0224	ASCL2
newSNPeffectedTFlist - 2021-07-27 10:33 AM		PDGF-DD	complex						0.0224	EGR3
newSNPeffectedTFlist - 2021-07-27 10:33 AM		Pkg	group						0.0224	EGR1
newSNPeffectedTFlist - 2021-07-27 10:33 AM		SEMA7A	transmembrane receptor						0.0224	EGR1
newSNPeffectedTFlist - 2021-07-27 10:33 AM		SPHK2	kinase						0.0224	TCF4
newSNPeffectedTFlist - 2021-07-27 10:33 AM		BCL6	transcription regulator						0.0228	EGR3,STAT3
newSNPeffectedTFlist - 2021-07-27 10:33 AM		15-deoxy-delta-12,14 -PGJ 2	chemical - endogenous mammalian						0.023	EGR1,OLIG2
newSNPeffectedTFlist - 2021-07-27 10:33 AM		7-ketocholesterol	chemical - endogenous mammalian						0.0234	EGR1
newSNPeffectedTFlist - 2021-07-27 10:33 AM		Cdkn1c	other						0.0234	EGR1
newSNPeffectedTFlist - 2021-07-27 10:33 AM		HOXA5	transcription regulator						0.0234	EGR1
newSNPeffectedTFlist - 2021-07-27 10:33 AM		NTRK1	kinase						0.0234	EGR1
newSNPeffectedTFlist - 2021-07-27 10:33 AM		PD184352	chemical drug						0.0234	EGR1
newSNPeffectedTFlist - 2021-07-27 10:33 AM		WNT7A	cytokine						0.0234	ZEB1
newSNPeffectedTFlist - 2021-07-27 10:33 AM		bisindolylmaleimide iv	chemical - kinase inhibitor						0.0234	EGR1
newSNPeffectedTFlist - 2021-07-27 10:33 AM		REL	transcription regulator						0.0234	EGR2,STAT3
newSNPeffectedTFlist - 2021-07-27 10:33 AM		ERK	group						0.0243	EGR1,EGR2
newSNPeffectedTFlist - 2021-07-27 10:33 AM		CCL3	cytokine						0.0243	STAT3
newSNPeffectedTFlist - 2021-07-27 10:33 AM		EIF4EBP2	translation regulator						0.0243	EGR1
newSNPeffectedTFlist - 2021-07-27 10:33 AM		MSX1	transcription regulator						0.0243	EGR2
newSNPeffectedTFlist - 2021-07-27 10:33 AM		ADIPOQ	other						0.0245	EGR1,STAT3
newSNPeffectedTFlist - 2021-07-27 10:33 AM		VDR	transcription regulator						0.0246	EGR1,TCF3
newSNPeffectedTFlist - 2021-07-27 10:33 AM		AZGP1	transporter						0.0253	EGR1
newSNPeffectedTFlist - 2021-07-27 10:33 AM		DCAF1	kinase						0.0253	TCF3
newSNPeffectedTFlist - 2021-07-27 10:33 AM		JARID2	transcription regulator						0.0253	ZEB1
newSNPeffectedTFlist - 2021-07-27 10:33 AM		KISS1	other						0.0253	EGR1
newSNPeffectedTFlist - 2021-07-27 10:33 AM		KN-62	chemical - kinase inhibitor						0.0253	EGR1
newSNPeffectedTFlist - 2021-07-27 10:33 AM		NOS1	enzyme						0.0253	EGR1
newSNPeffectedTFlist - 2021-07-27 10:33 AM		SUPT16H	transcription regulator						0.0253	EGR1
newSNPeffectedTFlist - 2021-07-27 10:33 AM		Trp53cor1	other						0.0253	STAT3
newSNPeffectedTFlist - 2021-07-27 10:33 AM		calyculin A	chemical toxicant						0.0253	EGR1
newSNPeffectedTFlist - 2021-07-27 10:33 AM		ellagic acid	chemical - endogenous non-mammalian						0.0253	NRF1
newSNPeffectedTFlist - 2021-07-27 10:33 AM		lenalidomide	chemical drug						0.0257	TCF3,TCF4
newSNPeffectedTFlist - 2021-07-27 10:33 AM		estrogen receptor	group						0.0259	EGR1,ZEB1
newSNPeffectedTFlist - 2021-07-27 10:33 AM		DTX1	transcription regulator						0.0262	EGR1
newSNPeffectedTFlist - 2021-07-27 10:33 AM		EPCAM	other						0.0262	EGR1
newSNPeffectedTFlist - 2021-07-27 10:33 AM		JUN/JUNB/JUND	group						0.0262	STAT3
newSNPeffectedTFlist - 2021-07-27 10:33 AM		PRKAR2B	kinase						0.0262	EGR1
newSNPeffectedTFlist - 2021-07-27 10:33 AM		diazoxide	chemical drug						0.0262	EGR1
newSNPeffectedTFlist - 2021-07-27 10:33 AM		PRDM1	transcription regulator						0.0265	BHLHA15,EGR2
newSNPeffectedTFlist - 2021-07-27 10:33 AM		GAS6	growth factor						0.0272	OLIG2
newSNPeffectedTFlist - 2021-07-27 10:33 AM		MAP2K2	kinase						0.0272	OLIG2
newSNPeffectedTFlist - 2021-07-27 10:33 AM		SFN	other						0.0272	ZEB1
newSNPeffectedTFlist - 2021-07-27 10:33 AM		apomorphine	chemical drug						0.0272	EGR1
newSNPeffectedTFlist - 2021-07-27 10:33 AM		collagen type i (family)	group						0.0272	ZEB1
newSNPeffectedTFlist - 2021-07-27 10:33 AM		imipramine	chemical drug						0.0272	EGR1
newSNPeffectedTFlist - 2021-07-27 10:33 AM		mir-124	microrna						0.0272	STAT3
newSNPeffectedTFlist - 2021-07-27 10:33 AM		levodopa	chemical - endogenous mammalian						0.0275	EGR2,TCF4,ZEB1
newSNPeffectedTFlist - 2021-07-27 10:33 AM		MAP3K12	kinase						0.0282	STAT3
newSNPeffectedTFlist - 2021-07-27 10:33 AM		MEL S3	chemical - kinase inhibitor						0.0282	EGR1
newSNPeffectedTFlist - 2021-07-27 10:33 AM		MYBL1	transcription regulator						0.0282	RFX2
newSNPeffectedTFlist - 2021-07-27 10:33 AM		NPC2	transporter						0.0282	STAT3
newSNPeffectedTFlist - 2021-07-27 10:33 AM		PRKDC	kinase						0.0282	EGR2
newSNPeffectedTFlist - 2021-07-27 10:33 AM		TRIM37	enzyme						0.0282	EGR1
newSNPeffectedTFlist - 2021-07-27 10:33 AM		methylnitronitrosoguanidine	chemical toxicant						0.0282	EGR1
newSNPeffectedTFlist - 2021-07-27 10:33 AM		miR-223-3p (miRNAs w/seed GUCAGUU)	mature microrna						0.0282	STAT3
newSNPeffectedTFlist - 2021-07-27 10:33 AM		nitroarginine	chemical reagent						0.0282	EGR1
newSNPeffectedTFlist - 2021-07-27 10:33 AM		trans-cinnamaldehyde	chemical drug						0.0282	EGR1
newSNPeffectedTFlist - 2021-07-27 10:33 AM		Insulin	group						0.029	EGR1,EGR2,STAT3
newSNPeffectedTFlist - 2021-07-27 10:33 AM		CRTC2	other						0.0291	TCF3
newSNPeffectedTFlist - 2021-07-27 10:33 AM		GNAI2	enzyme						0.0291	STAT3
newSNPeffectedTFlist - 2021-07-27 10:33 AM		SENP1	peptidase						0.0291	NRF1
newSNPeffectedTFlist - 2021-07-27 10:33 AM		SIX1	transcription regulator						0.0291	ZEB1
newSNPeffectedTFlist - 2021-07-27 10:33 AM		taurocholic acid	chemical - endogenous mammalian						0.0291	EGR1
newSNPeffectedTFlist - 2021-07-27 10:33 AM		CNR2	g-protein coupled receptor						0.0301	EGR1
newSNPeffectedTFlist - 2021-07-27 10:33 AM		MECOM	transcription regulator						0.0301	TCF4
newSNPeffectedTFlist - 2021-07-27 10:33 AM		NPPA	other						0.0301	EGR1
newSNPeffectedTFlist - 2021-07-27 10:33 AM		bufalin	chemical reagent						0.0301	EGR1
newSNPeffectedTFlist - 2021-07-27 10:33 AM		leucine	chemical - endogenous mammalian						0.0301	NRF1
newSNPeffectedTFlist - 2021-07-27 10:33 AM		mir-148	microrna						0.0301	EGR1
newSNPeffectedTFlist - 2021-07-27 10:33 AM		AGTR2	g-protein coupled receptor						0.031	ZEB1
newSNPeffectedTFlist - 2021-07-27 10:33 AM		CDC42	enzyme						0.031	STAT3
newSNPeffectedTFlist - 2021-07-27 10:33 AM		RNASEL	enzyme						0.031	ZEB1
newSNPeffectedTFlist - 2021-07-27 10:33 AM		ROR1	kinase						0.031	ZEB1
newSNPeffectedTFlist - 2021-07-27 10:33 AM		SETDB1	enzyme						0.031	STAT3
newSNPeffectedTFlist - 2021-07-27 10:33 AM		linsidomine	chemical drug						0.031	EGR1
newSNPeffectedTFlist - 2021-07-27 10:33 AM		mir-23	microrna						0.031	ZEB1
newSNPeffectedTFlist - 2021-07-27 10:33 AM		selenium	chemical drug						0.031	STAT3
newSNPeffectedTFlist - 2021-07-27 10:33 AM		PRL	cytokine						0.0314	EGR1,STAT3
newSNPeffectedTFlist - 2021-07-27 10:33 AM		mir-21	microrna						0.0314	EGR2,STAT3
newSNPeffectedTFlist - 2021-07-27 10:33 AM		SMAD3	transcription regulator						0.0316	EGR1,STAT3
newSNPeffectedTFlist - 2021-07-27 10:33 AM		AHCY	enzyme						0.032	STAT3
newSNPeffectedTFlist - 2021-07-27 10:33 AM		HLX	transcription regulator						0.032	EGR1
newSNPeffectedTFlist - 2021-07-27 10:33 AM		IL23A	cytokine						0.032	STAT3
newSNPeffectedTFlist - 2021-07-27 10:33 AM		LRP5	transmembrane receptor						0.032	TCF4
newSNPeffectedTFlist - 2021-07-27 10:33 AM		NF1	other						0.032	OLIG2
newSNPeffectedTFlist - 2021-07-27 10:33 AM		RCAN1	other						0.032	TFAP4
newSNPeffectedTFlist - 2021-07-27 10:33 AM		SSRP1	transcription regulator						0.032	EGR1
newSNPeffectedTFlist - 2021-07-27 10:33 AM		TAS4464	chemical drug						0.032	EGR1
newSNPeffectedTFlist - 2021-07-27 10:33 AM		TET1	enzyme						0.032	EGR2
newSNPeffectedTFlist - 2021-07-27 10:33 AM		vitamin K3	chemical drug						0.032	EGR1
newSNPeffectedTFlist - 2021-07-27 10:33 AM		YAP1	transcription regulator						0.0324	EGR1,ZEB1
newSNPeffectedTFlist - 2021-07-27 10:33 AM		GAB2	other						0.0329	ZEB1
newSNPeffectedTFlist - 2021-07-27 10:33 AM		PBX1	transcription regulator						0.0329	STAT3
newSNPeffectedTFlist - 2021-07-27 10:33 AM		SKP2	other						0.0329	ZEB1
newSNPeffectedTFlist - 2021-07-27 10:33 AM		TYK2	kinase						0.0329	STAT3
newSNPeffectedTFlist - 2021-07-27 10:33 AM		ZBED6	transcription regulator						0.0329	ZEB1
newSNPeffectedTFlist - 2021-07-27 10:33 AM		IKBKB	kinase						0.0331	EGR1,STAT3
newSNPeffectedTFlist - 2021-07-27 10:33 AM		estrogen	chemical drug						0.0331	EGR1,STAT3
newSNPeffectedTFlist - 2021-07-27 10:33 AM		ESR2	ligand-dependent nuclear receptor						0.0336	EGR1,EGR3,NRF1
newSNPeffectedTFlist - 2021-07-27 10:33 AM		IL17A	cytokine						0.0337	EGR2,STAT3
newSNPeffectedTFlist - 2021-07-27 10:33 AM		NR3C1	ligand-dependent nuclear receptor						0.0339	EGR1,STAT3,THAP1
newSNPeffectedTFlist - 2021-07-27 10:33 AM		IGF1R	transmembrane receptor						0.0339	EGR1,STAT3
newSNPeffectedTFlist - 2021-07-27 10:33 AM		IGF2BP1	translation regulator						0.0339	ASCL2
newSNPeffectedTFlist - 2021-07-27 10:33 AM		NGLY1	enzyme						0.0339	NRF1
newSNPeffectedTFlist - 2021-07-27 10:33 AM		PHB	transcription regulator						0.0339	TCF4
newSNPeffectedTFlist - 2021-07-27 10:33 AM		SU6656	chemical toxicant						0.0339	EGR1
newSNPeffectedTFlist - 2021-07-27 10:33 AM		TERC	other						0.0339	EGR1
newSNPeffectedTFlist - 2021-07-27 10:33 AM		daporinad	chemical drug						0.0339	NRF1
newSNPeffectedTFlist - 2021-07-27 10:33 AM		methylnitrosourea	chemical toxicant						0.0339	EGR1
newSNPeffectedTFlist - 2021-07-27 10:33 AM		EPO	cytokine						0.0341	EGR1,STAT3
newSNPeffectedTFlist - 2021-07-27 10:33 AM		NVP-TAE684	chemical - kinase inhibitor						0.0348	ZEB1
newSNPeffectedTFlist - 2021-07-27 10:33 AM		PML-RARA	fusion gene/product						0.0348	EGR1
newSNPeffectedTFlist - 2021-07-27 10:33 AM		PRKCQ	kinase						0.0348	STAT3
newSNPeffectedTFlist - 2021-07-27 10:33 AM		TFDP1	transcription regulator						0.0348	TCF3
newSNPeffectedTFlist - 2021-07-27 10:33 AM		arginine	chemical - endogenous mammalian						0.0348	EGR1
newSNPeffectedTFlist - 2021-07-27 10:33 AM		CDKN2A	transcription regulator						0.0352	EGR1,EGR2
newSNPeffectedTFlist - 2021-07-27 10:33 AM		PGR	ligand-dependent nuclear receptor						0.0356	STAT3,ZEB1
newSNPeffectedTFlist - 2021-07-27 10:33 AM		LIN28B	other						0.0358	ASCL2
newSNPeffectedTFlist - 2021-07-27 10:33 AM		MTDH	transcription regulator						0.0358	TFCP2
newSNPeffectedTFlist - 2021-07-27 10:33 AM		RAD21	transcription regulator						0.0358	ZEB1
newSNPeffectedTFlist - 2021-07-27 10:33 AM		crizotinib	chemical drug						0.0358	ZEB1
newSNPeffectedTFlist - 2021-07-27 10:33 AM		phytohemagglutinin	chemical drug						0.0358	STAT3,ZFX
newSNPeffectedTFlist - 2021-07-27 10:33 AM		VEGFA	growth factor						0.036	EGR1,NRF1
newSNPeffectedTFlist - 2021-07-27 10:33 AM		paclitaxel	chemical drug						0.0364	EGR1,STAT3
newSNPeffectedTFlist - 2021-07-27 10:33 AM		Foxp1	transcription regulator						0.0367	EGR2
newSNPeffectedTFlist - 2021-07-27 10:33 AM		MEX3A	other						0.0367	ASCL2
newSNPeffectedTFlist - 2021-07-27 10:33 AM		PAK2	kinase						0.0367	ZEB1
newSNPeffectedTFlist - 2021-07-27 10:33 AM		SPRY2	other						0.0367	ZEB1
newSNPeffectedTFlist - 2021-07-27 10:33 AM		TWIST2	transcription regulator						0.0367	ZEB1
newSNPeffectedTFlist - 2021-07-27 10:33 AM		ethylene glycol tetraacetic acid	chemical reagent						0.0367	EGR1
newSNPeffectedTFlist - 2021-07-27 10:33 AM		nitrofen	chemical toxicant						0.0367	EGR1
newSNPeffectedTFlist - 2021-07-27 10:33 AM		ARRB2	other						0.0377	EGR1
newSNPeffectedTFlist - 2021-07-27 10:33 AM		CARM1	transcription regulator						0.0377	EGR3
newSNPeffectedTFlist - 2021-07-27 10:33 AM		HDL-cholesterol	complex						0.0377	EGR1
newSNPeffectedTFlist - 2021-07-27 10:33 AM		IRF2BP1	transcription regulator						0.0377	EGR2
newSNPeffectedTFlist - 2021-07-27 10:33 AM		NSD2	enzyme						0.0377	STAT3
newSNPeffectedTFlist - 2021-07-27 10:33 AM		ETV6-RUNX1	fusion gene/product						0.0384	RFX1,STAT3
newSNPeffectedTFlist - 2021-07-27 10:33 AM		EIF4EBP1	translation regulator						0.0386	EGR1
newSNPeffectedTFlist - 2021-07-27 10:33 AM		GTF2IRD1	transcription regulator						0.0386	STAT3
newSNPeffectedTFlist - 2021-07-27 10:33 AM		NR1D1	ligand-dependent nuclear receptor						0.0386	EGR1
newSNPeffectedTFlist - 2021-07-27 10:33 AM		THBS1	other						0.0386	EGR1
newSNPeffectedTFlist - 2021-07-27 10:33 AM		carbamylcholine	chemical drug						0.0386	EGR1
newSNPeffectedTFlist - 2021-07-27 10:33 AM		sorafenib	chemical drug						0.0386	ZEB1
newSNPeffectedTFlist - 2021-07-27 10:33 AM		ARRB1	transcription regulator						0.0396	EGR1
newSNPeffectedTFlist - 2021-07-27 10:33 AM		DACH1	transcription regulator						0.0396	EGR1
newSNPeffectedTFlist - 2021-07-27 10:33 AM		F7	peptidase						0.0396	EGR1
newSNPeffectedTFlist - 2021-07-27 10:33 AM		M344	chemical reagent						0.0396	REST
newSNPeffectedTFlist - 2021-07-27 10:33 AM		NR0B1	ligand-dependent nuclear receptor						0.0396	REST
newSNPeffectedTFlist - 2021-07-27 10:33 AM		PCGF2	transcription regulator						0.0396	ZEB1
newSNPeffectedTFlist - 2021-07-27 10:33 AM		PGF	growth factor						0.0396	EGR1
newSNPeffectedTFlist - 2021-07-27 10:33 AM		benzyl isothiocyanate	chemical - endogenous non-mammalian						0.0396	STAT3
newSNPeffectedTFlist - 2021-07-27 10:33 AM		memantine	chemical drug						0.0396	STAT3
newSNPeffectedTFlist - 2021-07-27 10:33 AM		propofol	chemical drug						0.0396	EGR1
newSNPeffectedTFlist - 2021-07-27 10:33 AM		ATF1	transcription regulator						0.0405	EGR1
newSNPeffectedTFlist - 2021-07-27 10:33 AM		MSX2	transcription regulator						0.0405	EGR2
newSNPeffectedTFlist - 2021-07-27 10:33 AM		ARHGAP21	other						0.0415	TCF4
newSNPeffectedTFlist - 2021-07-27 10:33 AM		CDK2AP1	other						0.0415	TCF3
newSNPeffectedTFlist - 2021-07-27 10:33 AM		CSF1R	kinase						0.0415	STAT3
newSNPeffectedTFlist - 2021-07-27 10:33 AM		EED	transcription regulator						0.0415	OLIG2
newSNPeffectedTFlist - 2021-07-27 10:33 AM		GBX2	transcription regulator						0.0415	EGR2
newSNPeffectedTFlist - 2021-07-27 10:33 AM		IRS2	enzyme						0.0415	EGR1
newSNPeffectedTFlist - 2021-07-27 10:33 AM		everolimus	chemical drug						0.0415	ASCL2
newSNPeffectedTFlist - 2021-07-27 10:33 AM		lipid	chemical - endogenous mammalian						0.0415	STAT3
newSNPeffectedTFlist - 2021-07-27 10:33 AM		mir-150	microrna						0.0415	ZEB1
newSNPeffectedTFlist - 2021-07-27 10:33 AM		pituitary adenylate cyclase-activating polypeptide	biologic drug						0.0415	EGR1
newSNPeffectedTFlist - 2021-07-27 10:33 AM		pristane	chemical toxicant						0.0415	TCF4
newSNPeffectedTFlist - 2021-07-27 10:33 AM		IL6	cytokine						0.0423	EGR1,EGR2,STAT3
newSNPeffectedTFlist - 2021-07-27 10:33 AM		CYP27B1	enzyme						0.0424	STAT3
newSNPeffectedTFlist - 2021-07-27 10:33 AM		DPP4	peptidase						0.0424	EGR2
newSNPeffectedTFlist - 2021-07-27 10:33 AM		ILK	kinase						0.0424	ZEB1
newSNPeffectedTFlist - 2021-07-27 10:33 AM		NAMPT	cytokine						0.0424	ZEB1
newSNPeffectedTFlist - 2021-07-27 10:33 AM		SKIL	transcription regulator						0.0424	ZEB1
newSNPeffectedTFlist - 2021-07-27 10:33 AM		methyl methanesulfonate	chemical toxicant						0.0424	EGR1
newSNPeffectedTFlist - 2021-07-27 10:33 AM		imatinib	chemical drug						0.0429	STAT3,TCF3
newSNPeffectedTFlist - 2021-07-27 10:33 AM		CCND1	transcription regulator						0.0431	NRF1,TCF4
newSNPeffectedTFlist - 2021-07-27 10:33 AM		BMPR1A	kinase						0.0434	OLIG2
newSNPeffectedTFlist - 2021-07-27 10:33 AM		MAZ	transcription regulator						0.0434	STAT3
newSNPeffectedTFlist - 2021-07-27 10:33 AM		NDRG1	kinase						0.0434	ZEB1
newSNPeffectedTFlist - 2021-07-27 10:33 AM		Ro31-8220	chemical - kinase inhibitor						0.0434	EGR1
newSNPeffectedTFlist - 2021-07-27 10:33 AM		WNT3A	cytokine						0.0436	EGR2,TCF3
newSNPeffectedTFlist - 2021-07-27 10:33 AM		HOTAIR	other						0.0443	ZEB1
newSNPeffectedTFlist - 2021-07-27 10:33 AM		IL12A	cytokine						0.0443	STAT3
newSNPeffectedTFlist - 2021-07-27 10:33 AM		RUVBL1	transcription regulator						0.0443	TCF4
newSNPeffectedTFlist - 2021-07-27 10:33 AM		cyclopamine	chemical reagent						0.0443	OLIG2
newSNPeffectedTFlist - 2021-07-27 10:33 AM		miR-200b-3p (and other miRNAs w/seed AAUACUG)	mature microrna						0.0443	ZEB1
newSNPeffectedTFlist - 2021-07-27 10:33 AM		FOXO3	transcription regulator						0.0452	EGR1,EGR2
newSNPeffectedTFlist - 2021-07-27 10:33 AM		GSK2816126	chemical drug						0.0453	ZEB1
newSNPeffectedTFlist - 2021-07-27 10:33 AM		IFIH1	enzyme						0.0453	EGR1
newSNPeffectedTFlist - 2021-07-27 10:33 AM		MTA1	transcription regulator						0.0453	STAT3
newSNPeffectedTFlist - 2021-07-27 10:33 AM		SPHK1	kinase						0.0453	EGR1
newSNPeffectedTFlist - 2021-07-27 10:33 AM		vincristine	chemical drug						0.0453	EGR1
newSNPeffectedTFlist - 2021-07-27 10:33 AM		Lh	complex						0.0459	EGR1,TCF4
newSNPeffectedTFlist - 2021-07-27 10:33 AM		gentamicin	chemical drug						0.0459	EGR1,STAT3
newSNPeffectedTFlist - 2021-07-27 10:33 AM		AVP	other						0.0462	EGR1
newSNPeffectedTFlist - 2021-07-27 10:33 AM		FYN	kinase						0.0462	EGR2
newSNPeffectedTFlist - 2021-07-27 10:33 AM		Hsp27	group						0.0462	STAT3
newSNPeffectedTFlist - 2021-07-27 10:33 AM		IL23	complex						0.0462	STAT3
newSNPeffectedTFlist - 2021-07-27 10:33 AM		K+	chemical - endogenous mammalian						0.0462	EGR1
newSNPeffectedTFlist - 2021-07-27 10:33 AM		NUP98-DDX10	fusion gene/product						0.0462	EGR1
newSNPeffectedTFlist - 2021-07-27 10:33 AM		omeprazole	chemical drug						0.0462	EGR1
newSNPeffectedTFlist - 2021-07-27 10:33 AM		quinolinic acid	chemical - endogenous mammalian						0.0462	EGR1
newSNPeffectedTFlist - 2021-07-27 10:33 AM		ESR1	ligand-dependent nuclear receptor						0.0467	EGR1,EGR3,NRF1,STAT3
newSNPeffectedTFlist - 2021-07-27 10:33 AM		CRP	other						0.0471	EGR1
newSNPeffectedTFlist - 2021-07-27 10:33 AM		IL11RA	transmembrane receptor						0.0471	STAT3
newSNPeffectedTFlist - 2021-07-27 10:33 AM		KL	enzyme						0.0471	EGR1
newSNPeffectedTFlist - 2021-07-27 10:33 AM		LGR4	transmembrane receptor						0.0471	ZEB1
newSNPeffectedTFlist - 2021-07-27 10:33 AM		NR2F1	ligand-dependent nuclear receptor						0.0471	EGR1
newSNPeffectedTFlist - 2021-07-27 10:33 AM		SP4	transcription regulator						0.0471	STAT3
newSNPeffectedTFlist - 2021-07-27 10:33 AM		TFAP4	transcription regulator						0.0471	EGR1
newSNPeffectedTFlist - 2021-07-27 10:33 AM		guanidinopropionic acid	chemical - endogenous non-mammalian						0.0471	NRF1
newSNPeffectedTFlist - 2021-07-27 10:33 AM		nilotinib	chemical drug						0.0471	ZEB1
newSNPeffectedTFlist - 2021-07-27 10:33 AM		APOE	transporter						0.0476	EGR1,STAT3
newSNPeffectedTFlist - 2021-07-27 10:33 AM		ARID1A	transcription regulator						0.0481	ASCL2
newSNPeffectedTFlist - 2021-07-27 10:33 AM		BAPTA-AM	chemical reagent						0.0481	EGR1
newSNPeffectedTFlist - 2021-07-27 10:33 AM		JAK3	kinase						0.0481	STAT3
newSNPeffectedTFlist - 2021-07-27 10:33 AM		IL33	cytokine						0.0485	EGR2,EGR3
newSNPeffectedTFlist - 2021-07-27 10:33 AM		CD86	transmembrane receptor						0.049	EGR2
newSNPeffectedTFlist - 2021-07-27 10:33 AM		TRPS1	transcription regulator						0.049	ZEB1
newSNPeffectedTFlist - 2021-07-27 10:33 AM		RAC2	enzyme						0.0499	EGR2
newSNPeffectedTFlist - 2021-07-27 10:33 AM		SRC (family)	group						0.0499	EGR1
newSNPeffectedTFlist - 2021-07-27 10:33 AM		deoxycholate	chemical - endogenous mammalian						0.0499	EGR1
Causal Networks for My Projects->2021 COVID V2G->newSNPeffectedTFlist - 2021-07-27 10:33 AM
Master Regulator	Molecule Type	Depth	Predicted Activation State	Notes	Activation z-score	p-value of overlap	Network bias-corrected p-value	Participating regulators	Target molecules in dataset	Causal network	Target-connected regulators	Relationships Between Master Regulators(Increases/Downstream)	Relationships Between Master Regulators(Decreases/Downstream)	Relationships Between Master Regulators(Affects/Downstream)	Relationships Between Master Regulators(Increases/Upstream)	Relationships Between Master Regulators(Decreases/Upstream)	Relationships Between Master Regulators(Affects/Upstream)	Relationships Between Master Regulators(Increases/Both)	Relationships Between Master Regulators(Decreases/Both)	Relationships Between Master Regulators(Affects/Both)
HTATIP2	transcription regulator	2			0	3.2e-08	0.0006	Akt,EGFR,ERK1/2,HTATIP2,hyaluronic acid		9 (5)	4					EGFR,MYC,NANOG,POU5F1,SOX2
LOC100506098	other	3			0	1.34e-07	0.0036	Akt,CTNNB1,ERK1/2,LOC100506098,MAP2K1/2,RAF1,SHH,STAT3,TAZ,TEAD4,TP73,YAP1		12 (12)	10
HTRA1	peptidase	2			0	1.5e-07	0.001	Akt,EGFR,HTRA1,Mapk		8 (4)	3	TNC				EGFR
CHRM1	G-protein coupled receptor	1			0	1.81e-07	0.0001	CHRM1		3 (1)	1		haloperidol		EGFR,EGR4
FCHSD2	other	2			0	3.7e-07	0.0022	Akt,EGFR,ERK1/2,FCHSD2		8 (4)	3					EGFR
benzo(a)pyrene-3,6-quinone	chemical toxicant	2			0	3.7e-07	0.0022	Akt,benzo(a)pyrene-3,6-quinone,EGFR,ERK1/2		8 (4)	3				EGFR
matuzumab	biologic drug	2			0	3.7e-07	0.0022	Akt,EGFR,ERK1/2,matuzumab		8 (4)	3					EGFR
PACSIN2	transporter	2			0	3.74e-07	0.0022	Akt,EGFR,ERK1/2,PACSIN2		8 (4)	3					EGFR
Id	group	3			0	3.85e-07	0.0036	Akt,EGFR,ERK1/2,Id,ID1,ID2,ID3,RAF1,RB1,TCF3		11 (10)	9	IL3
zibotentan	chemical drug	2			0	3.89e-07	0.0024	Akt,EGFR,ERK1/2,zibotentan		8 (4)	3					EGFR
tyrphostin AG 1295	chemical - kinase inhibitor	2			0	4.46e-07	0.0027	Akt,EGFR,ERK1/2,Pdgfr,PDGFRB,tyrphostin AG 1295		8 (6)	5					EGFR,Pdgfr
leukotriene C4	chemical - endogenous mammalian	1			0	4.59e-07	0.0001	leukotriene C4		3 (1)	1	FGR,IL3			CYSLTR2
ADAM15	peptidase	2			0	4.64e-07	0.0026	ADAM15,Akt,EGFR,ERK1/2		8 (4)	3	filgrastim,mifepristone			EGFR
CD9	other	2			0	4.91e-07	0.0025	Akt,CD9,EGFR,ERK1/2,PLC		8 (5)	4	IL5,SOX2			EGFR,YAP1	MYC
GAK	kinase	2			0	5.35e-07	0.0026	Akt,EGFR,ERK1/2,GAK		8 (4)	3				EGFR
CTTN	other	2			0	5.72e-07	0.0027	Akt,CTTN,EGFR,ERK1/2		8 (4)	3	GNA11,IL3,PDGF BB,TCR	SQ 29548
WZ-4002	chemical - kinase inhibitor	2			0	6.39e-07	0.0034	Akt,EGFR,ERK1/2,WZ-4002		8 (4)	3					EGFR
Dgk	group	2			0	6.57e-07	0.0033	Akt,Dgk,EGFR,ERK1/2,Jnk		8 (5)	4				1,2-diacylglycerol	EGFR
Crm197	biologic drug	2			0	7.58e-07	0.0026	Crm197,EGFR,ERK1/2,HBEGF		7 (4)	3					EGFR,HBEGF
nicergoline	chemical drug	3			0	8.43e-07	0.0059	ADRA1,ADRA1A,Akt,CNR1,ERK,ERK1/2,Mapk,MAPK3,nicergoline,PLC,STAT3		9 (11)	9					ADRA1,ADRA1A
CNTFR	transmembrane receptor	2			0	1.04e-06	0.0053	CNTFR,IL6ST,JAK1,Mapk,STAT3		7 (5)	4		CNTF
MIR124	group	2			0	1.28e-06	0.0053	MIR124,STAT3		7 (2)	2					NANOG
AEE 788	chemical drug	2			0	1.34e-06	0.0041	AEE 788,Akt,EGFR,ERBB2,ERBB3,FLT1,IGF1R,Mapk		9 (8)	7					EGFR
tyrphostin	chemical drug	2			0	1.37e-06	0.0043	EGFR,IGF1R,INSR,JAK2,MAP2K1,tyrphostin		8 (6)	5					EGFR
2-mercaptoacetate	chemical drug	3			0	1.42e-06	0.0048	2-mercaptoacetate,Akt,CRH,cyclic AMP,ERK1/2,F2R,F3,NFKBIA,Pka,POMC		10 (10)	8				ANXA2,MFGE8	CRH
1,2-naphthoquinone	chemical - endogenous non-mammalian	2			0	1.61e-06	0.0041	1,2-naphthoquinone,Akt,EGFR		7 (3)	2				EGFR
HOXA4	transcription regulator	3			0	1.72e-06	0.0121	Akt,CTNNB1,ERK1/2,HOXA4,MAP2K1/2,RAF1,SHH,TEAD,TEAD4,TP73,YAP1		10 (11)	9	RARA,RARG				MYC,YAP1
LINGO1	other	2			0	1.75e-06	0.0038	Akt,EGFR,LINGO1		7 (3)	2					EGFR
Plc beta	group	2			0	1.75e-06	0.0049	1,4,5-IP3,EGFR,Mapk,NRAS,Pkc(s),Plc beta		7 (6)	5	CHRM3,G protein alpha,GNA11			EGFR
MFGE8	other	3			0	1.9e-06	0.0009	Akt,ERK1/2,GSK3B,HSP90AA1,INSR,MFGE8,MTOR,NCOA1,NFKBIA,POU5F1,STAT3,TCF3,TP73		14 (13)	11	2-mercaptoacetate,LDB1,LMO2
MRTFB	transcription regulator	3			0	2.2e-06	0.0135	Akt,CTNNB1,ERK1/2,MAP2K1/2,MRTFB,SHH,TEAD,TEAD4,TP73,YAP1		10 (10)	9				ID1,POSTN,YAP1
antioxidant	group	2			0	2.21e-06	0.0065	AMPK,antioxidant,EGFR,ERK1/2		7 (4)	3	GDNF				EGFR
CCL20	cytokine	2			0	2.24e-06	0.0091	Akt,CCL20,EGFR,Mapk,MAPK1,MAPK3		8 (6)	5	IL17a dimer,PDGF BB,POU5F1,SOX2,TNC	miR-155-5p (miRNAs w/seed UAAUGCU),RB1		EGFR,POSTN
YAP/TAZ	group	3			0	2.25e-06	0.0145	Akt,CTNNB1,ERK1/2,MAP2K1/2,RAF1,SHH,TEAD,TEAD4,TP73,YAP/TAZ,YAP1		10 (11)	9
IL6 receptor	complex	2			0	2.26e-06	0.0094	ERK1/2,IL6 receptor,JAK1,STAT3		7 (4)	3
LRP5	transmembrane receptor	2			0	2.26e-06	0.01	Akt,CTNNB1,ERK1/2,IRS1,LRP5		8 (5)	5
EPGN	growth factor	2			0	2.39e-06	0.0057	EGFR,EPGN,Mapk,MAPK1		7 (4)	3				EGFR
MHC Class I (complex)	complex	2			0	2.42e-06	0.0093	ERK1/2,MHC Class I (complex),STAT3,TYK2		7 (4)	3	IRF9,kainic acid			Tra@-Trb@
MFGE8	other	2			0	2.5e-06	0.0085	Akt,ERK1/2,MFGE8,MTOR,STAT3		8 (5)	4	2-mercaptoacetate,LDB1,LMO2
thiopental	chemical drug	2			0	2.52e-06	0.0022	Calcineurin protein(s),NFATC2,thiopental		5 (3)	2					Calcineurin protein(s)
regorafenib	chemical drug	2			0	2.54e-06	0.0075	Akt,BRAF,ERK1/2,FGFR2,FLT1,NTRK1,Pdgfr,PDGFRB,RAF1,regorafenib		8 (10)	9					Pdgfr,Vegf Receptor
diacerein	chemical drug	2			0	2.57e-06	0.0117	Akt,diacerein,IKBKB,IL6ST,JAK1,JAK2,Jnk,Mapk,STAT3		8 (9)	8
KCND2	ion channel	2			0	2.67e-06	0.0109	Calcineurin protein(s),ERK1/2,KCND2,STAT3		7 (4)	3		dalfampridine			Calcineurin protein(s)
secobarbital	chemical drug	2			0	2.68e-06	0.0023	Calcineurin protein(s),NFATC2,secobarbital		5 (3)	2					Calcineurin protein(s)
oseltamivir	chemical drug	2			0	2.86e-06	0.0032	EGFR,INSR,IRS1,oseltamivir		7 (4)	3					EGFR
thiamylal	chemical drug	2			0	2.91e-06	0.0028	Calcineurin protein(s),NFATC2,thiamylal		5 (3)	2					Calcineurin protein(s)
alvespimycin	chemical drug	2			0	2.96e-06	0.003	alvespimycin,EGFR,HSP90AA1		6 (3)	2					EGFR
APEX1	enzyme	1			0	2.97e-06	0.0007	APEX1		3 (1)	1	MYC			EGR4
PDK4	kinase	2			0	3e-06	0.0088	AMPK,ERK,ERK1/2,KRAS,PDK4,PRKCQ		7 (6)	5	4-hydroxytamoxifen,GW3965,leukotriene D4	HBEGF,NRIP1
ZNF366	transcription regulator	3			0	3.01e-06	0.0165	Akt,CTNNB1,ERK1/2,NCOA1,NFKBIA,PGR,RELA,STAT3,ZNF366		11 (9)	8					TSC22D3
BAY 61-3606	chemical - kinase inhibitor	2			0	3.12e-06	0.0121	Akt,BAY 61-3606,ERK1/2,MTOR,STAT3		8 (5)	4					IL5
ST3GAL5	enzyme	2			0	3.27e-06	0.0094	Akt,EGFR,ERK1/2,INSR,ST3GAL5		8 (5)	4	NEU3				EGFR
HSPBP1	other	2			0	3.29e-06	0.0054	EGFR,HSPBP1,MAPK3		6 (3)	2				EGFR
bufalin	chemical reagent	2			0	3.29e-06	0.0072	AMPK,bufalin,ERK,ERK1/2,FLT1,RAC1		7 (6)	6
Triton X-100	chemical reagent	2			0	3.33e-06	0.0046	EGFR,SPHK1,SPHK2,Triton X-100		6 (4)	3				EGFR
S0859	chemical reagent	2			0	3.55e-06	0.0037	EGFR,Pka,S0859		6 (3)	2					EGFR
PTPN12	phosphatase	2			0	3.83e-06	0.0069	CTNNB1,EGFR,ERBB2,ERK1/2,GAB1,IKBKB,INSR,JAK2,KRAS,MAPK1,NFKBIA,PDGFRB,PTPN12,RAC1,SRC		11 (15)	14					EGFR,GAB1
GGA1	transporter	3			0	3.98e-06	0.0059	ARAP1,EGFR,GGA1,Mapk,SORL1		6 (5)	2
HTR2A	G-protein coupled receptor	2			0	3.98e-06	0.0045	EGFR,HTR2A,JAK2,Mapk		6 (4)	3		Beta Arrestin,GDNF,haloperidol		EGFR
CBLC	enzyme	2			0	4.11e-06	0.0174	Akt,CBLC,EGFR,EIF2AK3,ERK,ERK1/2,Mapk,SRC		8 (8)	7
galactosylceramide-alpha	chemical reagent	2			0	4.31e-06	0.0178	Akt,CREB1,ERK,ERK1/2,galactosylceramide-alpha,STAT3,TCR		9 (7)	7				FASLG,IL5,TCR
NR2F2	ligand-dependent nuclear receptor	2			0	4.35e-06	0.0122	CEBPA,NR2F2,POU5F1,TP53		10 (4)	3				CRH
2'-fucosyllactose	chemical - endogenous mammalian	2			0	4.53e-06	0.015	2'-fucosyllactose,Akt,ERK1/2,JAK2,NFKBIA,SRC (family),STAT3		8 (7)	6
FPR1	G-protein coupled receptor	2			0	4.63e-06	0.0097	Akt,EGFR,ERK1/2,FPR1,Jnk,MAPK1,MAPK3		8 (7)	6	CSF3			EGFR
Wnt	group	2			0	4.63e-06	0.0129	Akt,ERK1/2,FLT1,RSPO1,Wnt,WNT3A,WNT5A,WNT7A		8 (8)	7	phosphate			EGFR,Frizzled,RSPO1
BQ-788	biologic drug	2			0	4.83e-06	0.0204	BQ-788,ERK,ERK1/2,PLC,STAT3		7 (5)	4
SCD5	enzyme	2			0	4.88e-06	0.014	Akt,EGFR,ERK,SCD5		7 (4)	3					EGFR
beta-escin	chemical drug	2			0	5.09e-06	0.011	beta-escin,RB1,STAT3		7 (3)	2				RB1
fulvestrant	chemical drug	1			0	5.12e-06	0.0029	fulvestrant		5 (1)	1				Calcineurin protein(s),EGFR,RB1	ID1,MAZ,MYC,NME1,TSC22D3
FGF10	growth factor	2			0	5.14e-06	0.0111	EGFR,ERK1/2,FGF10,FGFR2,MAPK3,SRC (family)		7 (6)	5	kainic acid,MYC,potassium chloride			ANXA2,EGFR,TIMP3
AT-9283	chemical drug	2			0	5.32e-06	0.0163	AT-9283,ERK1/2,JAK3,Jnk,MAP2K1/2,STAT3		7 (6)	5
dihematoporphyrin ether	chemical drug	2			0	5.32e-06	0.0113	dihematoporphyrin ether,RB1,STAT3		7 (3)	2				RB1
U-69593	chemical reagent	2			0	5.46e-06	0.0187	Akt,EGFR,ERK,ERK1/2,MAPK1,U-69593		8 (6)	5				EGFR
Ybx1-ps3	other	2			0	5.46e-06	0.0186	Akt,ERK1/2,IL6ST,INSR,JAK1,STAT3,Ybx1-ps3		8 (7)	6
vandetanib	chemical drug	2			0	5.46e-06	0.0174	Akt,EGFR,ERK,ERK1/2,FLT1,Mapk,vandetanib		8 (7)	6					EGFR,Vegf Receptor
OPRD1	G-protein coupled receptor	2			0	5.75e-06	0.0069	AMPK,EGFR,MAP2K1,MAPK1,MAPK3,OPRD1		7 (6)	5		ADRA1A		ELK1	EGFR
alpha-estradiol	chemical - endogenous mammalian	2			0	5.84e-06	0.0198	Akt,alpha-estradiol,EGFR,ERK,ERK1/2,MAPK1,MAPK3		8 (7)	6				EGFR
ID3	transcription regulator	2			0	6.37e-06	0.0111	Akt,EIF4EBP1,ID3,MYOD1,TCF3		7 (5)	5	ADCYAP1,PDGF BB,potassium chloride,SOX2,YY1	ID2			CBFA2T3,CXCR5,EGR4,LMO2,MYC,NEUROD1,RPS6KA2,SMARCC1
CACNG2	ion channel	3			0	6.54e-06	0.0205	Akt,Ampa Receptor,CACNG2,GRIA2,KRAS,L-glutamic acid,Mapk,RAC1		7 (8)	5	N-methyl-D-aspartate
C5	other	2			0	6.58e-06	0.0183	Akt,C5,ERK1/2,MAPK1,MAPK3,STAT3		8 (6)	6
ASGR1	transmembrane receptor	2			0	6.75e-06	0.0112	ASGR1,EGFR,ERK		6 (3)	2				EGFR
nadolol	chemical drug	3			0	6.75e-06	0.012	ADRB1,ADRB2,CREB1,EGFR,ERK1/2,INSR,nadolol,NFKBIA,Pka,PPARG,TNF		12 (11)	8
ADRA1A	G-protein coupled receptor	2			0	6.82e-06	0.0212	ADRA1A,ERK1/2,MAPK3,PLC,STAT3		7 (5)	4		bunazosin,haloperidol,nicergoline,yohimbine			OPRD1
SC144	chemical reagent	2			0	6.82e-06	0.0135	SC144,STAT3		6 (2)	2
TKT	enzyme	2			0	6.98e-06	0.0135	STAT3,TKT		6 (2)	2
HIF3A	transcription regulator	2			0	7.05e-06	0.0206	HIF1A,HIF3A,STAT3		7 (3)	3				SOX2
ID1	transcription regulator	2			0	7.28e-06	0.0141	EGFR,ERK1/2,ID1,MAP2K1/2,RAF1,RB1,TCF3		9 (7)	7	bexarotene,MRTFB,potassium chloride,tazemetostat	fulvestrant,KIN001-043,ZNF382		NANOG,POU5F1,SOX2	NEUROD1,RB1,SMARCC1
arachidonyltrifluoromethane	chemical reagent	2			0	7.6e-06	0.0206	arachidonyltrifluoromethane,ERK1/2,NFkB (complex),Pkc(s),PPARG,TNF		10 (6)	5					ADCYAP1
sorafenib derivative SC-1	chemical reagent	2			0	7.64e-06	0.0158	PTPN6,sorafenib derivative SC-1,STAT3		6 (3)	2
filipin	chemical - endogenous non-mammalian	2			0	7.78e-06	0.0112	ERK1/2,filipin,Pka,STAT1,STAT3		7 (5)	4
SOX2-OCT4	complex	3			0	7.8e-06	0.021	POU5F1,SNAI2,SOX2,SOX2-OCT4,TP53		10 (5)	4				NANOG,POU5F1,SOX2
miR-9-5p (and other miRNAs w/seed CUUUGGU)	mature microRNA	2			0	7.9e-06	0.015	miR-9-5p (and other miRNAs w/seed CUUUGGU),STAT3		6 (2)	2	MYC
OPCML	other	2			0	7.91e-06	0.0216	Akt,EGFR,ERK,OPCML		7 (4)	3					EGFR
INCB054329	chemical drug	2			0	7.99e-06	0.0157	INCB054329,STAT3		6 (2)	2					MYC
mesalamine	chemical drug	2			0	8.25e-06	0.0195	Akt,IKBKB,mesalamine,NFKBIA,PPARG,PTGS2,RELA		8 (7)	6
KIN001-043	chemical - kinase inhibitor	2			0	8.36e-06	0.0164	Akt,AKT1,CTNNB1,KIN001-043,SRC,STAT3		8 (6)	5				NANOG,POU5F1,SOX2	GRHL2,ID1,NEUROD1
PD158780	chemical - kinase inhibitor	2			0	8.46e-06	0.0273	Akt,EGFR,ERK,ERK1/2,MAP2K1/2,Mapk,MAPK1,PD158780,SRC		8 (9)	8					EGFR,HBEGF
bexarotene	chemical drug	2			0	8.65e-06	0.0185	bexarotene,STAT3		7 (2)	2				DRD1,GDNF,ID1,ISL1,KRT15,TSC22D3	DUSP5,EGFR,RTN4R
Bcl9-Cbp/p300-Ctnnb1-Lef/Tcf	complex	2			0	8.8e-06	0.0142	Bcl9-Cbp/p300-Ctnnb1-Lef/Tcf,CREBBP,CTNNB1,EP300,HNF1A,TCF3,TCF4,TCF7L2		9 (8)	7				MYC
crocidolite asbestos	chemical toxicant	2			0	9.13e-06	0.0229	Akt,crocidolite asbestos,EGFR,ERK1/2,NFkB (complex),Nos,SRC		8 (7)	6				EGFR,MYC
(-)-isoproterenol	chemical drug	2			0	9.14e-06	0.018	(-)-isoproterenol,EGFR,ERK1/2,MAPK1,MAPK3		7 (5)	4				EGFR
NEU3	enzyme	2			0	9.19e-06	0.0185	Akt,EGFR,HIF1A,INSR,NEU3		8 (5)	5				EGFR,ST3GAL5
CpG ODN D-19	chemical reagent	2			0	9.2e-06	0.0166	CpG ODN D-19,JAK2,STAT3		6 (3)	2
edratide	biologic drug	1			0	9.22e-06	0.0003	edratide		2 (1)	1
LXM-10	chemical reagent	2			0	9.3e-06	0.0166	JAK2,LXM-10,STAT3		6 (3)	2
Endophilin	group	3			0	9.35e-06	0.0094	Akt,CTNNB1,Endophilin,ERK1/2,FOXO1,GAB1,MAP2K1,MAP2K2,Mapk,Mek,MET,NFKBIA,NGF,RAF1,RAS,ROR1,SRC,STAT3		10 (18)	16					GAB1
miR-296-3p (miRNAs w/seed AGGGUUG)	mature microRNA	2			0	9.4e-06	0.0167	JAK2,miR-296-3p (miRNAs w/seed AGGGUUG),STAT3		6 (3)	2					DOK2
KITLG	growth factor	1			0	9.58e-06	0.0021	KITLG		4 (1)	1	SOX2	CSF3		ID2,IL5,TAF1C	RB1
warfarin	chemical drug	2			0	9.71e-06	0.017	GAS6,STAT3,warfarin		6 (3)	2				phosphate
NME1	kinase	2			0	1e-05	0.028	Akt,EGFR,Jnk,Mapk,NFkB (complex),NME1,SRC (family)		8 (7)	6	MYC,RB1	8,9-epoxyeicosatrienoic acid,fulvestrant,TSC1			EGFR
TRPC1	ion channel	2			0	1e-05	0.0237	Akt,EGFR,ERK1/2,PRKCD,STAT3,TRPC1		8 (6)	5		ASIP		EGFR
capmatinib	chemical drug	2			0	1e-05	0.0257	Akt,capmatinib,EGFR,ERBB3,ERK1/2,GAB1,STAT3		8 (7)	6					EGFR,GAB1
NU 7442	chemical - kinase inhibitor	2			0	1.02e-05	0.022	Akt,NFKBIA,NU 7442,STAT1		7 (4)	3
POSTN	other	2			0	1.02e-05	0.022	Akt,EGFR,ERK,ILK,POSTN		7 (5)	4	ADCYAP1,CCL20,IGF2R,MRTFB,PDGF BB	losartan potassium,mifepristone,phosphate		MYC
SQ 29548	chemical reagent	2			0	1.02e-05	0.0116	AMPK,EGFR,SQ 29548,YAP1		6 (4)	3					CTTN,EGFR,YAP1
tyrphostin AG 1024	chemical - kinase inhibitor	2			0	1.03e-05	0.0261	Akt,EGFR,ERK,IGF1R,Mapk,MAPK1,tyrphostin AG 1024		8 (7)	6					EGFR,RB1
AZD1480	chemical drug	2			0	1.03e-05	0.0191	AZD1480,JAK1,JAK2,STAT3		6 (4)	3
candesartan cilexetil	chemical drug	2			0	1.03e-05	0.0205	candesartan cilexetil,JAK1,STAT3		6 (3)	2
CRH	cytokine	2			0	1.04e-05	0.0177	Akt,Creb,CRH,cyclic AMP,ERK1/2,Jnk,NFkB (complex),NFKBIA,P38 MAPK,Pka,Pkc(s),POMC,sGC		9 (13)	12	(+)-MK-801,ADCYAP1,haloperidol,NR2F2,RARA	2-mercaptoacetate,H89		FASLG	GNRH1
CIMO	chemical reagent	2			0	1.05e-05	0.0197	CIMO,JAK1,JAK2,STAT3		6 (4)	3
DOK2	other	2			0	1.05e-05	0.0301	DOK2,ERK,ERK1/2,JAK2,Mapk,Nfat (family),STAT3		7 (7)	6	IL3	miR-296-3p (miRNAs w/seed AGGGUUG)			MYC
8-oxo-7-hydrodeoxyguanosine	chemical - endogenous mammalian	2			0	1.07e-05	0.0187	8-oxo-7-hydrodeoxyguanosine,RAC1,STAT3		6 (3)	2		losartan potassium
MAZ	transcription regulator	2			0	1.07e-05	0.019	MAZ,STAT3		6 (2)	2		fulvestrant,GnRH-A
SP1-c-Myc	complex	2			0	1.08e-05	0.0186	MYC,SP1,SP1-c-Myc		8 (3)	2
BIBX1522	chemical - kinase inhibitor	2			0	1.09e-05	0.0169	BIBX1522,EGFR,ERK1/2		6 (3)	2					EGFR
receptor protein tyrosine kinase	group	2			0	1.11e-05	0.0293	Akt,AR,CTNNB1,ERK,Mapk,NTRK2,RAS,receptor protein tyrosine kinase,SRC (family),STAT3		9 (10)	9
SEMA3D	other	2			0	1.11e-05	0.0171	EGFR,ERK1/2,SEMA3D		6 (3)	2	SOX2				EGFR
SNX1	transporter	2			0	1.11e-05	0.0172	EGFR,ERK1/2,SNX1		6 (3)	2					EGFR
IL5	cytokine	2			0	1.14e-05	0.0274	Akt,ERK1/2,IL5,JAK1,JAK2,Mapk,RAC1,RAS,SOX4,STAT3		10 (10)	10	4-hydroxytamoxifen,CD3 group,galactosylceramide-alpha,KITLG,leukotriene D4,RARA,TCR	BAY 61-3606,EOMES,H89,NRTN,terbinafine		ANXA2,CD9,DUSP5,HMMR	MYC
compound 5067-0952	chemical - kinase inhibitor	2			0	1.16e-05	0.0277	Akt,compound 5067-0952,ERK1/2,STAT3		7 (4)	3
2',5'-dideoxyadenosine	chemical reagent	2			0	1.16e-05	0.0169	2',5'-dideoxyadenosine,Akt,L-type Calcium Channel,Pka,PLC		6 (5)	4
CUL5	ion channel	2			0	1.17e-05	0.0243	Akt,BRAF,CUL5,EGFR,ERBB2,Mapk,RELA		8 (7)	6	INS				EGFR
CXCR5	G-protein coupled receptor	2			0	1.17e-05	0.016	CXCR5,ERK1/2,GNAI2,MAP2K1/2,RAF1		6 (5)	4	EOMES,TCR	HAVCR2,ID2,ID3
LMT-28	chemical reagent	2			0	1.18e-05	0.0215	IL6ST,JAK2,LMT-28,STAT3		6 (4)	3
bumetanide	chemical drug	2			0	1.18e-05	0.0189	bumetanide,EGFR,ERK1/2		6 (3)	2					EGFR
NSC 172285	chemical reagent	2			0	1.19e-05	0.0177	Akt,ERK,JAK2,NFKBIA,NSC 172285,RELA,STAT3		8 (7)	6
TNC	other	3			0	1.19e-05	0.0008	Akt,ASCL1,CD28,EGFR,ERK,ERK1/2,FYN,HBEGF,INSR,KRAS,LEP,Mapk,MAPK8,P38 MAPK,PDGFRB,POU5F1,RAS,SRC,TCF3,TNC,TP73		13 (21)	17	PDGF BB,Pdgfr,tazemetostat	DGCR8,sunitinib		CCL20,CD8A,HTRA1,ID2,MYC,TCR
PTGFR	G-protein coupled receptor	2			0	1.2e-05	0.018	EGFR,ERK1/2,PTGFR		6 (3)	2				EGFR,GDNF
SAR103168	chemical drug	2			0	1.21e-05	0.011	EGFR,FLT1,SAR103168,SRC (family)		6 (4)	3					EGFR
YAP1	transcription regulator	2			0	1.21e-05	0.0335	Akt,CTNNB1,ERK1/2,MAP2K1/2,RAF1,SHH,TP73,YAP1		9 (8)	8	CD9,MRTFB,MYC,POU5F1	HOXA4,INS,let-7,RARG,SOX2,SQ 29548,tazemetostat		CSF3,CYTOR
TAPI-1	chemical - protease inhibitor	2			0	1.22e-05	0.0212	Akt,EGFR,ERK1/2,TAPI-1		7 (4)	3					EGFR
TCF/LEF	group	2			0	1.23e-05	0.0054	HNF1A,TCF/LEF,TCF3,TCF4,Tcf7,TCF7L2		8 (6)	5				MYC
acridine yellow	chemical reagent	2			0	1.23e-05	0.0177	acridine yellow,EGFR,Pkc(s),PRKCA,PRKCB		6 (5)	4					EGFR
NEUROD1	transcription regulator	3			0	1.26e-05	0.0262	EGFR,FYN,Mapk,MAPK1,MAPK3,NCAM1,NEUROD1,PDX1		8 (8)	7	ADCYAP1,DUOXA1,ISL1,tazemetostat	ID1,ID3,KIN001-043		IAPP,INS,NEUROD2,POMC,SCT
misoprostol	chemical drug	2			0	1.28e-05	0.0229	misoprostol,PGR,PLC,PTGER1,STAT3		7 (5)	4
POMC	other	2			0	1.28e-05	0.011	CREB1,ERK1/2,MAPK1,MAPK3,Mek,NFKBIA,P38 MAPK,Pde,Pka,PLC,POMC,Tgf beta		10 (12)	12	ADCYAP1,carrageenan,EGFR,haloperidol,IAPP,N-methyl-D-aspartate,NEUROD1,RB1,RSPO1,TCR,teasaponin	H89
miR-126a-5p (and other miRNAs w/seed AUUAUUA)	mature microRNA	2			0	1.29e-05	0.0216	Akt,ERK1/2,HBEGF,miR-126a-5p (and other miRNAs w/seed AUUAUUA)		6 (4)	3		sunitinib			ADAM9,HBEGF
SH3BGRL	other	2			0	1.29e-05	0.0234	Akt,ERK1/2,Mek,RAC1,RAF1,RAS,SH3BGRL,SRC (family)		7 (8)	7
ponatinib	chemical drug	2			0	1.29e-05	0.0291	ERK1/2,Pdgfr,PDGFRB,ponatinib,SRC (family),STAT3		7 (6)	5					Pdgfr,Vegf Receptor
kainic acid	chemical toxicant	1			0	1.29e-05	0.003	kainic acid		4 (1)	1				CNTF,EGR4,ERRFI1,FGF10,GDNF,HBEGF,MHC Class I (complex),PNOC	LMO2
ADAM9	peptidase	2			0	1.3e-05	0.0195	ADAM9,EGFR,ERK1/2		6 (3)	2		mir-126,miR-126a-5p (and other miRNAs w/seed AUUAUUA)		EGFR
RTN4R	transmembrane receptor	2			0	1.3e-05	0.0185	Akt,ERK1/2,IKBKB,NFKBIA,RAC1,RELA,RTN4R,STAT3		8 (8)	7		bexarotene
IL17a dimer	complex	2			0	1.31e-05	0.0173	EGFR,IL17A,IL17a dimer		6 (3)	2				CCL20,CSF3,EGFR,IL3
MXD1	transcription regulator	2			0	1.32e-05	0.0131	CCND1,MXD1,MYC		8 (3)	2	palbociclib	RB1			HAVCR2,MYC
MPL	transmembrane receptor	2			0	1.32e-05	0.0283	ERK1/2,GAB1,GAB2,JAK2,MPL,STAT3		7 (6)	5	Vegf Receptor			GAB1,RAP1B
ICL1-9	chemical reagent	2			0	1.34e-05	0.0189	EGFR,ERK1/2,ICL1-9		6 (3)	2				EGFR
F2RL3	G-protein coupled receptor	2			0	1.35e-05	0.0206	Akt,ERK1/2,F2RL3,PTPN6		6 (4)	4
ELK4	transcription regulator	1			0	1.38e-05	0.0011	ELK4		2 (1)	1
MDK	growth factor	2			0	1.39e-05	0.0333	Akt,EGFR,ERK1/2,Mapk,MDK,MTOR,STAT3		8 (7)	6	LDB1,LMO2			EGFR
2-aminoethoxydiphenylborane	chemical reagent	2			0	1.4e-05	0.0382	2-aminoethoxydiphenylborane,Akt,ERK1/2,Mapk,MAPK8,PTGS2,RAC1,SRC (family),STAT3,TNFSF11		8 (10)	9
cetuximab	biologic drug	2			0	1.4e-05	0.0302	Akt,cetuximab,EGFR,ERK,ERK1/2,Mapk,TP73		8 (7)	7					EGFR
ADRA1	group	2			0	1.42e-05	0.0289	ADRA1,Akt,CNR1,ERK,ERK1/2,Mapk,PLC		7 (7)	7		nicergoline
domoic acid	chemical toxicant	2			0	1.43e-05	0.0273	domoic acid,ERK1/2,IKBKB,MAP2K1/2,NFKBIA,P38 MAPK,RAF1		7 (7)	6
mir-148	microRNA	3			0	1.43e-05	0.0241	ABCA1,ERK1/2,mir-148,Pka,SNAI2,STAT3,YAP1		8 (7)	6		POU5F1,SOX2
FAP	peptidase	2			0	1.49e-05	0.026	FAP,JAK2,SRC (family),STAT3		6 (4)	3		MYC,phenylmethylsulfonyl fluoride
mir-126	microRNA	2			0	1.51e-05	0.0235	Akt,ERK1/2,HBEGF,mir-126		6 (4)	3		sunitinib			ADAM9,HBEGF,SOX2
BMS-387032	chemical drug	2			0	1.52e-05	0.0314	Akt,BMS-387032,ERK1/2,STAT3		7 (4)	3
ID2	transcription regulator	2			0	1.54e-05	0.0165	Akt,EIF4EBP1,ID2,TCF3		7 (4)	4	KITLG,MYC,palbociclib,TNC	DGCR8,DUSP5,let-7,PDLIM5,Ppp1cc,RB1,SOX2,YY1			CXCR5,EGR4,EOMES,ID3,LMO2,RPS6KA2
SD-1008	chemical - kinase inhibitor	2			0	1.55e-05	0.0269	JAK2,SD-1008,SRC,STAT3		6 (4)	3
CSF3	cytokine	1			0	1.59e-05	0.0066	CSF3		4 (1)	1	IL17a dimer,YAP1	GW3965,PDGF BB		FPR1,GDNF,MYC,RARA	KITLG
Cyclin D1/cdk4	complex	2			0	1.6e-05	0.0067	Cyclin D1/cdk4,RB1,RBL1,TCF3		6 (4)	3
AZ-960	chemical reagent	2			0	1.63e-05	0.0244	AZ-960,JAK2,STAT3		6 (3)	2
SLC9A5	transporter	2			0	1.63e-05	0.0263	Akt,ERK1/2,RAC1,SLC9A5		6 (4)	3
palbociclib	chemical drug	1			0	1.67e-05	0.0021	palbociclib		3 (1)	1				ID2,MXD1,RB1
miR-155-5p (miRNAs w/seed UAAUGCU)	mature microRNA	2			0	1.68e-05	0.031	Akt,miR-155-5p (miRNAs w/seed UAAUGCU),SOCS1,STAT3		7 (4)	4	MYC				CCL20,EGFR,PDLIM5,PRKCI
G protein alpha	group	2			0	1.69e-05	0.0191	ERK1/2,G protein alpha,GNA11,GNAI2,MAPK1,MAPK3,Pde,PLC		7 (8)	7				Plc beta	EGFR
FUT6	enzyme	2			0	1.71e-05	0.0147	Akt,EGFR,FUT6		6 (3)	2					EGFR
SOCS4	other	2			0	1.71e-05	0.0147	Akt,EGFR,SOCS4		6 (3)	2					EGFR
PREX1	other	2			0	1.73e-05	0.027	Akt,ERK1/2,MAP2K1/2,PREX1,RAC1		6 (5)	4	EOMES,tazemetostat
Pdgfr	group	2			0	1.76e-05	0.0223	Akt,CTNNB1,ERK,ERK1/2,Mapk,MAPK1,Pdgfr,Pkc(s),PLC,PRKCD,RAS,SRC,STAT3		9 (13)	13	PDGF BB	EGFR,ponatinib,regorafenib,tyrphostin AG 1295		HBEGF,TNC
NCSTN	peptidase	2			0	1.76e-05	0.0245	EGFR,ERK1/2,NCSTN		6 (3)	2					EGFR
DGCR8	enzyme	1			0	1.77e-05	0.002	DGCR8		3 (1)	1				let-7	GDNF,ID2,MYC,OLIG1,RARA,SOX2,TNC
mir-183	microRNA	1			0	1.77e-05	0.0026	mir-183		3 (1)	1	MYC
cucurbitacin B	chemical - endogenous non-mammalian	2			0	1.78e-05	0.0258	cucurbitacin B,JAK2,STAT3		6 (3)	2					MYC
Beta Arrestin	group	2			0	1.88e-05	0.0269	Beta Arrestin,Creb,EP300,ERK,ERK1/2,NFKBIA,SRC (family)		7 (7)	6		EGFR			HTR2A
Sphk	group	2			0	1.88e-05	0.0189	Akt,ERK1/2,sphingosine-1-phosphate,Sphk,SPHK1,SPHK2		6 (6)	5	PDGF BB	phosphate
PARD3	other	2			0	1.89e-05	0.0201	Akt,ERK1/2,PARD3,RAC1,STAT3		7 (5)	4					PRKCI
inolitazone	chemical drug	2			0	1.89e-05	0.0172	AKT1,EGFR,ERK1/2,inolitazone,PPARG		7 (5)	4				EGFR
STAT4	transcription regulator	2			0	1.93e-05	0.0463	IFNG,STAT3,STAT4		9 (3)	2	mifepristone,TCR			ERRFI1,FYB1,GAS5,MYC
AGK	kinase	2			0	1.93e-05	0.035	AGK,EGFR,ERK1/2,JAK2,lysophosphatidic acid,STAT3		7 (6)	5				EGFR
lithocholic acid acetate	chemical reagent	2			0	1.95e-05	0.0242	ERK1/2,lithocholic acid acetate,MAP2K1/2,RAF1,VDR		6 (5)	4
leukotriene D4	chemical - endogenous mammalian	1			0	1.98e-05	0.0027	leukotriene D4		3 (1)	1				CYSLTR2,HBEGF,IL5,PDK4
EBF1-FOXO1-TCF3	complex	2			0	1.99e-05	0.0159	EBF1,EBF1-FOXO1-TCF3,FOXO1,TCF3		6 (4)	3
mir-124	microRNA	2			0	2.01e-05	0.0312	mir-124,NFATC2,STAT3		6 (3)	3		POU5F1,SOX2			IAPP
PDGFD	growth factor	2			0	2.01e-05	0.043	Akt,ERK,MAPK8,PDGFD,PDGFRB,RAC1,STAT3		7 (7)	6	YY1
ANXA2	other	2			0	2.03e-05	0.0198	Akt,AKT1,ANXA2,ERK1/2,F2R,Jnk,MTOR,P38 MAPK,prostaglandin E2,Ras homolog,SRC,STAT3		8 (12)	11	2-mercaptoacetate,FGF10,IL5	verapamil		MYC
ISL1	transcription regulator	2			0	2.05e-05	0.0285	ISL1,JAK1,STAT3		6 (3)	2	bexarotene,tazemetostat	CGA,KDM5B,SOX2-OCT4-NANOG		ADCYAP1,IAPP,INS,NEUROD1	GBX2,Irs4,OLIG1
CCL7	cytokine	2			0	2.07e-05	0.0302	Akt,CCL7,ERK1/2,GNAI2		6 (4)	3	PDGF BB	Calcineurin protein(s)
terbinafine	chemical drug	2			0	2.07e-05	0.0242	ERK1/2,P38 MAPK,Pde,STAT1,terbinafine		6 (5)	4					IL5
AMBRA1	other	2			0	2.09e-05	0.0241	AMBRA1,CCND1,MYC		8 (3)	2					MYC
verapamil	chemical drug	2			0	2.13e-05	0.0432	Akt,ERK1/2,L-type Calcium Channel,Mapk,TNF,verapamil		10 (6)	5					ANXA2,CGA,IAPP,INS
HMMR	transmembrane receptor	2			0	2.17e-05	0.0448	EGFR,ERK1/2,HMMR,STAT3		7 (4)	3	10E,12Z-octadecadienoic acid,IL5	KDM5B		EGFR,NANOG,POU5F1,SOX2
YY1	transcription regulator	2			0	2.18e-05	0.0365	MYC,TP53,YY1		10 (3)	3		RB1		DNAJB4,EGFR,ID3,PDGFD	ID2,let-7
GALNT2	enzyme	2			0	2.2e-05	0.0283	EGFR,ERK1/2,GALNT2,SRC		6 (4)	3					ANGPTL3,EGFR
PTPRK	phosphatase	2			0	2.23e-05	0.0279	CTNNB1,EGFR,ERBB2,ERK,INSR,MAPK3,PDGFRB,PTPRK,STAT3		9 (9)	8					EGFR
EGFR	kinase	1			0	2.24e-05	0.0121	EGFR		5 (1)	1	(-)-isoproterenol,1,2-naphthoquinone,4-hydroxytamoxifen,8,9-epoxyeicosatrienoic acid,ADAM15,ADAM9,ADCYAP1,AGK,alpha-estradiol,ASGR1,benzo(a)pyrene-3,6-quinone,CCL20,CD9,CHRM1,CHRM2,crocidolite asbestos,CYTOR,EPGN,FASLG,FGF10,FPR1,Frizzled,fulvestrant,GAK,GNRH1,H89,HMMR,HSPBP1,HTR2A,ICL1-9,IL17a dimer,inolitazone,MAC,MDK,NEU3,PDGF BB,Plc beta,PTGFR,SOX2,SP4,Triton X-100,TRPC1,U-69593,Wnt,YY1	acridine yellow,AEE 788,alvespimycin,antioxidant,bexarotene,BIBX1522,bumetanide,capmatinib,cetuximab,Crm197,CUL5,Dgk,ERRFI1,FCHSD2,FUT6,G protein alpha,GALNT2,HTATIP2,HTRA1,LINGO1,matuzumab,miR-155-5p (miRNAs w/seed UAAUGCU),NCSTN,NME1,OPCML,OPRD1,oseltamivir,PACSIN2,PD158780,phenylmethylsulfonyl fluoride,PTPN12,PTPRK,S0859,SAR103168,SCD5,SEMA3D,SNX1,SOCS4,SQ 29548,ST3GAL5,TAPI-1,tazemetostat,TIM…		GAB1,MYC,POMC	Beta Arrestin,GAS5,Pdgfr
WWP2	enzyme	2			0	2.27e-05	0.0223	Akt,NFkB (complex),POU5F1,SMARCC1,SOX2,TICAM1,TP73,WWP2		9 (8)	8					POU5F1,SMARCC1,SOX2
PRKCI	kinase	2			0	2.38e-05	0.0156	Akt,ERK1/2,GLI1,Mek,PRKCI,RAC1,SOX2,STAT3		9 (8)	7		miR-155-5p (miRNAs w/seed UAAUGCU),PARD3		SOX2
Prl3d1 (includes others)	other	2			0	2.39e-05	0.0364	PRKCD,Prl3d1 (includes others),STAT3		6 (3)	2
1,2-diacylglycerol	chemical - endogenous mammalian	2			0	2.39e-05	0.0212	1,2-diacylglycerol,Mapk,Pkc(s),PRKCD		5 (4)	3	Dgk
Efna	group	2			0	2.43e-05	0.0147	Efna,FYN,Mapk,RAC1,Ras homolog		4 (5)	4
sunitinib	chemical drug	2			0	2.43e-05	0.0415	Akt,ERK,ERK1/2,FLT1,JAK2,MTOR,PDGFB,PDGFRB,STAT3,sunitinib		8 (10)	9					mir-126,miR-126a-5p (and other miRNAs w/seed AUUAUUA),TNC,Vegf Receptor
IRF9	transcription regulator	2			0	2.43e-05	0.0339	IRF9,STAT1,STAT3		6 (3)	2				MHC Class I (complex)
THBS2	other	2			0	2.43e-05	0.0205	Akt,Mapk,RAC1,TGM2,THBS2		6 (5)	4	mifepristone	MYC
POU5F1	transcription regulator	2			0	2.54e-05	0.029	AKT1,POU5F1,SNAI2		6 (3)	3	HMMR,ID1,KIN001-043,SOX2-OCT4	HTATIP2,let-7,RARG,WWP2		AFP,CBFA2T3,CCL20,DUSP5,KDM2B,OVOL1,TAF1C,TDGF1,YAP1	CGA,mir-124,mir-148,ZIC2
Ncoa-Nr1i3-Rxra	complex	2			0	2.56e-05	0.0244	CREBBP,EP300,Ncoa-Nr1i3-Rxra,NCOA1,PPARGC1A		7 (5)	4
EGR4	transcription regulator	1			0	2.58e-05	0.0016	EGR4		2 (1)	1	APEX1,bicuculline,CHRM1,dalfampridine,ELK1,kainic acid,NRTN	DUSP5,ID2,ID3			MYBL1
FOXC2	transcription regulator	2			0	2.66e-05	0.0473	Akt,ERK1/2,FOXC2,MTOR,PPARG		7 (5)	5	PDGF BB
GW3965	chemical reagent	2			0	2.68e-05	0.0399	GW3965,RB1,STAT3		7 (3)	2				ANGPTL3,PDK4,RARA,RB1	CSF3
DNAJB4	other	2			0	2.75e-05	0.0368	DNAJB4,STAT1,STAT3		6 (3)	2	YY1
CD276	other	2			0	2.78e-05	0.0402	CD276,JAK2,Mek,STAT3		6 (4)	3
ACTL6A	other	2			0	2.79e-05	0.0214	ACTL6A,MYC,SMARCA4		8 (3)	2				MYC	FASLG
3,5-dihydroxyphenylglycine	chemical reagent	2			0	2.85e-05	0.0269	3,5-dihydroxyphenylglycine,ERK1/2,FMR1,MAPK3,RAC1		6 (5)	4
IGF2R	transmembrane receptor	2			0	2.86e-05	0.0422	CD3,ERK1/2,IGF2R,TGFB1		9 (4)	3	LDB1,LMO2			POSTN
GRHL2	transcription regulator	2			0	2.89e-05	0.0102	EP300,GRHL2		4 (2)	2		KIN001-043			MYC
SEMA3E	other	2			0	2.9e-05	0.0218	Akt,ERK1/2,RAC1,SEMA3E,STAT3		7 (5)	4
MEDI-573	biologic drug	2			0	3.03e-05	0.0311	ERK1/2,IGF1R,INSR,IRS1,MEDI-573		6 (5)	4
Vegf Receptor	group	2			0	3.08e-05	0.0296	Akt,FLT1,Pka,Vegf Receptor		6 (4)	3		ponatinib,regorafenib,sunitinib,vandetanib		MPL
Ppp1cc	phosphatase	2			0	3.12e-05	0.0339	ERK1/2,Jnk,NFKBIA,P38 MAPK,Ppp1cc,RB1		7 (6)	5	MYC			RB1	ID2
PDLIM5	other	2			0	3.14e-05	0.0084	ID2,PDLIM5,SRC (family)		4 (3)	2	tazemetostat	miR-155-5p (miRNAs w/seed UAAUGCU)			ID2
CD8A	other	2			0	3.16e-05	0.0135	CD3,CD8A,TCR		6 (3)	2	TNC			CD8B,TCR
R191	chemical - kinase inhibitor	2			0	3.18e-05	0.034	Akt,MTOR,NFKBIA,R191,RELA		7 (5)	4					MYC
8,9-epoxyeicosatrienoic acid	chemical - endogenous mammalian	2			0	3.39e-05	0.0351	8,9-epoxyeicosatrienoic acid,Akt,Mapk,PPARG		6 (4)	3				EGFR	NME1
D-erythro-C16-ceramide	chemical - endogenous mammalian	2			0	3.39e-05	0.0348	Akt,D-erythro-C16-ceramide,ERK1/2,RAF1		6 (4)	3
SCT	other	2			0	3.4e-05	0.0214	cyclic AMP,Pka,PLC,SCT		5 (4)	3	NEUROD1
MYC	transcription regulator	1			0	3.41e-05	0.0201	MYC		7 (1)	1	ACTL6A,ANXA2,Bcl9-Cbp/p300-Ctnnb1-Lef/Tcf,crocidolite asbestos,CRTC2,CSF3,CYTOR,DCLK1,EGFR,Esr1-Esr1-estrogen-estrogen,H89,IAPP,IL3,MYBL1,N-methyl-D-aspartate,PDGF BB,POSTN,potassium chloride,RSPO1,STAT4,TCF/LEF,TCR,TNC	(Z,E)-5-(4-ethylbenzylidine)-2-thioxothiazolidin-4-one,4-hydroxytamoxifen,ADCYAP1,AMBRA1,CD9,cucurbitacin B,DAB2IP,DGCR8,DOK2,fulvestrant,GAS5,GRHL2,H-7,HOXA4,HTATIP2,ID3,IL5,INCB054329,mifepristone,MXD1,R191,seocalcitol,tazemetostat,ZNF382		AFP,APEX1,CBFA2T3,CYTH2,DUSP5,EIF2AK4,EOMES,FASLG,FGF10,GBX2,ID2,miR-155-5p (miRNAs w/seed UAAUGCU),mir-183,miR-9-5p (and other miRNAs w/seed CUUUGGU),NANOG,NME1,OVOL1,Ppp1cc,RARG,SNHG16,SOX2,TAF1C,TDGF1,YAP1,ZIC2	FAP,INS,OLIG1,THBS2
CRTC2	other	2			0	3.41e-05	0.0364	Akt,AKT1,CRTC2,MTOR		6 (4)	4	TSC1			MYC
IgG2a	complex	2			0	3.44e-05	0.0459	Akt,ERK,IgG2a,Pka,VAV		6 (5)	4	MYBL1,SPIB
Calcineurin protein(s)	complex	1			0	3.47e-05	0.0052	Calcineurin protein(s)		3 (1)	1	fulvestrant,GNRH1	KCND2,secobarbital,thiamylal,thiopental			CCL7,ELK1
Tra@-Trb@	complex	2			0	3.47e-05	0.02	CD3,NFKB1,PRKCQ,Tra@-Trb@		6 (4)	3	MHC Class I (complex)
sulindac sulfide	chemical drug	2			0	3.54e-05	0.0363	ERK1/2,MAPK1,MAPK3,NFKBIA,RAF1,RAS,sulindac sulfide		8 (7)	7
GRB10	other	2			0	3.62e-05	0.0307	GRB10,IGF1R,INSR,MAP2K1/2,Mapk,RAF1		6 (6)	5	carrageenan,LDB1,LMO2
PRKD3	kinase	2			0	3.62e-05	0.0497	Akt,ERK,ERK1/2,PRKD3,SPHK2		6 (5)	4	SOX2
SOX2	transcription regulator	2			0	3.74e-05	0.0458	SOX2,TP53		9 (2)	2	FASLG,HIF3A,HMMR,ID1,KIN001-043,MYC,PRKCI,SOX2-OCT4	DGCR8,HTATIP2,let-7,mir-126,RARA,RARG,WWP2		CBFA2T3,CCL20,CD9,EGFR,GAB1,GBX2,ID3,KITLG,MARCHF8,OLIG1,OVOL1,PRKD3,SEMA3D,TAF1C,TDGF1,ZIC2	DUSP5,ID2,mir-124,mir-148,TIMP3,YAP1
DUOX2	enzyme	2			0	3.75e-05	0.0101	DUOX2,MAPK3,RB1		5 (3)	2					RB1
4-diphenylacetoxy-1,1-dimethylpiperidinium	chemical reagent	2			0	3.84e-05	0.0267	4-diphenylacetoxy-1,1-dimethylpiperidinium,Akt,CHRM2,Mapk		5 (4)	3				CHRM3	CHRM2
Phe-Pro-Arg-chloromethyl ketone	chemical - protease inhibitor	2			0	3.93e-05	0.0277	Akt,Mapk,Phe-Pro-Arg-chloromethyl ketone		5 (3)	2
filgrastim	biologic drug	3			0	3.95e-05	0.0395	CSF3R,filgrastim,STAT3		7 (3)	2				ADAM15,SAMSN1	ELK1,EPHB1,FANCA,PHLDA2
emetine	chemical toxicant	2			0	3.97e-05	0.0216	Akt,emetine,Mapk		5 (3)	2
STAT2	transcription regulator	2			0	4.03e-05	0.044	STAT1,STAT2,STAT3		6 (3)	2	SAMSN1
CD8B	other	2			0	4.06e-05	0.0162	CD3,CD8B,TCR		6 (3)	2	CD8A			TCR
SGPP1	phosphatase	2			0	4.13e-05	0.0457	ERK1/2,SGPP1,sphingosine-1-phosphate,STAT3		6 (4)	3
lithocholic acid	chemical - endogenous mammalian	2			0	4.13e-05	0.0367	Akt,lithocholic acid,Mapk,NR1I2,VDR		6 (5)	4
AFP	transporter	1			0	4.14e-05	0.0011	AFP		2 (1)	1	MYC,POU5F1	tazemetostat		GNRH1
DAB2IP	other	1			0	4.14e-05	0.0032	DAB2IP		2 (1)	1	LDB1,LMO2				MYC
HOXA11-AS	other	1			0	4.14e-05	0.0022	HOXA11-AS		2 (1)	1
MIRLET7	group	2			0	4.16e-05	0.0461	let-7,MIRLET7,STAT3		6 (3)	2
Gq-coupled receptor	group	2			0	4.16e-05	0.042	ERK,Gq-coupled receptor,Mapk,Mek,PLC		5 (5)	4
GNAT1	enzyme	2			0	4.26e-05	0.0262	GNAT1,IKBKB,Pde,TWIST1		5 (4)	3
SITS	chemical reagent	2			0	4.26e-05	0.0277	Akt,NTRK1,RAC1,SITS		5 (4)	3
menotropin	biologic drug	3			0	4.33e-05	0.0457	Akt,AMPK,ERK1/2,FSHR,HRAS,Lh,LHCGR,Mapk,menotropin,Pka,PLC		7 (11)	8
GnRH-A	chemical reagent	1			0	4.52e-05	0.0021	GnRH-A		3 (1)	1				ADCYAP1,CGA,RB1	MAZ
FYB1	other	2			0	4.55e-05	0.05	Akt,FYB1,NFkB (complex),NFKBIA,RAC1		7 (5)	4	STAT4,TCR
RACGAP1	transporter	2			0	4.72e-05	0.0139	RAC1,RACGAP1,RB1		5 (3)	2					RB1
DRD1	G-protein coupled receptor	2			0	4.89e-05	0.0455	cyclic AMP,dopamine,DRD1,ERK1/2,Pka,PTH		7 (6)	6	bexarotene,GDNF,levamisole,ropinirole	haloperidol,ZIC2
homoorientin	chemical - endogenous non-mammalian	2			0	4.99e-05	0.0305	Akt,homoorientin,Mapk		5 (3)	2
HAVCR2	other	2			0	5.04e-05	0.0373	Akt,HAVCR2,IKBKB,NFkB (complex),NFKBIA,SRC		7 (6)	5	CD3 group	MXD1			CXCR5
EPHB1	kinase	1			0	5.05e-05	0.0039	EPHB1		2 (1)	1		filgrastim
GAS5	other	2			0	5.1e-05	0.0344	Akt,AKT1,GAS5,MTOR,NFKBIA,RELA		7 (6)	5	STAT4	EGFR			MYC
gatifloxacin	chemical drug	3			0	5.1e-05	0.0347	Akt,CYP2C8,gatifloxacin,paclitaxel,TOP2B		5 (5)	2
TMPRSS4	peptidase	2			0	5.22e-05	0.034	Akt,RAC1,SRC (family),TMPRSS4		5 (4)	3
Frizzled	group	2			0	5.32e-05	0.0484	CTNNB1,Frizzled,MAPK8,Pkc(s),PLC		6 (5)	4	Wnt			EGFR
FGR	kinase	2			0	5.34e-05	0.0321	Akt,AKT1,ERK1/2,FGR,GAB2,Jnk,MAPK1,MAPK3,MAPK8,PGR,STAT3		8 (11)	10	PDGF BB			leukotriene C4	ELK1
PDGF-DD	complex	2			0	5.57e-05	0.0385	Akt,MAPK1,MAPK3,PDGF-DD,PDGFRB		6 (5)	5
10E,12Z-octadecadienoic acid	chemical - endogenous mammalian	2			0	5.68e-05	0.0364	10E,12Z-octadecadienoic acid,ERK,ERK1/2,Jnk,MTOR,NFKBIA,PPARD,PPARG		8 (8)	8				HMMR
KDM5B	transcription regulator	2			0	5.82e-05	0.0095	KDM5B,RB1		5 (2)	2					HMMR,ISL1,let-7,NEUROD2,NKX2-5,RB1
filgrastim	biologic drug	1			0	5.82e-05	0.0048	filgrastim		5 (1)	1				ADAM15,SAMSN1	ELK1,EPHB1,FANCA,PHLDA2
ANGPTL3	growth factor	2			0	6.2e-05	0.0384	Akt,ANGPTL3,Mapk		5 (3)	2	GW3965	GALNT2
PIK3R6	kinase	2			0	6.2e-05	0.0313	Akt,Mapk,PIK3R6		5 (3)	2
let-7	microRNA	2			0	6.28e-05	0.045	Akt,AR,ERK1/2,let-7,MAPK3,NFkB (complex),NFKBIA,PRDM1,SMAD3,STAT3		9 (10)	10	(Z,E)-5-(4-ethylbenzylidine)-2-thioxothiazolidin-4-one,DGCR8	dalfampridine,KDM2B,KDM5B,YY1			ID2,NANOG,POU5F1,SOX2,YAP1
ADCYAP1	other	1			0	6.66e-05	0.0072	ADCYAP1		4 (1)	1	GnRH-A,haloperidol,ISL1	arachidonyltrifluoromethane,EOMES		ADCYAP1R1,CGA,CRH,EGFR,ID3,NEUROD1,POMC,POSTN	FASLG,MYC
IL34	other	2			0	7.03e-05	0.041	Akt,IL34,Mapk		5 (3)	2		LDB1,LMO2
ganglioside GD3	chemical - endogenous mammalian	2			0	7.03e-05	0.0441	Akt,ganglioside GD3,Mapk		5 (3)	2
SAMSN1	other	2			0	7.11e-05	0.0426	Akt,LYN,SAMSN1		5 (3)	3	filgrastim,LDB1,LMO2			HBEGF,STAT2
Id	group	2			0	7.37e-05	0.0174	Id,ID1,ID2,ID3		4 (4)	3	IL3
CBFA2T3	transcription regulator	2			0	7.74e-05	0.0044	CBFA2T3,GATA1		4 (2)	2	MYC,POU5F1,SOX2	ID3
NRIP1	transcription regulator	2			0	7.93e-05	0.0463	Akt,AMPK,Esr1-Esr1-estrogen-estrogen,NRIP1,PPARGC1A,Rar		6 (6)	5		NANOG			Esr1-Esr1-estrogen-estrogen,PDK4
ITI-078	chemical reagent	2			0	8.52e-05	0.0243	ETS1,HDAC4,ITI-078,RB1		5 (4)	3					RB1
RAP1B	enzyme	2			0	8.58e-05	0.0381	AKT1,BRAF,ERK1/2,P38 MAPK,RAC1,RAF1,RAP1B		6 (7)	6	MPL
Plc delta	group	2			0	8.88e-05	0.0166	1,4,5-IP3,Mapk,Plc delta		3 (3)	2
ZIC2	transcription regulator	2			0	9.27e-05	0.0353	CTNNB1,GLI1,PRKDC,TCF7L2,ZIC2		7 (5)	4	EOMES,MYC,SOX2	POU5F1,tazemetostat			DRD1
TCR	complex	2			0	9.62e-05	0.0297	Akt,CD3,DEF6,ERK1/2,GAB2,IFNG,Mapk,Mek,NFATC2,NFKBIA,PAK2,RAF1,RAS,STAT3,TCR		12 (15)	15	CD8A,CD8B,galactosylceramide-alpha,TNC			CTTN,CXCR5,ELK1,EOMES,FASLG,FYB1,GAB1,IL5,MYC,POMC,STAT4	TSC22D3
TCR	complex	1			0	0.000106	0.0169	TCR		4 (1)	1	CD8A,CD8B,galactosylceramide-alpha,TNC			CTTN,CXCR5,ELK1,EOMES,FASLG,FYB1,GAB1,IL5,MYC,POMC,STAT4	TSC22D3
TRPC4	ion channel	2			0	0.000106	0.0352	AMPK,PRKCD,TRPC4		4 (3)	2
PNOC	other	2			0	0.000111	0.0328	cyclic AMP,PLC,PNOC		4 (3)	2	kainic acid,mifepristone
bunazosin	chemical drug	2			0	0.000113	0.0451	bunazosin,ERK,RB1		5 (3)	2				RB1	ADRA1A
CHRM3	G-protein coupled receptor	2			0	0.00012	0.0462	CHRM3,CNR1,Mapk,Nfat (family),PLC		5 (5)	5	4-diphenylacetoxy-1,1-dimethylpiperidinium	haloperidol		Plc beta
GAB1	other	1			0	0.000125	0.0083	GAB1		2 (1)	1	EGFR,GDNF,HBEGF,MPL,PDGF BB,SOX2,TCR	capmatinib,Endophilin,PTPN12		ELK1
mir-218	microRNA	2			0	0.000126	0.0195	Mapk,mir-218		3 (2)	2
trapidil	chemical drug	2			0	0.000126	0.0262	Mapk,Pde,RAF1,trapidil		4 (4)	3
SP4	transcription regulator	2			0	0.000137	0.0166	RAS,SP4		3 (2)	2				EGFR
NRTN	growth factor	1			0	0.00014	0.0055	NRTN		2 (1)	1	mifepristone			EGR4	IL5
levamisole	chemical drug	2			0	0.000145	0.032	ADORA2A,levamisole,RB1		5 (3)	2				DRD1,RB1
SOX2-OCT4-NANOG	complex	2			0	0.000158	0.0251	NANOG,POU5F1,SOX2,SOX2-OCT4-NANOG		5 (4)	4					ISL1
PDGF BB	complex	1			0	0.000166	0.0385	PDGF BB		4 (1)	1				CCL20,CCL7,CTTN,DUSP5,EGFR,ELK1,FGR,FOXC2,GAB1,GDNF,HBEGF,ID3,MYC,Pdgfr,POSTN,Sphk,TNC	CSF3,RB1
LCK/Fyn	group	2			0	0.000167	0.0357	CD3,LCK/Fyn,PRKCQ		5 (3)	2		SHP
FCN-159	chemical drug	2			0	0.000171	0.0474	FCN-159,MAP2K1,MAP2K2,Mek		4 (4)	3
DUSP5	phosphatase	1			0	0.000174	0.0036	DUSP5		2 (1)	1	4-hydroxytamoxifen,ADCYAP1R1,IL5,MYC,PDGF BB,POU5F1	bexarotene,SOX2			EGR4,ID2
RASA2	other	2			0	0.000182	0.0298	CREB1,Mapk,RAS,RASA2		5 (4)	3
FAF2	other	2			0	0.00019	0.0252	FAF2,NF1,RAS		3 (3)	2
CYTH2	other	2			0	0.000212	0.044	CYTH2,MAP2K1,RAF1		4 (3)	2	MYC
DCAF1	kinase	2			0	0.00022	0.0309	DCAF1,FOXM1,TET1		4 (3)	3
mifepristone	chemical drug	1			0	0.000228	0.0354	mifepristone		4 (1)	1				ADAM15,NRTN,PNOC,RARA,RB1,STAT4,THBS2	collagenase,FASLG,HBEGF,MYC,POSTN,PTX3,TIMP3
SOX2-OCT4-NANOG	complex	1			0	0.000231	0.0014	SOX2-OCT4-NANOG		2 (1)	1					ISL1
KDM2B	enzyme	2			0	0.000237	0.0469	FOS,KDM2B,RB1		5 (3)	2	POU5F1				EOMES,let-7,RB1
CBFA2T3	transcription regulator	1			0	0.000252	0.0025	CBFA2T3		2 (1)	1	MYC,POU5F1,SOX2	ID3
GRHL2	transcription regulator	1			0	0.000252	0.0055	GRHL2		2 (1)	1		KIN001-043			MYC
mir-148	microRNA	2			0	0.00026	0.0315	mir-148,SNAI2		3 (2)	2		POU5F1,SOX2
RB1	transcription regulator	1			0	0.00027	0.0227	RB1		4 (1)	1	alsterpaullone,beta-escin,bunazosin,dihematoporphyrin ether,fulvestrant,GnRH-A,GW3965,levamisole,mifepristone,palbociclib,potassium chloride,Ppp1cc,purvalanol A,TSC22D3	4-hydroxytamoxifen,DUOX2,ERRFI1,ID1,IL3,INS,ITI-078,KDM2B,KDM5B,KITLG,PDGF BB,RACGAP1,tyrphostin AG 1024		EOMES,NKX2-5,NME1,POMC	CCL20,ID2,MXD1,YY1
losartan potassium	chemical drug	1			0	0.000311	0.0422	losartan potassium		3 (1)	1					8-oxo-7-hydrodeoxyguanosine,CNTF,collagenase,POSTN
2-amino-5-phosphonovaleric acid	chemical - other	1			0	0.000353	0.0033	2-amino-5-phosphonovaleric acid		3 (1)	1
SH3TC2	other	1			0	0.000369	0.0058	SH3TC2		2 (1)	1
INS	other	1			0	0.000376	0.0396	INS		3 (1)	1	ISL1,NEUROD1	MYC,verapamil		CUL5,ELK1,ERRFI1	ADCYAP1R1,RB1,YAP1
PTX3	other	1			0	0.000395	0.0313	PTX3		2 (1)	1	collagenase	mifepristone
ID2	transcription regulator	1			0	0.000399	0.0213	ID2		3 (1)	1	KITLG,MYC,palbociclib,TNC	DGCR8,DUSP5,let-7,PDLIM5,Ppp1cc,RB1,SOX2,YY1			CXCR5,EGR4,EOMES,ID3,LMO2,RPS6KA2
MAC	complex	1			0	0.000422	0.0219	MAC		2 (1)	1				EGFR
formaldehyde	chemical - endogenous mammalian	1			0	0.000422	0.0175	formaldehyde		2 (1)	1
rasagiline	chemical drug	1			0	0.000422	0.0126	rasagiline		2 (1)	1				GDNF
H89	chemical - kinase inhibitor	1			0	0.000431	0.0484	H89		3 (1)	1				EGFR,MYC	CGA,CNTF,CRH,GDNF,IL5,POMC
C1QA	other	1			0	0.00045	0.0252	C1QA		2 (1)	1
collagenase	group	1			0	0.00045	0.0407	collagenase		2 (1)	1	4-hydroxytamoxifen	losartan potassium,mifepristone,RARA,RARG,TIMP3		PTX3
IL3	cytokine	1			0	0.000483	0.0387	IL3		3 (1)	1	IL17a dimer			CTTN,DOK2,Id,leukotriene C4,MYC	RB1
MIR124	group	1			0	0.000508	0.0115	MIR124		2 (1)	1					NANOG
EIF2AK4	kinase	1			0	0.000539	0.018	EIF2AK4		2 (1)	1	MYC
quisinostat	chemical drug	2			0	0.000558	0.0267	Hdac,quisinostat		3 (2)	2
miR-450a-5p (and other miRNAs w/seed UUUGCGA)	mature microRNA	1			0	0.00057	0.0254	miR-450a-5p (and other miRNAs w/seed UUUGCGA)		2 (1)	1
HECTD1	enzyme	2			0	0.000608	0.0447	APC,HECTD1,HSP90AA1		3 (3)	2
FASLG	cytokine	1			0	0.000636	0.0428	FASLG		2 (1)	1	4-hydroxytamoxifen,CD3 group,CRH,EOMES,galactosylceramide-alpha,MYC,TCR	ACTL6A,ADCYAP1,CGS 21680,mifepristone,TSC22D3		EGFR,NANOG,SOX2
4-hydroxytamoxifen	chemical drug	1			0	0.00065	0.0354	4-hydroxytamoxifen		3 (1)	1				collagenase,DUSP5,EGFR,ERRFI1,FASLG,IL5,PDK4	MYC,RB1
CGS 21680	chemical reagent	1			0	0.00067	0.0339	CGS 21680		2 (1)	1					FASLG
H-7	chemical - kinase inhibitor	1			0	0.00067	0.0298	H-7		2 (1)	1					MYC
NKX2-5	transcription regulator	2			0	0.000723	0.0479	GATA1,NKX2-5,SRF		4 (3)	2	RB1	KDM5B
HBEGF	growth factor	1			0	0.000777	0.0256	HBEGF		2 (1)	1	kainic acid,leukotriene D4,PDGF BB,Pdgfr,SAMSN1	Crm197,mifepristone,mir-126,miR-126a-5p (and other miRNAs w/seed AUUAUUA),PD158780		GAB1	PDK4
mir-96	microRNA	1			0	0.000814	0.0185	mir-96		2 (1)	1
MARCHF8	enzyme	2			0	0.000852	0.0415	CD86,MARCHF8,TNFRSF10A		2 (3)	2	SOX2
OSI-461	chemical drug	2			0	0.000891	0.0311	OSI-461,Pde,Pkg		2 (3)	2
carrageenan	chemical drug	1			0	0.000931	0.0456	carrageenan		2 (1)	1				GRB10,POMC
CCT036477	chemical reagent	1			0	0.000984	0.0044	CCT036477		1 (1)	1
CHRM2	G-protein coupled receptor	1			0	0.000984	0.0318	CHRM2		1 (1)	1		4-diphenylacetoxy-1,1-dimethylpiperidinium		EGFR
CML advanced glycation end products	chemical reagent	1			0	0.000984	0.0318	CML advanced glycation end products		1 (1)	1
EWSR1-WT1	fusion gene/product	1			0	0.000984	0.0318	EWSR1-WT1		1 (1)	1
Hoxa11os	other	1			0	0.000984	0.0081	Hoxa11os		1 (1)	1
KRT15	other	1			0	0.000984	0.0038	KRT15		1 (1)	1	bexarotene
PD 123177	chemical reagent	1			0	0.000984	0.0086	PD 123177		1 (1)	1
SRRM4	other	1			0	0.000984	0.0015	SRRM4		1 (1)	1
TRPM3	ion channel	1			0	0.000984	0.0318	TRPM3		1 (1)	1	pregnenolone sulfate
ZNF652	other	1			0	0.000984	0.0016	ZNF652		1 (1)	1
arachidonyl-2-chloroethylamide	chemical reagent	1			0	0.000984	0.0318	arachidonyl-2-chloroethylamide		1 (1)	1
cyclosporin H	chemical reagent	1			0	0.000984	0.0318	cyclosporin H		1 (1)	1
cyclothiazide	chemical drug	1			0	0.000984	0.0318	cyclothiazide		1 (1)	1
hispidulin	chemical drug	1			0	0.000984	0.0318	hispidulin		1 (1)	1
miR-454-3p inhibitor	chemical reagent	1			0	0.000984	0.0081	miR-454-3p inhibitor		1 (1)	1
miR-454-3p mimic	chemical reagent	1			0	0.000984	0.0081	miR-454-3p mimic		1 (1)	1
CD3 group	group	1			0	0.00101	0.0327	CD3 group		2 (1)	1				FASLG,HAVCR2,IL5
TAF7L	transcription regulator	1			0	0.00101	0.0012	TAF7L		2 (1)	1
TSC22D3	transcription regulator	1			0	0.00106	0.0468	TSC22D3		2 (1)	1	bexarotene	fulvestrant,TCR,ZNF366		RB1	FASLG
ELK1	transcription regulator	1			0	0.0011	0.0351	ELK1		2 (1)	1	bicuculline,GAB1,GNA11,INS,OPRD1,PDGF BB,TCR	Calcineurin protein(s),FBXO25,FGR,filgrastim		EGR4
TIMP3	other	1			0	0.0011	0.0426	TIMP3		2 (1)	1	FGF10	mifepristone,SOX2			collagenase,EGFR
mir-182	microRNA	1			0	0.00114	0.0191	mir-182		2 (1)	1
GNRH1	other	1			0	0.00128	0.0259	GNRH1		2 (1)	1	AFP,bicuculline,N-methyl-D-aspartate	CRH,haloperidol,potassium chloride		Calcineurin protein(s),CGA,EGFR
bicuculline	chemical - endogenous non-mammalian	1			0	0.00128	0.0247	bicuculline		2 (1)	1				EGR4,ELK1,GNRH1
GDNF	growth factor	1			0	0.00148	0.0257	GDNF		2 (1)	1	bexarotene,CSF3,kainic acid,PDGF BB,PTGFR,rasagiline,ropinirole	DGCR8,H89		antioxidant,DRD1,GAB1	HTR2A
N-methyl-D-aspartate	chemical drug	1			0	0.00158	0.0327	N-methyl-D-aspartate		2 (1)	1				CACNG2,CNTF,GNRH1,MYC,POMC,pregnenolone sulfate
dalfampridine	chemical drug	1			0	0.00158	0.025	dalfampridine		2 (1)	1				EGR4	KCND2,let-7
seocalcitol	chemical drug	1			0	0.00174	0.0323	seocalcitol		2 (1)	1					MYC
CNTF	cytokine	1			0	0.00191	0.0458	CNTF		2 (1)	1	kainic acid,N-methyl-D-aspartate	H89,losartan potassium			CNTFR
haloperidol	chemical drug	1			0	0.00191	0.0416	haloperidol		2 (1)	1				ADCYAP1,CRH,POMC	ADRA1A,CHRM1,CHRM3,CHRM4,DRD1,GNRH1,HTR2A
ABI1	other	1			0	0.00197	0.0332	ABI1		1 (1)	1
AGI-1095	chemical reagent	1			0	0.00197	0.0394	AGI-1095		1 (1)	1
CYSLTR2	G-protein coupled receptor	1			0	0.00197	0.0334	CYSLTR2		1 (1)	1	leukotriene C4,leukotriene D4
FBXO25	enzyme	1			0	0.00197	0.0318	FBXO25		1 (1)	1					ELK1
LBX1	transcription regulator	1			0	0.00197	0.0134	LBX1		1 (1)	1
MRGPRX1	G-protein coupled receptor	1			0	0.00197	0.0329	MRGPRX1		1 (1)	1
SC144	chemical reagent	1			0	0.00197	0.01	SC144		1 (1)	1
Z-IL-CHO	chemical - protease inhibitor	1			0	0.00197	0.0132	Z-IL-CHO		1 (1)	1
alsterpaullone	chemical reagent	1			0	0.00197	0.0171	alsterpaullone		1 (1)	1				RB1
miR-1195 (miRNAs w/seed GAGUUCG)	mature microRNA	1			0	0.00197	0.017	miR-1195 (miRNAs w/seed GAGUUCG)		1 (1)	1
mir-434	microRNA	1			0	0.00197	0.0099	mir-434		1 (1)	1
nexrutine	chemical drug	1			0	0.00197	0.0166	nexrutine		1 (1)	1
purvalanol A	chemical reagent	1			0	0.00197	0.0155	purvalanol A		1 (1)	1				RB1
ropinirole	chemical drug	1			0	0.00197	0.0336	ropinirole		1 (1)	1				DRD1,GDNF
TSC1	other	1			0	0.00202	0.0481	TSC1		2 (1)	1				CRTC2	NME1
potassium chloride	chemical drug	1			0	0.00214	0.0402	potassium chloride		2 (1)	1				CGA,FGF10,ID1,ID3,MYC,RB1	GNRH1
sulindac sulfide	chemical drug	1			0	0.00214	0.0432	sulindac sulfide		2 (1)	1
RARG	ligand-dependent nuclear receptor	1			0	0.00233	0.0245	RARG		2 (1)	1	MYC	RARA		HOXA4	collagenase,NANOG,POU5F1,SOX2,YAP1
(+)-MK-801	chemical drug	1			0	0.00239	0.0456	(+)-MK-801		2 (1)	1				CRH	pregnenolone sulfate
RARA	ligand-dependent nuclear receptor	1			0	0.00251	0.0387	RARA		3 (1)	1	CSF3,GW3965,mifepristone,ZNF335	DGCR8		CRH,HOXA4,IL5	collagenase,NANOG,RARG,SOX2
LMO2	transcription regulator	1			0	0.00256	0.0344	LMO2		3 (1)	1		ID2,ID3,kainic acid		ASIP,DAB2IP,GRB10,IGF2R,MDK,MFGE8,RPS6KA2,SAMSN1	IL34
LDB1	transcription regulator	1			0	0.00261	0.0349	LDB1		3 (1)	1				ASIP,DAB2IP,GRB10,IGF2R,MDK,MFGE8,RPS6KA2,SAMSN1	IL34
SPIB	transcription regulator	1			0	0.00293	0.0398	SPIB		2 (1)	1				IgG2a
2-amino-3-phosphonopropionic acid	chemical - endogenous mammalian	1			0	0.00295	0.04	2-amino-3-phosphonopropionic acid		1 (1)	1
ESRP2	other	1			0	0.00295	0.0387	ESRP2		1 (1)	1
INTS11	other	1			0	0.00295	0.0478	INTS11		1 (1)	1
Irs4	other	1			0	0.00295	0.0472	Irs4		1 (1)	1		ISL1
OLIG1	transcription regulator	1			0	0.00295	0.0067	OLIG1		1 (1)	1	SOX2	DGCR8,ISL1,MYC
RADIL	other	1			0	0.00295	0.0434	RADIL		1 (1)	1
RPS6KA2	kinase	1			0	0.00295	0.0371	RPS6KA2		1 (1)	1	LDB1,LMO2	ID2,ID3
Ribosomal Subunit 80S	complex	1			0	0.00295	0.0321	Ribosomal Subunit 80S		1 (1)	1
STIP1	other	1			0	0.00295	0.0099	STIP1		1 (1)	1
ZNF335	transcription regulator	1			0	0.00295	0.0092	ZNF335		1 (1)	1				RARA
ZNRD1ASP	other	1			0	0.00295	0.0182	ZNRD1ASP		1 (1)	1
bisphosphonate	chemical drug	1			0	0.00295	0.0462	bisphosphonate		1 (1)	1
miR-194-5p (miRNAs w/seed GUAACAG)	mature microRNA	1			0	0.00295	0.0182	miR-194-5p (miRNAs w/seed GUAACAG)		1 (1)	1
pregnenolone sulfate	chemical - endogenous mammalian	1			0	0.00295	0.0443	pregnenolone sulfate		1 (1)	1	N-methyl-D-aspartate	(+)-MK-801		TRPM3
yohimbine	chemical drug	1			0	0.00295	0.0336	yohimbine		1 (1)	1					ADRA1A
tazemetostat	chemical drug	1			0	0.00316	0.0445	tazemetostat		3 (1)	1				ID1,ISL1,NEUROD1,PDLIM5,PREX1,TNC	AFP,EGFR,MYC,YAP1,ZIC2
NANOG	transcription regulator	1			0	0.00336	0.0278	NANOG		2 (1)	1	FASLG,HMMR,ID1,KIN001-043,MYC,SOX2-OCT4	HTATIP2,let-7,MIR124,RARA,RARG		EOMES,TDGF1	GBX2,NRIP1
2,4-diamino-6-hydroxypyrimidine	chemical reagent	1			0	0.00393	0.0472	2,4-diamino-6-hydroxypyrimidine		1 (1)	1
B9D1	other	1			0	0.00393	0.0188	B9D1		1 (1)	1
CHRM4	G-protein coupled receptor	1			0	0.00393	0.0476	CHRM4		1 (1)	1		haloperidol
Esr1-Esr1-estrogen-estrogen	complex	1			0	0.00393	0.0348	Esr1-Esr1-estrogen-estrogen		1 (1)	1		NRIP1		MYC
F2RL3	G-protein coupled receptor	1			0	0.00393	0.0382	F2RL3		1 (1)	1
KD025	chemical drug	1			0	0.00393	0.0272	KD025		1 (1)	1
LSINCT5	other	1			0	0.00393	0.0457	LSINCT5		1 (1)	1
OSMI-1	chemical reagent	1			0	0.00393	0.0101	OSMI-1		1 (1)	1
SHP	group	1			0	0.00393	0.0482	SHP		1 (1)	1					LCK/Fyn
SNHG16	other	1			0	0.00393	0.0141	SNHG16		1 (1)	1	MYC
TMEM231	other	1			0	0.00393	0.0188	TMEM231		1 (1)	1
atipamezole	chemical drug	1			0	0.00393	0.0414	atipamezole		1 (1)	1
nigericin	chemical drug	1			0	0.00393	0.0193	nigericin		1 (1)	1
CGA	other	1			0	0.00415	0.0421	CGA		2 (1)	1	ADCYAP1,GnRH-A,GNRH1,potassium chloride	H89,POU5F1,verapamil		BHLHA15	ISL1
phosphate	chemical - endogenous mammalian	1			0	0.00415	0.0375	phosphate		2 (1)	1	warfarin			Wnt	POSTN,Sphk
DIM-C-pPhCO2Me	chemical reagent	1			0	0.00491	0.0419	DIM-C-pPhCO2Me		1 (1)	1
PHLDA2	other	1			0	0.00491	0.0159	PHLDA2		1 (1)	1		filgrastim
mir-191	microRNA	1			0	0.00491	0.0143	mir-191		1 (1)	1
phenylmethylsulfonyl fluoride	chemical - protease inhibitor	1			0	0.00491	0.0266	phenylmethylsulfonyl fluoride		1 (1)	1					EGFR,FAP
retaspimycin	chemical drug	1			0	0.00491	0.0379	retaspimycin		1 (1)	1
styrene	chemical toxicant	1			0	0.00491	0.0407	styrene		1 (1)	1
triiodothyronine, reverse	chemical - endogenous mammalian	1			0	0.00491	0.0401	triiodothyronine, reverse		1 (1)	1
EOMES	transcription regulator	1			0	0.00501	0.0315	EOMES		2 (1)	1	MYC,NANOG,PPP4R3A,PPP4R3B,RB1,TCR	ID2,KDM2B		CXCR5,FASLG,PREX1,ZIC2	ADCYAP1,IL5
ADCYAP1R1	G-protein coupled receptor	1			0	0.00589	0.024	ADCYAP1R1		1 (1)	1	ADCYAP1	INS		DUSP5
FANCA	other	1			0	0.00589	0.0415	FANCA		1 (1)	1		filgrastim
SB-505124	chemical - kinase inhibitor	1			0	0.00589	0.023	SB-505124		1 (1)	1
GBX2	transcription regulator	1			0	0.00687	0.0275	GBX2		1 (1)	1	MYC,SOX2	ISL1,NANOG
MYBL1	transcription regulator	1			0	0.00687	0.0252	MYBL1		1 (1)	1		EGR4		IgG2a,MYC
PIWIL2	enzyme	1			0	0.00687	0.0478	PIWIL2		1 (1)	1
STIM2	transporter	1			0	0.00687	0.0304	STIM2		1 (1)	1
TDGF1	growth factor	1			0	0.00687	0.037	TDGF1		1 (1)	1	MYC,NANOG,POU5F1,SOX2
TRIM29	transcription regulator	1			0	0.00687	0.0321	TRIM29		1 (1)	1
BCKDK	kinase	1			0	0.00784	0.0293	BCKDK		1 (1)	1
CYTOR	other	1			0	0.00784	0.0368	CYTOR		1 (1)	1	YAP1			EGFR,MYC
DUOXA1	other	1			0	0.00784	0.0407	DUOXA1		1 (1)	1				NEUROD1,NEUROD2
OVOL1	transcription regulator	1			0	0.00784	0.0224	OVOL1		1 (1)	1	MYC,POU5F1,SOX2
TAF1C	transcription regulator	1			0	0.00784	0.0242	TAF1C		1 (1)	1	KITLG,MYC,POU5F1,SOX2
ZNF382	transcription regulator	1			0	0.00784	0.0445	ZNF382		1 (1)	1					ID1,MYC
miR-192-5p (and other miRNAs w/seed UGACCUA)	mature microRNA	1			0	0.00784	0.0378	miR-192-5p (and other miRNAs w/seed UGACCUA)		1 (1)	1
teasaponin	chemical - endogenous non-mammalian	1			0	0.00784	0.0309	teasaponin		1 (1)	1				POMC
NEUROD2	transcription regulator	1			0	0.00882	0.0255	NEUROD2		1 (1)	1	DUOXA1,NEUROD1,PPP4R3A,PPP4R3B	KDM5B
(Z,E)-5-(4-ethylbenzylidine)-2-thioxothiazolidin-4-one	chemical reagent	1			0	0.0098	0.0332	(Z,E)-5-(4-ethylbenzylidine)-2-thioxothiazolidin-4-one		1 (1)	1				let-7	MYC
DCLK1	kinase	1			0	0.0098	0.0409	DCLK1		1 (1)	1				MYC
ERRFI1	other	1			0	0.0098	0.0428	ERRFI1		1 (1)	1	4-hydroxytamoxifen,INS,kainic acid,STAT4				EGFR,RB1
GNA11	enzyme	1			0	0.0098	0.0199	GNA11		1 (1)	1				CTTN,ELK1,Plc beta
INCB054329	chemical drug	1			0	0.0098	0.0313	INCB054329		1 (1)	1					MYC
(2-(2-(4-methylthiazol-5-yl)ethoxy)-2-oxoethyl)triphenylphosphonium bromide	chemical reagent	1			0	0.0108	0.0401	(2-(2-(4-methylthiazol-5-yl)ethoxy)-2-oxoethyl)triphenylphosphonium bromide		1 (1)	1
ASIP	other	1			0	0.0108	0.0349	ASIP		1 (1)	1	LDB1,LMO2				TRPC1
IAPP	other	1			0	0.0108	0.0436	IAPP		1 (1)	1	ISL1,NEUROD1	mir-124,verapamil		MYC,POMC
BHLHA15	transcription regulator	1			0	0.0117	0.042	BHLHA15		1 (1)	1	CGA
RSPO1	other	1			0	0.0117	0.0448	RSPO1		1 (1)	1	Wnt			MYC,POMC
PPP4R3A	other	1			0	0.0127	0.0236	PPP4R3A		1 (1)	1				EOMES,NEUROD2
PPP4R3B	other	1			0	0.0127	0.0236	PPP4R3B		1 (1)	1				EOMES,NEUROD2
SMARCC1	transcription regulator	1			0	0.0137	0.0405	SMARCC1		1 (1)	1		ID1,ID3,WWP2
Diseases and Bio Functions for My Projects->2021 COVID V2G->newSNPeffectedTFlist - 2021-07-27 10:33 AM
Categories	Functions	Diseases or Functions Annotation	p-Value	Predicted Activation State	Activation z-score	Notes	Bias-corrected z-score	Molecules	# Molecules
Gene Expression	activation	Activation of DNA endogenous promoter	7.3e-19					TCF12,RFX2,TCF3,OLIG2,TCF4,ZEB1,ASCL2,EGR1,BHLHA15,RFX5,REST,STAT3,EGR3,TFCP2,TFAP4,EGR2,NEUROD2,NRF1,THAP1	19
Gene Expression	transcription	Transcription of RNA	2.28e-15					TCF12,RFX2,TCF3,OLIG2,TCF4,ZEB1,ASCL2,EGR1,BHLHA15,RFX5,REST,STAT3,EGR3,TFCP2,TFAP4,EGR2,NEUROD2,NRF1,THAP1	19
Cell-mediated Immune Response, Cellular Development, Cellular Function and Maintenance, Cellular Growth and Proliferation, Embryonic Development, Hematological System Development and Function, Hematopoiesis, Lymphoid Tissue Structure and Development, Organ Development, Organismal Development, Tissue Development	differentiation	Differentiation of T lymphocytes	9.15e-10					TCF12,STAT3,TCF3,EGR3,TCF4,ZEB1,TFAP4,EGR2,EGR1	9
Cellular Development, Tissue Development	differentiation	Differentiation of nervous tissue	1.19e-08					REST,TCF12,STAT3,TCF3,OLIG2,TCF4,ZEB1,EGR2,NEUROD2	9
Cellular Development, Cellular Growth and Proliferation, Hematological System Development and Function, Lymphoid Tissue Structure and Development	expansion	Expansion of T lymphocytes	2.81e-08					TCF12,STAT3,TCF3,EGR3,EGR2,EGR1	6
Embryonic Development, Hematological System Development and Function, Lymphoid Tissue Structure and Development, Organ Development, Organismal Development, Tissue Development	formation	Formation of thymus gland	2.81e-08					TCF12,TCF3,EGR3,ZEB1,EGR2,EGR1	6
Cellular Development, Nervous System Development and Function, Tissue Development	differentiation	Differentiation of neurons	3.51e-08					REST,TCF12,STAT3,TCF3,OLIG2,TCF4,ZEB1,NEUROD2	8
Cellular Development, Cellular Growth and Proliferation, Hematological System Development and Function, Hematopoiesis, Tissue Development	development	Development of hematopoietic cells	9.85e-08					TCF12,STAT3,TCF3,EGR3,TCF4,EGR2,EGR1	7
Cell-mediated Immune Response, Cellular Development, Cellular Function and Maintenance, Cellular Growth and Proliferation, Embryonic Development, Hematological System Development and Function, Hematopoiesis, Lymphoid Tissue Structure and Development, Organ Development, Organismal Development, Tissue Development	formation	Formation of thymocytes	1.06e-07					TCF12,TCF3,EGR3,EGR2,EGR1	5
Cellular Development, Skeletal and Muscular System Development and Function, Tissue Development	differentiation	Differentiation of muscle cells	1.17e-07					REST,STAT3,TCF3,ZEB1,EGR2,EGR1,BHLHA15	7
Connective Tissue Disorders, Immunological Disease, Inflammatory Disease, Organismal Injury and Abnormalities, Skeletal and Muscular Disorders	lupus-like autoimmune disease	Lupus-like autoimmune disease	1.54e-07					EGR3,TCF4,EGR2	3
Cell Cycle, Gene Expression	binding	Binding of DNA	1.78e-07					TCF12,STAT3,TCF3,EGR3,TFCP2,TFAP4,EGR2,EGR1	8
Embryonic Development, Hematological System Development and Function, Lymphoid Tissue Structure and Development, Organ Development, Organismal Development, Tissue Development	formation	Formation of lymphoid tissue	1.86e-07					TCF12,TCF3,EGR3,TCF4,ZEB1,EGR2,EGR1	7
Cellular Development	differentiation	Differentiation of germ cell tumor cell lines	2.17e-07					TCF3,OLIG2,EGR1,NEUROD2	4
Hematological System Development and Function, Hematopoiesis, Lymphoid Tissue Structure and Development, Organ Morphology, Tissue Morphology	quantity	Quantity of thymocytes	2.38e-07					TCF12,STAT3,TCF3,EGR3,TCF4,ZEB1	6
Lymphoid Tissue Structure and Development, Tissue Morphology	quantity	Quantity of lymphoid tissue	3.57e-07					TCF12,STAT3,TCF3,EGR3,TCF4,ZEB1,EGR2	7
Hematological System Development and Function, Humoral Immune Response, Lymphoid Tissue Structure and Development, Tissue Morphology	quantity	Quantity of B lymphocytes	3.95e-07					TCF12,STAT3,TCF3,EGR3,TCF4,EGR2,EGR1	7
Embryonic Development, Hematological System Development and Function, Humoral Immune Response, Lymphoid Tissue Structure and Development, Organ Development, Organismal Development, Tissue Development	formation	Formation of germinal center	4.71e-07					TCF3,EGR3,TCF4,EGR2	4
Cellular Development	differentiation	Differentiation of carcinoma cell lines	5.91e-07					TCF3,OLIG2,EGR1,NEUROD2	4
Cell-mediated Immune Response, Cellular Development, Cellular Function and Maintenance, Cellular Growth and Proliferation, Embryonic Development, Hematological System Development and Function, Hematopoiesis, Lymphoid Tissue Structure and Development, Organ Development, Organismal Development, Tissue Development	differentiation	Differentiation of thymocytes	5.91e-07					TCF12,TCF3,EGR3,EGR1	4
Cellular Development, Cellular Growth and Proliferation, Embryonic Development, Hematological System Development and Function, Hematopoiesis, Lymphoid Tissue Structure and Development, Organ Development, Organismal Development, Tissue Development	differentiation	Differentiation of type 2 innate lymphocyte	8.3e-07					TCF12,TCF3	2
Cell-mediated Immune Response, Cellular Development, Cellular Function and Maintenance, Cellular Growth and Proliferation, Embryonic Development, Hematological System Development and Function, Hematopoiesis, Lymphoid Tissue Structure and Development, Organ Development, Organismal Development, Tissue Development	metabolism	Metabolism by thymocytes	8.3e-07					EGR3,EGR1	2
Cancer, Neurological Disease, Organismal Injury and Abnormalities	medulloblastoma	Medulloblastoma	1.18e-06					REST,STAT3,OLIG2,TCF4,ZFX	5
Cellular Development, Cellular Growth and Proliferation, Hematological System Development and Function, Hematopoiesis, Tissue Development	development	Arrest in development of blood cells	1.6e-06					TCF12,EGR3,EGR2	3
Hematological System Development and Function, Hematopoiesis, Tissue Morphology	quantity	Quantity of hematopoietic progenitor cells	1.68e-06					TCF12,STAT3,TCF3,EGR3,TCF4,ZEB1,ZFX	7
Cancer, Organismal Injury and Abnormalities	neoplasia	Neoplasia of colorectal cancer cell lines	1.71e-06					STAT3,TCF3,ZEB1,TFAP4	4
Cellular Development, Cellular Growth and Proliferation, Hematological System Development and Function, Hematopoiesis, Tissue Development	development	Development of hematopoietic progenitor cells	1.95e-06					TCF12,TCF3,EGR3,TCF4,EGR2,EGR1	6
Cellular Development	differentiation	Differentiation of progenitor cells	2.45e-06					REST,TCF12,STAT3,TCF3,EGR3,OLIG2,EGR1	7
Cell-mediated Immune Response, Cellular Development, Cellular Function and Maintenance, Cellular Growth and Proliferation, Embryonic Development, Hematological System Development and Function, Hematopoiesis, Lymphoid Tissue Structure and Development, Organ Development, Organismal Development, Tissue Development	proliferation	Proliferation of thymocytes	2.64e-06					TCF12,TCF3,EGR3,EGR1	4
Tissue Development	growth	Growth of nervous tissue	2.82e-06					REST,STAT3,EGR3,ASCL2,EGR2,EGR1,NRF1,THAP1	8
Cancer, Organismal Injury and Abnormalities	neoplasia	Neoplasia of tumor cell lines	3.22e-06					STAT3,TCF3,ZEB1,TFCP2,TFAP4,EGR1,NRF1	7
Gene Expression	transactivation	Transactivation of RNA	3.34e-06					STAT3,TCF3,EGR3,TCF4,TFCP2,EGR2,EGR1	7
Developmental Disorder, Immunological Disease, Organismal Injury and Abnormalities	hypoplasia	Hypoplasia of thymus gland	3.41e-06					TCF12,STAT3,TCF3,ZEB1	4
Cellular Development, Cellular Growth and Proliferation, Embryonic Development, Hematological System Development and Function, Hematopoiesis, Humoral Immune Response, Lymphoid Tissue Structure and Development, Organ Development, Organismal Development, Tissue Development	development	Development of pro-B lymphocytes	3.43e-06					TCF12,TCF3,TCF4	3
Cellular Development, Cellular Growth and Proliferation, Hematological System Development and Function, Lymphoid Tissue Structure and Development	expansion	Expansion of CD4+ T-lymphocytes	4.13e-06					STAT3,EGR3,EGR2	3
Cellular Function and Maintenance, Hematological System Development and Function	regulation	Regulation of T lymphocytes	4.52e-06					TCF12,TCF3,EGR3	3
Cell-mediated Immune Response, Cellular Development, Cellular Function and Maintenance, Cellular Growth and Proliferation, Embryonic Development, Hematological System Development and Function, Hematopoiesis, Lymphoid Tissue Structure and Development, Organ Development, Organismal Development, Tissue Development	differentiation	Differentiation of helper T lymphocytes	4.81e-06					TCF12,STAT3,TCF3,EGR3,EGR2	5
Tissue Morphology	quantity	Quantity of cells	4.91e-06					REST,TCF12,STAT3,TCF3,EGR3,OLIG2,TCF4,ZEB1,EGR2,EGR1,NEUROD2,ZFX	12
Developmental Disorder, Ophthalmic Disease, Organismal Injury and Abnormalities	late-onset Fuchs endothelial corneal dystrophy	Late-onset Fuchs endothelial corneal dystrophy	4.97e-06					TCF4,ZEB1	2
Hematological System Development and Function, Lymphoid Tissue Structure and Development, Tissue Morphology	quantity	Quantity of innate-like T lymphocytes	4.97e-06					TCF12,TCF3	2
Cellular Movement	migration	Migration of tumor cell lines	4.98e-06					REST,STAT3,TCF12,TCF3,ZEB1,TFCP2,TFAP4,EGR1,NRF1	9
Cellular Function and Maintenance	regulation	Regulation of cells	5.26e-06					TCF12,TCF3,EGR3,EGR2	4
Hematological System Development and Function, Lymphoid Tissue Structure and Development, Tissue Morphology	quantity	Quantity of lymphocytes	5.42e-06					TCF12,STAT3,TCF3,EGR3,TCF4,ZEB1,EGR2,EGR1	8
Nervous System Development and Function	morphology	Morphology of nervous system	5.56e-06					REST,STAT3,EGR3,OLIG2,TCF4,EGR2,EGR1,NEUROD2,THAP1	9
Cell-mediated Immune Response, Cellular Development, Cellular Function and Maintenance, Cellular Growth and Proliferation, Embryonic Development, Hematological System Development and Function, Hematopoiesis, Lymphoid Tissue Structure and Development, Organ Development, Organismal Development, Tissue Development	differentiation	Differentiation of induced regulatory T-lymphocyte	6.29e-06					TCF12,STAT3,TCF3	3
Cellular Development, Cellular Growth and Proliferation, Hematological System Development and Function, Hematopoiesis, Tissue Development	differentiation	Differentiation of hematopoietic progenitor cells	6.35e-06					REST,TCF12,STAT3,TCF3,EGR3,EGR1	6
Cell Death and Survival, Organismal Injury and Abnormalities, Renal and Urological Disease	apoptosis	Apoptosis of kidney cell lines	7.68e-06					TCF12,STAT3,TCF3,TCF4,ZEB1	5
Cell Death and Survival, Organismal Injury and Abnormalities	apoptosis	Apoptosis of epithelial cell lines	7.8e-06					TCF12,STAT3,TCF3,TCF4,ZEB1	5
Cell Death and Survival	apoptosis	Apoptosis of tumor cell lines	7.89e-06					REST,STAT3,EGR3,TCF4,ZEB1,TFCP2,EGR2,EGR1,NRF1,THAP1	10
Cellular Development, Cellular Growth and Proliferation, Embryonic Development, Hematological System Development and Function, Hematopoiesis, Humoral Immune Response, Lymphoid Tissue Structure and Development, Organ Development, Organismal Development, Tissue Development	differentiation	Differentiation of B lymphocytes	7.92e-06					TCF12,STAT3,TCF3,TCF4,EGR1	5
Hematological System Development and Function, Lymphoid Tissue Structure and Development, Tissue Morphology	quantity	Quantity of T lymphocytes	8.09e-06					TCF12,STAT3,TCF3,EGR3,TCF4,ZEB1,EGR2	7
Cell-mediated Immune Response, Cellular Development, Cellular Function and Maintenance, Cellular Growth and Proliferation, Embryonic Development, Hematological System Development and Function, Hematopoiesis, Lymphoid Tissue Structure and Development, Organ Development, Organismal Development, Tissue Development	differentiation	Differentiation of DN1 cells	8.28e-06					TCF12,TCF3	2
Hematological System Development and Function, Tissue Morphology	quantity	Quantity of blood cells	1.07e-05					STAT3,TCF12,TCF3,EGR3,TCF4,ZEB1,EGR2,EGR1,ZFX	9
Hematological System Development and Function, Humoral Immune Response, Lymphoid Tissue Structure and Development, Tissue Morphology	quantity	Quantity of germinal center B lymphocytes	1.11e-05					STAT3,EGR3,EGR2	3
Developmental Disorder	growth failure	Growth Failure	1.18e-05					REST,TCF12,STAT3,TCF3,TCF4,ZEB1,EGR1	7
Organismal Survival	organismal death	Organismal death	1.24e-05					TCF12,TCF3,OLIG2,TCF4,ZEB1,ZFX,REST,STAT3,EGR3,TFAP4,EGR2,NRF1,THAP1	13
Cellular Function and Maintenance	homeostasis	Cellular homeostasis	1.25e-05					REST,TCF12,STAT3,TCF3,EGR3,TCF4,ZEB1,TFAP4,EGR2,EGR1,BHLHA15	11
Cellular Development, Cellular Growth and Proliferation, Hematological System Development and Function, Hematopoiesis, Lymphoid Tissue Structure and Development, Tissue Development	granulopoiesis	Granulopoiesis	1.6e-05					STAT3,TCF3,TCF4,EGR1	4
Cellular Movement	invasion	Invasion of cells	1.65e-05					STAT3,TCF12,TCF3,TCF4,ZEB1,TFCP2,TFAP4,EGR1,NRF1	9
Cellular Development, Hematological System Development and Function, Hematopoiesis, Humoral Immune Response	commitment	Commitment of B lymphocytes	1.74e-05					TCF12,TCF3	2
Cellular Assembly and Organization, Cellular Function and Maintenance	formation	Formation of secretory vesicles	1.74e-05					ZEB1,BHLHA15	2
Cellular Development, Cellular Growth and Proliferation, Hematological System Development and Function, Hematopoiesis	proliferation	Proliferation of hematopoietic progenitor cells	1.9e-05					TCF12,STAT3,TCF3,EGR3,EGR1	5
Cellular Development, Cellular Growth and Proliferation, Embryonic Development, Hematological System Development and Function, Hematopoiesis, Humoral Immune Response, Lymphoid Tissue Structure and Development, Organ Development, Organismal Development, Tissue Development	differentiation	Differentiation of plasma cells	1.99e-05					STAT3,TCF3,TCF4	3
Cell-mediated Immune Response, Cellular Development, Cellular Function and Maintenance, Cellular Growth and Proliferation, Embryonic Development, Hematological System Development and Function, Hematopoiesis, Lymphoid Tissue Structure and Development, Organ Development, Organismal Development, Tissue Development	differentiation	Differentiation of CD4+ T-lymphocytes	2.06e-05					TCF12,STAT3,TCF3,EGR2	4
Cell Death and Survival, Embryonic Development	apoptosis	Apoptosis of embryonic cell lines	2.13e-05					TCF12,STAT3,TCF3,TCF4,EGR1	5
Gastrointestinal Disease, Organismal Injury and Abnormalities	periodontal disease	Periodontal disease	2.25e-05					REST,STAT3,EGR2,EGR1	4
Cell Cycle	S/G2 phase transition	S/G2 phase transition	2.32e-05					TFAP4,EGR1	2
Cellular Development	commitment	Commitment	2.4e-05					TCF12,STAT3,TCF3,OLIG2	4
Cellular Development	epithelial-mesenchymal transition	Epithelial-mesenchymal transition of breast cancer cell lines	2.57e-05					STAT3,TFCP2,ZEB1	3
Cellular Movement	migration	Migration of colorectal cancer cell lines	2.71e-05					TCF12,STAT3,ZEB1,TFAP4	4
Cell Death and Survival	apoptosis	Apoptosis	2.78e-05					TCF12,TCF3,TCF4,ZEB1,EGR1,REST,STAT3,EGR3,TFCP2,TFAP4,EGR2,NRF1,THAP1	13
Cellular Development, Cellular Growth and Proliferation, Nervous System Development and Function, Tissue Development	growth	Growth of neurites	2.94e-05					REST,STAT3,EGR3,EGR1,NRF1,THAP1	6
Embryonic Development, Organismal Development	development	Development of body trunk	2.94e-05					REST,STAT3,TCF12,TCF3,EGR3,ZEB1,EGR2,EGR1,ZFX	9
Cellular Movement	invasion	Invasion of tumor cell lines	3.08e-05					STAT3,TCF12,TCF4,ZEB1,TFCP2,TFAP4,EGR1,NRF1	8
Cellular Development, Cellular Growth and Proliferation	cell proliferation	Cell proliferation of tumor cell lines	3.39e-05					REST,TCF12,STAT3,TCF3,RFX1,OLIG2,TCF4,ZEB1,TFAP4,EGR2,EGR1	11
Cellular Development	epithelial-mesenchymal transition	Epithelial-mesenchymal transition of tumor cell lines	3.44e-05					STAT3,ZEB1,TFCP2,TFAP4	4
Gene Expression	repression	Repression of RNA	3.58e-05					REST,STAT3,TFCP2,TFAP4	4
Cellular Development, Embryonic Development, Organismal Development, Tissue Development	differentiation	Differentiation of neural stem cells	3.86e-05					REST,STAT3,OLIG2	3
Cell Death and Survival	necrosis	Necrosis	4.07e-05					TCF12,TCF3,TCF4,ZEB1,EGR1,REST,STAT3,EGR3,TFCP2,TFAP4,EGR2,NRF1,THAP1	13
Immunological Disease, Organismal Injury and Abnormalities	abnormality	Abnormality of thymus gland	4.08e-05					TCF3,EGR3,ZEB1,EGR1	4
Immunological Disease, Organismal Injury and Abnormalities	atrophy	Atrophy of lymphoid organ	4.37e-05					TCF3,EGR3,EGR1	3
Lymphoid Tissue Structure and Development	frequency	Frequency of germinal center B lymphocytes	4.54e-05					EGR3,EGR2	2
Nervous System Development and Function, Tissue Morphology	quantity	Quantity of motor neurons	4.92e-05					EGR3,OLIG2,EGR2	3
Endocrine System Disorders, Organismal Injury and Abnormalities	acinar to ductal metaplasia	Acinar to ductal metaplasia	5.45e-05					STAT3,BHLHA15	2
Cell-mediated Immune Response, Cellular Development, Cellular Function and Maintenance, Cellular Growth and Proliferation, Embryonic Development, Hematological System Development and Function, Hematopoiesis, Lymphoid Tissue Structure and Development, Organ Development, Organismal Development, Tissue Development	development	Arrest in development of thymocytes	5.45e-05					EGR3,EGR2	2
Cellular Compromise, Organismal Injury and Abnormalities	injury	Injury of epithelial cells	5.45e-05					STAT3,EGR1	2
Cellular Development, Cellular Growth and Proliferation, Hematological System Development and Function, Lymphoid Tissue Structure and Development	proliferation	Proliferation of type 2 innate lymphocyte	5.45e-05					TCF12,TCF3	2
Cellular Development, Skeletal and Muscular System Development and Function, Tissue Development	differentiation	Differentiation of skeletal muscle cells	5.52e-05					STAT3,EGR2,EGR1	3
Hematological System Development and Function, Lymphoid Tissue Structure and Development, Tissue Morphology	quantity	Quantity of CD8+ T lymphocyte	5.79e-05					TCF12,EGR3,ZEB1,EGR2	4
Hematological System Development and Function, Hematopoiesis, Humoral Immune Response, Lymphoid Tissue Structure and Development, Tissue Morphology	quantity	Quantity of pro-B lymphocytes	5.94e-05					TCF12,TCF3,TCF4	3
Cell Morphology	conversion	Conversion of cells	6.16e-05					TCF3,TCF4,NEUROD2	3
Embryonic Development, Organismal Development	development	Development of head	6.18e-05					REST,STAT3,OLIG2,TCF4,ZEB1,EGR2,EGR1,NEUROD2	8
Cell Death and Survival, Organismal Injury and Abnormalities	cell death	Cell death of epithelial cells	6.24e-05					TCF12,STAT3,TCF3,TCF4,ZEB1,EGR1	6
Cancer, Hematological Disease, Immunological Disease, Organismal Injury and Abnormalities	IG-MYC translocation positive Burkitt lymphoma	IG-MYC translocation positive Burkitt lymphoma	6.43e-05					STAT3,TCF3	2
Hematological System Development and Function, Hematopoiesis, Lymphoid Tissue Structure and Development, Organ Morphology, Tissue Morphology	quantity	Quantity of double-negative T lymphocyte	7.09e-05					TCF12,TCF3,TCF4	3
Cancer, Organismal Injury and Abnormalities	growth	Growth of melanoma	7.33e-05					STAT3,EGR3,EGR1	3
Cell Cycle, Gene Expression	binding	Binding of Egr binding site	7.5e-05					EGR2,EGR1	2
Cell-mediated Immune Response, Cellular Development, Cellular Function and Maintenance, Cellular Growth and Proliferation, Embryonic Development, Hematological System Development and Function, Hematopoiesis, Lymphoid Tissue Structure and Development, Organ Development, Organismal Development, Tissue Development	differentiation	Differentiation of DN3 pre-T cells	7.5e-05					TCF12,TCF3	2
Cell Cycle	cell cycle progression	Cell cycle progression	7.52e-05					REST,STAT3,TCF3,ZEB1,TFCP2,TFAP4,EGR1,THAP1	8
Organismal Survival	perinatal death	Perinatal death	8.28e-05					STAT3,TCF3,TCF4,ZEB1,EGR2,ZFX	6
Cellular Assembly and Organization, Cellular Compromise, Cellular Function and Maintenance	destabilization	Destabilization of microtubules	8.65e-05					STAT3,EGR1	2
Cellular Development, Cellular Growth and Proliferation, Embryonic Development, Hematological System Development and Function, Hematopoiesis, Lymphoid Tissue Structure and Development, Organ Development, Organismal Development, Tissue Development	development	Development of common lymphoid progenitor cells	8.65e-05					TCF12,TCF3	2
Organismal Development	morphology	Morphology of head	8.95e-05					REST,STAT3,TCF4,ZEB1,EGR2,EGR1,NEUROD2,THAP1	8
Cellular Development	differentiation	Differentiation of tumor cell lines	9.66e-05					STAT3,TCF3,OLIG2,EGR1,NEUROD2	5
Cellular Movement	invasion	Invasion of breast cancer cell lines	9.75e-05					STAT3,TCF4,ZEB1,TFCP2,NRF1	5
Nervous System Development and Function, Neurological Disease	abnormal morphology	Abnormal morphology of nervous system	0.000108					REST,STAT3,EGR3,OLIG2,EGR2,NEUROD2,THAP1	7
Cellular Development, Cellular Growth and Proliferation, Hematological System Development and Function, Hematopoiesis, Tissue Development	differentiation	Differentiation of common lymphoid progenitor cells	0.000112					TCF12,TCF3	2
Hematological System Development and Function, Hematopoiesis, Lymphoid Tissue Structure and Development, Tissue Morphology	quantity	Quantity of lymphohematopoietic progenitor cells	0.000112					TCF12,TCF3	2
Hematological System Development and Function, Lymphoid Tissue Structure and Development, Tissue Morphology	quantity	Quantity of type 2 innate lymphocyte	0.000112					TCF12,TCF3	2
Developmental Disorder	aplasia or hypoplasia	Aplasia or hypoplasia	0.000116					TCF12,STAT3,TCF3,ZEB1,EGR2,THAP1	6
Cellular Development, Cellular Growth and Proliferation	expansion	Expansion of progenitor cells	0.000117					TCF12,STAT3,TCF3	3
Cellular Movement	migration	Migration of cells	0.000131					REST,TCF12,STAT3,TCF3,EGR3,ZEB1,TFCP2,TFAP4,EGR2,EGR1,NRF1	11
Cellular Movement	invasion	Invasion of colorectal cancer cell lines	0.000135					TCF12,STAT3,ZEB1	3
Developmental Disorder, Hereditary Disorder, Ophthalmic Disease, Organismal Injury and Abnormalities	dominant corneal dystrophy	Dominant corneal dystrophy	0.000141					TCF4,ZEB1	2
Cell Death and Survival, Cellular Development, Cellular Function and Maintenance, Embryonic Development	self-renewal	Self-renewal of embryonic stem cell lines	0.000141					REST,STAT3	2
Cellular Development, Cellular Growth and Proliferation, Embryonic Development, Hematological System Development and Function, Hematopoiesis, Lymphoid Tissue Structure and Development, Organ Development, Organismal Development, Tissue Development	development	Development of bone marrow cells	0.000143					STAT3,TCF3,EGR2,EGR1	4
Cell-mediated Immune Response, Cellular Development, Cellular Function and Maintenance, Cellular Growth and Proliferation, Embryonic Development, Hematological System Development and Function, Hematopoiesis, Lymphoid Tissue Structure and Development, Organ Development, Organ Morphology, Organismal Development, Tissue Development, Tissue Morphology	expansion	Expansion of thymocytes	0.000156					TCF12,TCF3	2
Cancer, Developmental Disorder, Gastrointestinal Disease, Hereditary Disorder, Organismal Injury and Abnormalities	hereditary gingival fibromatosis	Hereditary gingival fibromatosis	0.000156					REST,EGR1	2
Cell Morphology, Cellular Development, Connective Tissue Development and Function	conversion	Conversion of fibroblasts	0.000172					TCF4,NEUROD2	2
Endocrine System Disorders, Metabolic Disease, Organismal Injury and Abnormalities	insulin resistance	Insulin resistance of cells	0.000172					STAT3,EGR1	2
Cell Morphology, Cellular Assembly and Organization, Cellular Function and Maintenance	permeability	Permeability of mitochondrial membrane	0.000172					STAT3,EGR2	2
Cell-To-Cell Signaling and Interaction	activation	Activation of tumor cell lines	0.00018					STAT3,EGR3,EGR2	3
Cellular Development, Cellular Growth and Proliferation	development	Development of carcinoma cell lines	0.00018					ZEB1,EGR1,NEUROD2	3
Organismal Survival	neonatal death	Neonatal death	0.000191					TCF3,TCF4,ZEB1,EGR2,ZFX	5
Cellular Growth and Proliferation	outgrowth	Outgrowth of cells	0.000206					TCF12,STAT3,EGR3,NRF1,THAP1	5
Cellular Compromise, Gastrointestinal Disease, Hepatic System Disease, Organismal Injury and Abnormalities	damage	Damage of liver cells	0.000207					STAT3,EGR1	2
Cancer, Cellular Development, Organismal Injury and Abnormalities	epithelial-mesenchymal transition	Epithelial-mesenchymal transition of tumor	0.000207					STAT3,ZEB1	2
Cellular Development, Cellular Growth and Proliferation, Hematological System Development and Function, Lymphoid Tissue Structure and Development	proliferation	Proliferation of CD4+ T-lymphocytes	0.000223					STAT3,EGR3,EGR2	3
Cell-To-Cell Signaling and Interaction	interaction	Interaction of tumor cell lines	0.000224					TCF12,STAT3,EGR3,ZEB1,EGR1	5
Cell-mediated Immune Response, Cellular Development, Cellular Function and Maintenance, Cellular Growth and Proliferation, Embryonic Development, Hematological System Development and Function, Hematopoiesis, Lymphoid Tissue Structure and Development, Organ Development, Organismal Development, Tissue Development	differentiation	Differentiation of follicular T helper cells	0.000226					EGR3,EGR2	2
Cellular Development	epithelial-mesenchymal transition	Epithelial-mesenchymal transition of colorectal cancer cell lines	0.000226					ZEB1,TFAP4	2
Hematological System Development and Function, Hematopoiesis, Lymphoid Tissue Structure and Development, Organ Morphology, Tissue Morphology	quantity	Quantity of double-positive thymocyte	0.000228					TCF12,TCF3,ZEB1	3
Cellular Development, Cellular Growth and Proliferation	proliferation	Arrest in proliferation of carcinoma cell lines	0.000246					STAT3,TCF3	2
Cellular Development, Reproductive System Development and Function	differentiation	Differentiation of breast cell lines	0.000246					STAT3,ZEB1	2
Nervous System Development and Function	development	Development of central nervous system	0.000264					REST,OLIG2,TCF4,ZEB1,EGR2,NEUROD2	6
Organ Morphology, Reproductive System Development and Function, Tissue Morphology	quantity	Quantity of primordial germ cells	0.000287					REST,ZFX	2
Cellular Development, Cellular Growth and Proliferation	development	Development of tumor cell lines	0.000289					STAT3,ZEB1,TFCP2,EGR1,NEUROD2	5
Lymphoid Tissue Structure and Development, Tissue Morphology	quantity	Quantity of innate lymphoid cells	0.00029					TCF12,TCF3,EGR2	3
Organismal Development, Organismal Injury and Abnormalities	abnormal morphology	Abnormal morphology of head	0.000303					REST,STAT3,ZEB1,EGR2,EGR1,NEUROD2,THAP1	7
Cell Cycle, Gene Expression	binding	Binding of protein binding site	0.000304					STAT3,TFAP4,EGR2,EGR1	4
Infectious Diseases	binding	Binding of HIV-1	0.000309					TFCP2,TFAP4	2
Cancer, Hematological Disease, Organismal Injury and Abnormalities	hyperplasia	Hyperplasia of hematopoietic progenitor cells	0.000309					STAT3,TCF3	2
Nervous System Development and Function, Tissue Morphology	quantity	Quantity of neurons	0.000312					EGR3,OLIG2,EGR2,EGR1,NEUROD2	5
Cellular Development, Cellular Growth and Proliferation	proliferation	Proliferation of leukemia cell lines	0.00032					STAT3,OLIG2,TCF4,EGR1	4
Cellular Development, Cellular Growth and Proliferation, Hematological System Development and Function, Lymphoid Tissue Structure and Development	expansion	Expansion of CD8+ T lymphocyte	0.000355					EGR3,EGR2	2
Cancer, Organismal Injury and Abnormalities	formation	Delay in formation of tumor	0.00038					STAT3,ZFX	2
Cancer, Hematological Disease, Immunological Disease, Organismal Injury and Abnormalities	development	Development of T-cell non-Hodgkin lymphoma	0.00038					TCF3,EGR1	2
Cellular Development, Cellular Growth and Proliferation, Embryonic Development, Hematological System Development and Function, Hematopoiesis, Humoral Immune Response, Lymphoid Tissue Structure and Development, Organ Development, Organismal Development, Tissue Development	differentiation	Differentiation of innate like B cells	0.00038					TCF3,EGR1	2
Cellular Function and Maintenance, Cellular Growth and Proliferation	production	Production of neurons	0.00038					REST,OLIG2	2
Cellular Development, Cellular Growth and Proliferation, Hematological System Development and Function, Hematopoiesis, Lymphoid Tissue Structure and Development, Tissue Development	differentiation	Differentiation of phagocytes	0.000389					STAT3,TCF3,TCF4,EGR1	4
Cell Death and Survival	apoptosis	Apoptosis of T lymphocytes	0.0004					STAT3,EGR3,EGR1,THAP1	4
Cancer, Organismal Injury and Abnormalities	embryonal tumor	Embryonal tumor	0.000401					REST,STAT3,EGR3,OLIG2,TCF4,ZFX	6
Developmental Disorder	hypoplasia	Hypoplasia of organ	0.000413					TCF12,STAT3,TCF3,ZEB1,EGR2	5
Cellular Development, Embryonic Development, Organismal Development, Tissue Development	differentiation	Differentiation of embryonic tissue	0.000445					REST,STAT3,OLIG2,ZEB1	4
Cancer, Cell Cycle, Organismal Injury and Abnormalities	cell cycle progression	Cell cycle progression of cancer cells	0.000457					STAT3,TFCP2	2
Cellular Development, Hair and Skin Development and Function	differentiation	Differentiation of epithelial cell lines	0.000457					STAT3,ZEB1	2
Cell Cycle	cell cycle progression	Cell cycle progression of tumor cell lines	0.000458					REST,STAT3,ZEB1,EGR1	4
Cell Cycle	mitosis	Mitosis	0.000478					REST,STAT3,TFAP4,EGR1,THAP1	5
Cardiovascular System Development and Function, Organismal Development	angiogenesis	Angiogenesis	0.000483					STAT3,EGR3,TCF4,ZEB1,TFCP2,EGR1,THAP1	7
Cancer, Cellular Development, Cellular Growth and Proliferation, Organismal Injury and Abnormalities, Tumor Morphology	proliferation	Proliferation of melanoma cells	0.000513					STAT3,EGR1	2
Nervous System Development and Function	development	Sensory system development	0.000521					STAT3,OLIG2,ZEB1,EGR1,NEUROD2	5
Cellular Development, Nervous System Development and Function, Tissue Development	differentiation	Differentiation of neuroepithelial cells	0.000542					STAT3,OLIG2	2
Hematological System Development and Function, Lymphoid Tissue Structure and Development, Tissue Morphology	quantity	Quantity of invariant natural killer T cells	0.000542					TCF12,TCF3	2
Cellular Development	commitment	Commitment of cells	0.000547					TCF12,TCF3,OLIG2	3
Cellular Development	differentiation	Differentiation of stem cells	0.000571					REST,STAT3,TCF3,OLIG2	4
Cell Death and Survival, Nervous System Development and Function	cell viability	Cell viability of hippocampal neurons	0.000602					STAT3,EGR1	2
Cardiovascular System Development and Function, Cellular Development, Cellular Growth and Proliferation, Organ Development, Organismal Development, Skeletal and Muscular System Development and Function, Tissue Development	proliferation	Proliferation of PASMC cells	0.000602					STAT3,EGR1	2
Cellular Development, Cellular Growth and Proliferation, Nervous System Development and Function, Tissue Development	proliferation	Proliferation of Schwann cells	0.000602					EGR2,ASCL2	2
Embryonic Development, Nervous System Development and Function, Organ Development, Organismal Development, Tissue Development	formation	Formation of brain	0.000627					REST,OLIG2,TCF4,EGR2,NEUROD2	5
Cancer, Endocrine System Disorders, Gastrointestinal Disease, Organismal Injury and Abnormalities	formation	Formation of pancreatic tumor	0.000633					STAT3,BHLHA15	2
Organ Morphology, Skeletal and Muscular System Development and Function	quantity	Quantity of skeletal muscle	0.000633					STAT3,EGR3	2
Cancer, Organismal Injury and Abnormalities, Reproductive System Disease	female genital tract cancer	Female genital tract cancer	0.000653					TCF12,TCF3,RFX2,OLIG2,TCF4,ZEB1,ASCL2,EGR1,ZFX,BHLHA15,REST,STAT3,EGR3,TFAP4,EGR2,NRF1	16
Cellular Function and Maintenance, Cellular Growth and Proliferation	production	Production of cells	0.000665					REST,TCF3,OLIG2	3
Immunological Disease	immunodeficiency	Immunodeficiency	0.000685					STAT3,TCF3,EGR1,RFX5	4
Cell-To-Cell Signaling and Interaction	activation	Activation of leukemia cell lines	0.000698					EGR3,EGR2	2
Cellular Assembly and Organization	missegregation	Missegregation of chromosomes	0.000732					REST,TFAP4	2
Cellular Development, Cellular Growth and Proliferation	outgrowth	Outgrowth of tumor cell lines	0.000732					TCF12,STAT3	2
Cell Cycle, Cell-To-Cell Signaling and Interaction, Cellular Growth and Proliferation	contact growth inhibition	Contact growth inhibition	0.000751					STAT3,ZEB1,EGR1	3
Cell Death and Survival	apoptosis	Apoptosis of lymphoid organ	0.000762					STAT3,EGR3,EGR1	3
Tissue Development	development	Development of epithelial tissue	0.000779					STAT3,EGR3,ZEB1,EGR1,THAP1	5
Cellular Development, Cellular Growth and Proliferation	colony formation	Colony formation of leukemia cell lines	0.000802					STAT3,EGR1	2
Cell-To-Cell Signaling and Interaction	adhesion	Adhesion of tumor cell lines	0.000802					STAT3,EGR3,ZEB1,EGR1	4
Cardiovascular System Development and Function, Cellular Development, Cellular Function and Maintenance, Cellular Growth and Proliferation, Organismal Development, Tissue Development	proliferation	Proliferation of endothelial cells	0.000815					STAT3,EGR3,EGR1,THAP1	4
Cancer, Hematological Disease, Immunological Disease, Organismal Injury and Abnormalities	Burkitt lymphoma	Burkitt lymphoma	0.00082					STAT3,TCF3,TFAP4	3
Neurological Disease	gait disturbance	Gait disturbance	0.000832					EGR3,TCF4,THAP1	3
Cancer, Organismal Injury and Abnormalities, Reproductive System Disease	tumorigenesis	Tumorigenesis of reproductive tract	0.000841					TCF12,TCF3,RFX2,OLIG2,TCF4,ZEB1,ASCL2,EGR1,ZFX,BHLHA15,REST,STAT3,EGR3,TFAP4,EGR2,NRF1	16
Cellular Movement	migration	Migration of breast cancer cell lines	0.000869					STAT3,ZEB1,TFCP2,NRF1	4
Cardiovascular System Development and Function, Cellular Movement	migration	Migration of microvascular endothelial cells	0.000874					STAT3,EGR1	2
Infectious Diseases	replication	Replication of virus	0.000879					STAT3,TCF3,ZEB1,EGR1,NRF1	5
Cancer, Gastrointestinal Disease, Organismal Injury and Abnormalities	development	Development of digestive organ tumor	0.000922					TCF12,TCF3,RFX2,OLIG2,TCF4,ZEB1,EGR1,ZFX,RFX5,BHLHA15,STAT3,RFX1,EGR3,TFCP2,EGR2,NEUROD2,NRF1	17
Cellular Development, Cellular Growth and Proliferation, Nervous System Development and Function, Tissue Development	development	Development of neurons	0.000923					STAT3,EGR3,OLIG2,EGR2,EGR1,NEUROD2	6
Tissue Morphology	quantity	Quantity of stem cells	0.000931					STAT3,TCF3,ZFX	3
Drug Metabolism, Endocrine System Development and Function, Lipid Metabolism, Molecular Transport, Small Molecule Biochemistry	abnormal quantity	Abnormal quantity of progesterone	0.000932					EGR1	1
Nucleic Acid Metabolism, Small Molecule Biochemistry	activation	Activation of NADPH	0.000932					STAT3	1
Hematological Disease, Hereditary Disorder, Immunological Disease, Metabolic Disease, Organismal Injury and Abnormalities	agammaglobulinemia type 8	Agammaglobulinemia type 8	0.000932					TCF3	1
Cell-To-Cell Signaling and Interaction, Hematological System Development and Function, Inflammatory Response	anti-inflammatory response	Anti-inflammatory response of neutrophils	0.000932					STAT3	1
Cell Morphology, Cellular Assembly and Organization, Nervous System Development and Function, Tissue Morphology	area	Area of postsynaptic density	0.000932					EGR1	1
Cancer, Cell Cycle, Organismal Injury and Abnormalities	cell cycle progression	Arrest in cell cycle progression of liver cancer cells	0.000932					STAT3	1
Cellular Development, Cellular Growth and Proliferation, Embryonic Development, Hematological System Development and Function, Hematopoiesis, Organismal Development, Tissue Development	development	Arrest in development of lymphoid-primed multipotent progenitor cells	0.000932					TCF12	1
Cellular Development, Cellular Growth and Proliferation	growth	Arrest in growth of adenocarcinoma cell lines	0.000932					TCF3	1
Auditory Disease, Hereditary Disorder, Neurological Disease, Organismal Injury and Abnormalities	autosomal dominant deafness type 27	Autosomal dominant deafness type 27	0.000932					REST	1
Antigen Presentation, Developmental Disorder, Hereditary Disorder, Immunological Disease, Metabolic Disease, Organismal Injury and Abnormalities	bare lymphocyte syndrome type II complementation group C	Bare lymphocyte syndrome type II complementation group C	0.000932					RFX5	1
Antigen Presentation, Developmental Disorder, Hereditary Disorder, Immunological Disease, Metabolic Disease, Organismal Injury and Abnormalities	bare lymphocyte syndrome type II complementation group E	Bare lymphocyte syndrome type II complementation group E	0.000932					RFX5	1
Cell Cycle, Gene Expression	binding	Binding of AP-4 binding site	0.000932					TFAP4	1
Hereditary Disorder, Neurological Disease, Organismal Injury and Abnormalities, Skeletal and Muscular Disorders	Charcot-Marie-Tooth disease axonal type 1d	Charcot-Marie-Tooth disease axonal type 1d	0.000932					EGR2	1
Cellular Development, Cellular Growth and Proliferation	colony formation	Colony formation of prostate cell lines	0.000932					STAT3	1
Connective Tissue Disorders, Developmental Disorder, Hereditary Disorder, Organismal Injury and Abnormalities, Skeletal and Muscular Disorders	craniosynostosis type 3	Craniosynostosis type 3	0.000932					TCF12	1
Gastrointestinal Disease, Inflammatory Disease, Inflammatory Response, Organismal Injury and Abnormalities	Crohn disease	Crohn disease of large intestine	0.000932					STAT3	1
Gastrointestinal Disease, Inflammatory Disease, Inflammatory Response, Organismal Injury and Abnormalities	Crohn disease	Crohn disease of small intestine	0.000932					STAT3	1
Cardiovascular Disease	leakage	Delay in initiation of leakage of capillary vessel	0.000932					STAT3	1
Cellular Development, Cellular Growth and Proliferation, Nervous System Development and Function, Tissue Development	development	Development of V3 interneurons	0.000932					OLIG2	1
Nervous System Development and Function	development	Development of motor nucleus of trigeminal nerve	0.000932					EGR2	1
Cellular Development, Cellular Growth and Proliferation, Nervous System Development and Function, Tissue Development	development	Development of trigeminal motor neurons	0.000932					EGR2	1
Cellular Development, Embryonic Development, Nervous System Development and Function, Organismal Development, Tissue Development	differentiation	Differentiation of motor neuron progenitor cells	0.000932					OLIG2	1
Cellular Compromise	disorganization	Disorganization of acinar gland cells	0.000932					BHLHA15	1
Connective Tissue Disorders, Hematological Disease, Organismal Injury and Abnormalities	dysplasia	Dysplasia of erythroid cells	0.000932					STAT3	1
Developmental Disorder, Hereditary Disorder, Neurological Disease, Organismal Injury and Abnormalities	early infantile epileptic encephalopathy type 72	Early infantile epileptic encephalopathy type 72	0.000932					NEUROD2	1
Cellular Development, Cellular Growth and Proliferation, Organ Development, Skeletal and Muscular System Development and Function, Tissue Development	expansion	Expansion of skeletal muscle satellite cells	0.000932					STAT3	1
Embryonic Development, Nervous System Development and Function, Organ Development, Organismal Development, Tissue Development	formation	Formation of lateral amygdaloid nucleus	0.000932					NEUROD2	1
Embryonic Development, Organismal Development, Tissue Development	formation	Formation of rhombomere 3	0.000932					EGR2	1
Embryonic Development, Organismal Development, Tissue Development	formation	Formation of rhombomere 5	0.000932					EGR2	1
Developmental Disorder, Hereditary Disorder, Ophthalmic Disease, Organismal Injury and Abnormalities	fuchs endothelial corneal dystrophy type 3	Fuchs endothelial corneal dystrophy type 3	0.000932					TCF4	1
Developmental Disorder, Ophthalmic Disease, Organismal Injury and Abnormalities	fuchs endothelial corneal dystrophy type 6	Fuchs endothelial corneal dystrophy type 6	0.000932					ZEB1	1
Cell Cycle, Embryonic Development, Organismal Development	G2/M phase transition	G2/M phase transition of trophoblast cells	0.000932					ASCL2	1
Cancer, Developmental Disorder, Gastrointestinal Disease, Hereditary Disorder, Organismal Injury and Abnormalities	gingival fibromatosis type 5	Gingival fibromatosis type 5	0.000932					REST	1
Cancer, Gastrointestinal Disease, Hepatic System Disease, Organismal Injury and Abnormalities	growth	Growth of hepatocellular adenoma	0.000932					STAT3	1
Cancer, Hematological Disease, Organismal Injury and Abnormalities	hyperplasia	Hyperplasia of LSK cells	0.000932					TCF3	1
Cancer, Hematological Disease, Immunological Disease, Organismal Injury and Abnormalities	hyperplasia	Hyperplasia of myeloid progenitor cells	0.000932					STAT3	1
Hematological Disease, Immunological Disease	hypersegmentation	Hypersegmentation of neutrophils	0.000932					STAT3	1
Dermatological Diseases and Conditions, Neurological Disease, Organismal Injury and Abnormalities	hypesthesia	Hypesthesia	0.000932					REST	1
Hereditary Disorder, Immunological Disease, Organismal Injury and Abnormalities	infantile-onset multisystem autoimmune disease type 1	Infantile-onset multisystem autoimmune disease type 1	0.000932					STAT3	1
Cell-To-Cell Signaling and Interaction, Inflammatory Response	inflammation	Inflammation of adenocarcinoma cell lines	0.000932					STAT3	1
Cell-To-Cell Signaling and Interaction, Inflammatory Response	inflammation	Inflammation of lung cancer cell lines	0.000932					STAT3	1
Endocrine System Disorders, Metabolic Disease, Neurological Disease, Organismal Injury and Abnormalities	insulin resistance	Insulin resistance of POMC neurons	0.000932					STAT3	1
Cellular Movement	invasion	Invasion of embryonic germ cell	0.000932					STAT3	1
Developmental Disorder, Embryonic Development, Organismal Development, Tissue Morphology	lack	Lack of rhombomere 5	0.000932					EGR2	1
Cancer, Hematological Disease, Immunological Disease, Organismal Injury and Abnormalities	large granular lymphocytic leukemia associated with myelodysplastic syndrome	Large granular lymphocytic leukemia associated with myelodysplastic syndrome	0.000932					STAT3	1
Endocrine System Disorders, Organismal Injury and Abnormalities	leptin resistance	Leptin resistance of POMC neurons	0.000932					STAT3	1
Cell Death and Survival, Cell Morphology, Embryonic Development, Nervous System Development and Function, Neurological Disease, Ophthalmic Disease, Organ Development, Organ Morphology, Organismal Development, Organismal Injury and Abnormalities, Tissue Development, Tissue Morphology, Visual System Development and Function	loss	Loss of type II amacrine cells	0.000932					NEUROD2	1
Immunological Disease, Organismal Injury and Abnormalities	lymphadenopathy	Lymphadenopathy of cervical lymph node	0.000932					STAT3	1
Cell Cycle, Hepatic System Development and Function	metaphase/anaphase transition	Metaphase/anaphase transition of liver cells	0.000932					EGR1	1
Organ Morphology, Tissue Development	organization	Organization of exocrine region of pancreas	0.000932					BHLHA15	1
Cell Morphology, Cellular Function and Maintenance, Organ Morphology	paracellular permeability	Paracellular permeability of podocytes	0.000932					ZEB1	1
Hereditary Disorder, Neurological Disease, Organismal Injury and Abnormalities	Pitt-Hopkins syndrome	Pitt-Hopkins syndrome	0.000932					TCF4	1
Developmental Disorder, Hereditary Disorder, Ophthalmic Disease, Organismal Injury and Abnormalities	posterior polymorphous corneal dystrophy 3	Posterior polymorphous corneal dystrophy 3	0.000932					ZEB1	1
Cellular Function and Maintenance, Cellular Growth and Proliferation	production	Production of carcinoma cell lines	0.000932					OLIG2	1
Cellular Function and Maintenance, Cellular Growth and Proliferation	production	Production of germ cell tumor cell lines	0.000932					OLIG2	1
Cellular Function and Maintenance, Cellular Growth and Proliferation, Nervous System Development and Function	production	Production of motor neuron progenitor cells	0.000932					OLIG2	1
Cellular Development, Cellular Growth and Proliferation, Embryonic Development, Organismal Development, Tissue Morphology	quantity	Quantity of neuroectodermal progenitor cells	0.000932					STAT3	1
Cell Death and Survival, Cellular Development, Hematological System Development and Function, Lymphoid Tissue Structure and Development	regeneration	Regeneration of neutrophils	0.000932					TCF4	1
Organ Morphology, Organismal Functions	repair	Repair of anterior tibial muscle	0.000932					STAT3	1
Cell Cycle	replication	Replication of hepatocytes	0.000932					STAT3	1
Cell Cycle	S/G2 phase transition	S/G2 phase transition of colorectal cancer cell lines	0.000932					TFAP4	1
Cellular Development, Hematopoiesis	specification	Specification of B-lymphoid cells	0.000932					TCF3	1
Cellular Development, Hematopoiesis	specification	Specification of early lymphoid progenitors	0.000932					TCF3	1
Cell Death and Survival, Nervous System Development and Function	survival	Survival of dentate granule cells	0.000932					EGR1	1
Cancer, Organismal Injury and Abnormalities, Renal and Urological Disease	susceptibility to Wilms tumor 6	Susceptibility to Wilms tumor 6	0.000932					REST	1
Digestive System Development and Function, Gastrointestinal Disease, Hepatic System Development and Function, Hepatic System Disease, Immunological Disease, Inflammatory Disease, Inflammatory Response, Organ Development, Organismal Injury and Abnormalities	T-cell hepatitis	T-cell hepatitis	0.000932					STAT3	1
Tissue Morphology	thickening	Thickening of respiratory epithelium	0.000932					STAT3	1
Neurological Disease	torsion dystonia-6	Torsion dystonia-6	0.000932					THAP1	1
Cancer, Organismal Injury and Abnormalities, Respiratory Disease	tumorigenesis	Tumorigenesis of bronchiolo-alveolar adenocarcinoma	0.000932					STAT3	1
Organismal Injury and Abnormalities	ulceration	Ulceration of mice	0.000932					STAT3	1
Cancer, Organismal Injury and Abnormalities	neoplasia	Delay in neoplasia	0.00095					STAT3,ZFX	2
Cellular Development, Cellular Growth and Proliferation	proliferation	Proliferation of endometrial cancer cell lines	0.00095					STAT3,EGR2	2
Cell Morphology	morphology	Morphology of carcinoma cell lines	0.000989					STAT3,EGR1	2
Lymphoid Tissue Structure and Development, Tissue Morphology	quantity	Quantity of bone marrow cells	0.00102					TCF12,TCF3,EGR1	3
Cellular Movement	migration	Migration of adenocarcinoma cell lines	0.00103					STAT3,TFAP4	2
Cellular Development, Cellular Growth and Proliferation, Connective Tissue Development and Function, Skeletal and Muscular System Development and Function, Tissue Development	osteoclastogenesis	Osteoclastogenesis	0.00109					STAT3,EGR2,EGR1	3
Cancer, Hematological Disease, Immunological Disease, Organismal Injury and Abnormalities	diffuse small-cell lymphoma	Diffuse small-cell lymphoma	0.00109					STAT3,TCF3,TFCP2,TFAP4,EGR2	5
Reproductive System Development and Function	decidualization	Decidualization	0.00111					STAT3,EGR1	2
Organ Morphology, Reproductive System Development and Function, Tissue Morphology	quantity	Quantity of germ cells	0.00114					REST,EGR1,ZFX	3
Cancer, Hematological Disease, Immunological Disease, Organismal Injury and Abnormalities	incidence	Incidence of lymphoma	0.00118					TCF3,ZEB1,EGR1	3
Developmental Disorder	developmental disorder	Severe developmental disorder	0.0012					TCF12,TCF4	2
Cellular Development, Cellular Growth and Proliferation	cell proliferation	Cell proliferation of colorectal cancer cell lines	0.00121					TCF12,STAT3,TCF4,EGR2	4
Cancer, Neurological Disease, Organismal Injury and Abnormalities	brain tumor	Brain tumor	0.00129					TCF12,TCF3,RFX2,OLIG2,TCF4,ZEB1,ZNF410,EGR1,ZFX,RFX5,BHLHA15,REST,STAT3,RFX1,EGR3,TFCP2,TFAP4	17
Cancer, Organismal Injury and Abnormalities	invasion	Invasion of tissue	0.00135					STAT3,TCF3,ZEB1	3
Hematological System Development and Function, Lymphoid Tissue Structure and Development, Organ Morphology, Organismal Development, Tissue Morphology	morphology	Morphology of thymus gland	0.00139					STAT3,TCF3,ZEB1	3
Cancer, Hematological Disease, Immunological Disease, Organismal Injury and Abnormalities	non-Hodgkin disease	Non-Hodgkin lymphoma	0.00144					STAT3,TCF3,ZEB1,TFCP2,TFAP4,EGR2,EGR1	7
Cellular Assembly and Organization, Cellular Function and Maintenance	organization	Organization of cytoplasm	0.00145					STAT3,RFX2,EGR3,ZEB1,EGR1,NEUROD2,NRF1,BHLHA15	8
Cancer, Organismal Injury and Abnormalities, Reproductive System Disease	cervical cancer	Cervical cancer	0.00146					REST,TCF12,STAT3,RFX2,EGR1	5
Embryonic Development, Nervous System Development and Function, Ophthalmic Disease, Organ Development, Organ Morphology, Organismal Development, Organismal Injury and Abnormalities, Tissue Development, Visual System Development and Function	abnormal morphology	Abnormal morphology of cornea	0.00147					ZEB1,EGR1	2
Cell Death and Survival	cell death	Cell death of neuroblastoma cell lines	0.00147					REST,STAT3,TFCP2	3
Cellular Development, Cellular Growth and Proliferation, Nervous System Development and Function, Tissue Development	outgrowth	Outgrowth of neurites	0.00148					STAT3,EGR3,NRF1,THAP1	4
Dermatological Diseases and Conditions, Hematological Disease, Immunological Disease, Organismal Injury and Abnormalities	lymphoproliferative disorder of the skin	Lymphoproliferative disorder of the skin	0.00152					STAT3,TCF3,ZEB1	3
Immunological Disease, Organismal Injury and Abnormalities	atrophy	Atrophy of thymus gland	0.00157					EGR3,EGR1	2
Cellular Development, Nervous System Development and Function, Tissue Development	differentiation	Differentiation of neuroglia	0.00161					STAT3,OLIG2,EGR2	3
Cardiovascular System Development and Function, Cellular Movement	migration	Migration of vascular endothelial cells	0.00161					STAT3,EGR3,EGR1	3
Neurological Disease	movement disorder	Movement Disorders	0.00162					EGR3,OLIG2,TCF4,EGR2,EGR1,NRF1,THAP1	7
Cellular Development, Cellular Growth and Proliferation, Hematological System Development and Function, Hematopoiesis, Lymphoid Tissue Structure and Development, Tissue Development	development	Development of antigen presenting cells	0.00163					STAT3,TCF3,EGR1	3
Cancer, Neurological Disease, Organismal Injury and Abnormalities	central nervous system cancer	Central nervous system cancer	0.00169					TCF12,TCF3,RFX2,OLIG2,TCF4,ZEB1,ZNF410,EGR1,ZFX,RFX5,BHLHA15,REST,STAT3,RFX1,EGR3,TFCP2,TFAP4	17
Cell Morphology, Nervous System Development and Function, Tissue Morphology	morphology	Morphology of neurons	0.00175					STAT3,EGR3,OLIG2,EGR1,NEUROD2	5
Cellular Development, Cellular Growth and Proliferation, Embryonic Development, Hematological System Development and Function, Hematopoiesis, Lymphoid Tissue Structure and Development, Organ Development, Organismal Development, Tissue Development	differentiation	Arrest in differentiation of lymphocytes	0.00182					TCF12,TCF3	2
Cancer, Organismal Injury and Abnormalities, Tissue Morphology, Tumor Morphology	size	Size of tumor	0.00182					STAT3,OLIG2,EGR1	3
Digestive System Development and Function, Hepatic System Development and Function, Organ Morphology, Organismal Development	abnormal size	Abnormal size of liver	0.00186					EGR1	1
Cell-To-Cell Signaling and Interaction, Hematological System Development and Function, Immune Cell Trafficking, Inflammatory Response	activation	Activation of monocytic myeloid derived suppressor cells	0.00186					STAT3	1
Cell-To-Cell Signaling and Interaction, Inflammatory Response	anti-inflammatory response	Anti-inflammatory response of macrophages	0.00186					STAT3	1
Cell Death and Survival	apoptosis	Apoptosis of large granular lymphocytes	0.00186					STAT3	1
Cell Cycle	G1 phase	Arrest in G1 phase of keratinocyte cancer cell lines	0.00186					STAT3	1
Cellular Development, Cellular Growth and Proliferation, Embryonic Development, Hematological System Development and Function, Hematopoiesis, Lymphoid Tissue Structure and Development, Organ Development, Organismal Development, Tissue Development	development	Arrest in development of common lymphoid progenitor cells	0.00186					TCF12	1
Cellular Development, Cellular Growth and Proliferation	growth	Arrest in growth of kidney cancer cell lines	0.00186					STAT3	1
Cellular Compromise, Endocrine System Disorders, Organ Morphology, Organismal Injury and Abnormalities, Reproductive System Disease	atrophy	Atrophy of Leydig cells	0.00186					EGR1	1
Behavior	attack behavior	Attack behavior	0.00186					EGR3	1
Developmental Disorder, Hematological Disease, Hereditary Disorder, Immunological Disease, Organismal Injury and Abnormalities	hyper-IgE syndrome	Autosomal dominant hyper-IgE syndrome	0.00186					STAT3	1
Cell Cycle, Gene Expression	binding	Binding of hSIE (high-affinity Sis-inducible element)	0.00186					STAT3	1
Developmental Disorder, Hereditary Disorder, Neurological Disease, Organismal Injury and Abnormalities, Skeletal and Muscular Disorders	Charcot-Marie-Tooth disease type 4E	Charcot-Marie-Tooth disease type 4E	0.00186					EGR2	1
Cell Morphology	contractility	Contractility of pulmonary fibroblasts	0.00186					STAT3	1
Nucleic Acid Metabolism, Small Molecule Biochemistry	conversion	Conversion of dTMP	0.00186					TFCP2	1
Nucleic Acid Metabolism, Small Molecule Biochemistry	conversion	Conversion of dUMP	0.00186					TFCP2	1
Cell Morphology, Cellular Development, Skeletal and Muscular System Development and Function	conversion	Conversion of myoblasts	0.00186					TCF4	1
Ophthalmic Disease, Organismal Injury and Abnormalities	corneal abrasion	Corneal abrasion	0.00186					ZEB1	1
DNA Replication, Recombination, and Repair	DNA damage response	DNA damage response of colorectal cancer cell lines	0.00186					TFAP4	1
Cellular Movement, Hematological System Development and Function, Immune Cell Trafficking, Inflammatory Response	cellular infiltration	Delay in initiation of infiltration by neutrophils	0.00186					STAT3	1
Organ Morphology, Tissue Development	involution	Delay in initiation of involution of epithelial tissue	0.00186					STAT3	1
Cell-mediated Immune Response, Cellular Development, Cellular Function and Maintenance, Cellular Growth and Proliferation, Embryonic Development, Hematological System Development and Function, Hematopoiesis, Lymphoid Tissue Structure and Development, Organ Development, Organismal Development, Tissue Development	development	Development of memory natural killer cells	0.00186					STAT3	1
Embryonic Development, Nervous System Development and Function, Organ Development, Organismal Development, Tissue Development	development	Development of pontine nucleus	0.00186					TCF4	1
Embryonic Development, Organismal Development, Tissue Development	development	Development of rhombomere 6	0.00186					EGR2	1
Cellular Development, Cellular Growth and Proliferation, Embryonic Development, Hematological System Development and Function, Hematopoiesis, Humoral Immune Response, Lymphoid Tissue Structure and Development, Organ Development, Organismal Development, Tissue Development	differentiation	Differentiation of B-2 lymphocytes	0.00186					TCF3	1
Cellular Function and Maintenance, Nervous System Development and Function	elimination	Elimination of motor neurons	0.00186					OLIG2	1
Cell Cycle	S/G2 phase transition	Entry into S/G2 phase transition	0.00186					EGR1	1
Cellular Development, Reproductive System Development and Function, Tissue Development	epithelial-mesenchymal transition	Epithelial-mesenchymal transition of mammary epithelial cells	0.00186					ZEB1	1
Cellular Development, Cellular Growth and Proliferation, Connective Tissue Development and Function, Embryonic Development, Hematological System Development and Function, Hematopoiesis, Lymphoid Tissue Structure and Development, Organ Development, Organismal Development, Tissue Development	erythropoiesis	Erythropoiesis of splenocytes	0.00186					EGR1	1
Cellular Assembly and Organization, Nervous System Development and Function	fasciculation	Fasciculation of callosal axon	0.00186					NEUROD2	1
Embryonic Development, Nervous System Development and Function, Organ Development, Organismal Development, Tissue Development	formation	Formation of basolateral amygdaloid nucleus	0.00186					NEUROD2	1
Cellular Development, Cellular Growth and Proliferation, Embryonic Development, Organ Development, Organismal Development, Skeletal and Muscular System Development and Function, Tissue Development	formation	Formation of intrafusal muscle fibers	0.00186					EGR3	1
Nervous System Development and Function	fusion	Fusion of cranial nerve ganglion	0.00186					EGR2	1
Cellular Development, Cellular Growth and Proliferation, Nervous System Development and Function, Tissue Development	generation	Generation of V2 interneurons	0.00186					OLIG2	1
Cancer, Developmental Disorder, Gastrointestinal Disease, Hereditary Disorder, Organismal Injury and Abnormalities	gingival fibromatosis type 1	Gingival fibromatosis type 1	0.00186					REST	1
Cancer, Endocrine System Disorders, Gastrointestinal Disease, Organismal Injury and Abnormalities	tumorigenesis	Initiation of tumorigenesis of pancreatic ductal adenocarcinoma	0.00186					STAT3	1
Cell Morphology, Hematological Disease, Hematopoiesis, Humoral Immune Response, Immunological Disease, Lymphoid Tissue Structure and Development	lack	Lack of pro-B lymphocytes	0.00186					TCF3	1
Cellular Development, Hematological System Development and Function, Lymphoid Tissue Structure and Development, Tissue Development	maturation	Maturation of marginal-zone B lymphocytes	0.00186					TCF3	1
Cancer, Organismal Injury and Abnormalities	metastasis	Metastasis of kidney cell lines	0.00186					ZEB1	1
Cell Morphology	morphology	Morphology of germ cell tumor cell lines	0.00186					EGR1	1
Nervous System Development and Function	myelination	Myelination of peripheral nerve	0.00186					EGR2	1
Hereditary Disorder, Organismal Injury and Abnormalities, Skeletal and Muscular Disorders	Myotilinopathy	Myotilinopathy	0.00186					REST	1
Cell Morphology, Cellular Assembly and Organization, Nervous System Development and Function	orientation	Orientation of motor axons	0.00186					EGR2	1
Cellular Development, Cellular Growth and Proliferation	outgrowth	Outgrowth of colorectal cancer cell lines	0.00186					TCF12	1
Energy Production, Lipid Metabolism, Small Molecule Biochemistry	oxidation	Oxidation of succinic acid	0.00186					NRF1	1
Endocrine System Disorders, Gastrointestinal Disease, Organismal Injury and Abnormalities	pancreatic ductal cyst	Pancreatic ductal cyst	0.00186					BHLHA15	1
Cell Morphology, Hair and Skin Development and Function	pigmentation	Pigmentation of skin cell lines	0.00186					TCF4	1
Cellular Function and Maintenance, Cellular Growth and Proliferation	production	Production of oligodendrocytes	0.00186					OLIG2	1
Infectious Diseases	quantity	Quantity of encephalomyocarditis virus	0.00186					STAT3	1
Hair and Skin Development and Function, Organ Morphology, Tissue Morphology	quantity	Quantity of keratinocyte stem cells	0.00186					STAT3	1
Infectious Diseases	reactivation	Reactivation of Epstein-Barr virus Akata strain	0.00186					ZEB1	1
Cell Morphology, Cellular Function and Maintenance	resting membrane potential	Resting membrane potential of muscle cells	0.00186					REST	1
Behavior	rhythmic behavior	Rhythmic behavior	0.00186					EGR2	1
Connective Tissue Disorders, Developmental Disorder, Organismal Injury and Abnormalities, Skeletal and Muscular Disorders	coronal craniosynostosis	Severe coronal craniosynostosis	0.00186					TCF12	1
Cellular Development, Nervous System Development and Function, Tissue Development	specification	Specification of motor neurons	0.00186					OLIG2	1
Cellular Development, Nervous System Development and Function, Tissue Development	specification	Specification of oligodendrocytes	0.00186					OLIG2	1
Cell-To-Cell Signaling and Interaction, Cellular Growth and Proliferation, Hematological System Development and Function	suppression	Suppression of bone marrow-derived dendritic cells	0.00186					STAT3	1
Connective Tissue Disorders, Immunological Disease, Inflammatory Disease, Organismal Injury and Abnormalities, Skeletal and Muscular Disorders	systemic lupus erythematosus-like disease	Systemic lupus erythematosus-like disease	0.00186					TCF4	1
Cancer, Gastrointestinal Disease, Organismal Injury and Abnormalities	tumorigenesis	Tumorigenesis of stomach tumor	0.00186					STAT3	1
Cancer, Organismal Injury and Abnormalities	invasive tumor	Invasive tumor	0.00187					TCF12,STAT3,ZEB1,TFCP2,TFAP4,EGR1,NRF1	7
Cellular Development, Embryonic Development, Organismal Development	differentiation	Differentiation of multilineage progenitor cells	0.00193					TCF3,OLIG2	2
Cellular Development	specification	Specification of cells	0.00193					TCF3,OLIG2	2
Cancer, Neurological Disease, Organismal Injury and Abnormalities	brain cancer	Brain cancer	0.00193					REST,TCF12,STAT3,RFX1,OLIG2,TCF4,TFAP4,EGR1,ZFX,RFX5	10
Cellular Growth and Proliferation	proliferation	Arrest in proliferation of cells	0.00196					STAT3,TCF3,EGR1	3
Cancer, Organismal Injury and Abnormalities	metastasis	Metastasis of cells	0.00197					STAT3,ZEB1,TFAP4,NRF1	4
Cell Cycle, Embryonic Development	senescence	Senescence of embryonic cell lines	0.00198					TCF3,EGR1	2
Neurological Disease	epilepsy or neurodevelopmental disorder	Epilepsy or neurodevelopmental disorder	0.00199					EGR3,TCF4,EGR2,EGR1,NEUROD2	5
Cancer, Organismal Injury and Abnormalities, Reproductive System Disease	uterine cancer	Uterine cancer	0.00203					TCF12,TCF3,RFX2,OLIG2,TCF4,ZEB1,EGR1,ZFX,BHLHA15,REST,STAT3,EGR3,TFAP4,EGR2	14
Cancer, Gastrointestinal Disease, Organismal Injury and Abnormalities	colorectal adenocarcinoma	Colorectal adenocarcinoma	0.00209					TCF12,TCF3,OLIG2,TCF4,ZEB1,EGR1,ZFX,RFX5,STAT3,RFX1,TFCP2,EGR2,NEUROD2,NRF1	14
Cell Morphology, Cellular Assembly and Organization, Cellular Function and Maintenance	formation	Formation of cellular protrusions	0.00221					STAT3,RFX2,EGR3,ZEB1,EGR1,NEUROD2	6
Cellular Development, Nervous System Development and Function, Tissue Development	differentiation	Differentiation of astrocytes	0.00227					STAT3,OLIG2	2
Cellular Development, Hematological System Development and Function, Lymphoid Tissue Structure and Development	maturation	Maturation of leukocytes	0.00236					STAT3,TCF3,EGR1	3
Cellular Development	epithelial-mesenchymal transition	Epithelial-mesenchymal transition of carcinoma cell lines	0.00239					ZEB1,TFAP4	2
Cellular Development, Cellular Growth and Proliferation, Hematological System Development and Function, Hematopoiesis, Lymphoid Tissue Structure and Development, Tissue Development	differentiation	Differentiation of antigen presenting cells	0.0024					STAT3,TCF3,EGR1	3
Organismal Development	development	Development of genitourinary system	0.00246					STAT3,RFX2,ZEB1,ASCL2,EGR1,ZFX	6
Cardiovascular System Development and Function, Organismal Development	growth	Growth of blood vessel	0.0025					STAT3,EGR3,EGR1	3
Organismal Functions	function	Function of rodents	0.00251					STAT3,EGR2	2
Cell Death and Survival	cell viability	Cell viability of carcinoma cell lines	0.00257					STAT3,TCF3,NRF1	3
Cellular Development, Skeletal and Muscular System Development and Function, Tissue Development	differentiation	Differentiation of smooth muscle	0.00257					STAT3,ZEB1	2
Neurological Disease, Organismal Injury and Abnormalities	epilepsy	Epilepsy	0.00258					EGR3,EGR2,EGR1,NEUROD2	4
Cancer, Gastrointestinal Disease, Organismal Injury and Abnormalities	colorectal cancer	Colorectal cancer	0.0026					TCF12,TCF3,OLIG2,TCF4,ZEB1,EGR1,ZFX,RFX5,STAT3,RFX1,TFCP2,TFAP4,EGR2,NEUROD2,NRF1	15
Cancer, Organismal Injury and Abnormalities, Reproductive System Disease	development	Development of genital tumor	0.0026					TCF12,TCF3,RFX2,OLIG2,TCF4,ZEB1,EGR1,ZFX,BHLHA15,REST,STAT3,EGR3,TFAP4,EGR2,NRF1	15
Cell-To-Cell Signaling and Interaction, Cellular Assembly and Organization	cell-cell contact	Cell-cell contact of tumor cell lines	0.00263					TCF12,ZEB1	2
Infectious Diseases	replication	Replication of Herpesviridae	0.00263					ZEB1,EGR1	2
Cell Morphology	abnormal morphology	Abnormal morphology of stem cells	0.0027					TCF3,EGR1	2
Gene Expression	transcription	Transcription of mRNA	0.0027					STAT3,EGR1	2
Cell Death and Survival	cell viability	Cell viability of prostate cancer cell lines	0.00276					STAT3,EGR1	2
Nervous System Development and Function, Neurological Disease, Organ Morphology, Organismal Development, Organismal Injury and Abnormalities	abnormal morphology	Abnormal morphology of dentate nucleus of cerebellum	0.00279					THAP1	1
Drug Metabolism, Molecular Transport	accumulation	Accumulation of glutathione	0.00279					NRF1	1
Cell-To-Cell Signaling and Interaction, Nervous System Development and Function	activation	Activation of parasympathetic nerve	0.00279					REST	1
Developmental Disorder, Digestive System Development and Function, Gastrointestinal Disease, Hepatic System Development and Function, Hepatic System Disease, Organ Morphology, Organismal Development, Organismal Injury and Abnormalities	agenesis	Agenesis of liver	0.00279					THAP1	1
Gastrointestinal Disease, Hepatic System Disease, Metabolic Disease, Organismal Injury and Abnormalities, Psychological Disorders	alcoholic fatty liver disease	Alcoholic fatty liver disease	0.00279					STAT3	1
Cancer, Cell Death and Survival, Organismal Injury and Abnormalities, Tumor Morphology	apoptosis	Apoptosis of thymic lymphoma cells	0.00279					TFAP4	1
Cancer, Cellular Development, Cellular Growth and Proliferation, Organismal Injury and Abnormalities, Tumor Morphology	growth	Arrest in growth of melanoma cells	0.00279					EGR1	1
Hereditary Disorder, Neurological Disease, Organismal Injury and Abnormalities, Skeletal and Muscular Disorders	autosomal dominant Dejerine-Sottas disease	Autosomal dominant Dejerine-Sottas disease	0.00279					EGR2	1
Developmental Disorder, Hereditary Disorder, Neurological Disease, Organismal Injury and Abnormalities	congenital hypomyelination	Autosomal dominant congenital hypomyelination	0.00279					EGR2	1
Cancer, Cell Cycle, Organismal Injury and Abnormalities	cell cycle progression	Cell cycle progression of prostate cancer cells	0.00279					TFCP2	1
Cell Cycle, Cell-To-Cell Signaling and Interaction, Cellular Development, Cellular Growth and Proliferation, Renal and Urological System Development and Function	contact growth inhibition	Contact growth inhibition of kidney cell lines	0.00279					STAT3	1
Cell-To-Cell Signaling and Interaction	degradation	Degradation of synapse	0.00279					STAT3	1
Antimicrobial Response	clearance	Delay in initiation of clearance of Influenza A virus	0.00279					EGR2	1
Cancer, Neurological Disease, Organismal Injury and Abnormalities	formation	Delay in initiation of formation of medulloblastoma	0.00279					ZFX	1
Cellular Development, Cellular Growth and Proliferation, Embryonic Development, Hematological System Development and Function, Hematopoiesis, Lymphoid Tissue Structure and Development, Organ Development, Organismal Development, Tissue Development	development	Development of lymphoid tissue-inducing cells	0.00279					TCF3	1
Cellular Development, Cellular Growth and Proliferation, Hematological System Development and Function, Hematopoiesis, Tissue Development	differentiation	Differentiation of LSK cells	0.00279					TCF3	1
Cellular Development, Cellular Growth and Proliferation, Hematological System Development and Function, Hematopoiesis, Tissue Development	differentiation	Differentiation of long-term culture-initiating cells	0.00279					TCF3	1
Cellular Development, Tissue Development	differentiation	Differentiation of luminal epithelium	0.00279					STAT3	1
Cellular Development, Cellular Growth and Proliferation, Embryonic Development, Hematological System Development and Function, Hematopoiesis, Humoral Immune Response, Lymphoid Tissue Structure and Development, Organ Development, Organismal Development, Tissue Development	differentiation	Differentiation of transitional 1 B lymphocytes	0.00279					TCF3	1
Organismal Functions	energy depletion	Energy depletion	0.00279					NRF1	1
Cellular Development, Hair and Skin Development and Function	epithelial to mesenchymal transdifferentiation	Epithelial to mesenchymal transdifferentiation of epithelial cell lines	0.00279					ZEB1	1
Cell-To-Cell Signaling and Interaction, Cellular Growth and Proliferation, Nervous System Development and Function	excitation	Excitation of cholinergic neurons	0.00279					THAP1	1
Cancer, Cellular Development, Cellular Growth and Proliferation, Organismal Injury and Abnormalities, Tumor Morphology	expansion	Expansion of breast cancer stem cells	0.00279					STAT3	1
Cell-To-Cell Signaling and Interaction, Nervous System Development and Function	firing	Firing of nodose ganglion neurons	0.00279					STAT3	1
Cellular Assembly and Organization, Cellular Development, Cellular Function and Maintenance, Cellular Growth and Proliferation, Tissue Development	formation	Formation of alveolar epithelial lamellar bodies	0.00279					ZEB1	1
Cancer, Organismal Injury and Abnormalities	formation	Formation of complex adenocarcinoma	0.00279					STAT3	1
Cancer, Endocrine System Disorders, Gastrointestinal Disease, Organismal Injury and Abnormalities	formation	Formation of pancreatic intraepithelial neoplasm	0.00279					BHLHA15	1
Cancer, Organismal Injury and Abnormalities	formation	Formation of poorly differentiated adenocarcinoma	0.00279					STAT3	1
Cellular Function and Maintenance, Hematological System Development and Function	function	Function of myeloid-derived suppressor cells	0.00279					STAT3	1
Cancer, Cardiovascular Disease, Organismal Injury and Abnormalities	growth	Growth of angiosarcoma	0.00279					STAT3	1
Cancer, Connective Tissue Disorders, Organismal Injury and Abnormalities	invasion	Invasion of submucosa	0.00279					STAT3	1
Cellular Function and Maintenance, Nervous System Development and Function	maintenance	Maintenance of radial glial cells	0.00279					STAT3	1
Cell Morphology, Endocrine System Development and Function, Nervous System Development and Function, Organ Morphology, Organismal Development, Tissue Morphology	morphology	Morphology of somatotrophs	0.00279					EGR1	1
Cellular Development, Cellular Growth and Proliferation, Nervous System Development and Function	neurogenesis	Neurogenesis of carcinoma cell lines	0.00279					NEUROD2	1
Cellular Development, Cellular Growth and Proliferation, Nervous System Development and Function	neurogenesis	Neurogenesis of germ cell tumor cell lines	0.00279					NEUROD2	1
Nervous System Development and Function	neuroprotection	Neuroprotection of CA1 neuron	0.00279					STAT3	1
Cellular Function and Maintenance, Tissue Development	organization	Organization of astrocytes	0.00279					STAT3	1
Cell Morphology, Cellular Assembly and Organization	orientation	Orientation of actin filaments	0.00279					STAT3	1
Infectious Diseases	quantity	Quantity of vesicular stomatitis virus	0.00279					STAT3	1
Cell-To-Cell Signaling and Interaction, Cellular Movement, Hematological System Development and Function, Immune Cell Trafficking, Inflammatory Response	recruitment	Recruitment of monocytic myeloid derived suppressor cells	0.00279					STAT3	1
Cellular Function and Maintenance	regulation	Regulation of Schwann cells	0.00279					EGR2	1
Gene Expression	replication	Replication of siRNA	0.00279					STAT3	1
Embryonic Development, Nervous System Development and Function	segmentation	Segmentation of brain	0.00279					EGR2	1
Inflammatory Response	Sjogren's-syndrome like inflammation	Sjogren's-syndrome like inflammation	0.00279					STAT3	1
Cell Cycle, DNA Replication, Recombination, and Repair	spindle checkpoint	Spindle checkpoint of colorectal cancer cell lines	0.00279					REST	1
Hematological System Development and Function, Lymphoid Tissue Structure and Development, Tissue Morphology	quantity	Quantity of CD4+ T-lymphocytes	0.0028					STAT3,EGR3,EGR2	3
Cell Death and Survival	cell viability	Cell viability of tumor cell lines	0.0028					REST,STAT3,TCF3,ZEB1,EGR1,NRF1	6
Cancer, Hematological Disease, Immunological Disease, Organismal Injury and Abnormalities	T-cell malignant neoplasm	T-cell malignant neoplasm	0.00288					STAT3,TCF3,OLIG2,ZEB1,EGR1	5
Cancer, Dermatological Diseases and Conditions, Organismal Injury and Abnormalities	development	Development of skin tumor	0.00289					STAT3,ZFX	2
Cell-To-Cell Signaling and Interaction	interaction	Interaction of colorectal cancer cell lines	0.00289					TCF12,STAT3	2
Digestive System Development and Function, Hepatic System Development and Function, Organ Morphology	regeneration	Liver Regeneration	0.00289					STAT3,EGR1	2
Cancer, Organismal Injury and Abnormalities	lymphoreticular neoplasm	Lymphoreticular neoplasm	0.00292					TCF12,STAT3,TCF3,OLIG2,TCF4,ZEB1,TFCP2,TFAP4,EGR2,EGR1	10
Cellular Development	maturation	Maturation of cells	0.00295					STAT3,TCF3,EGR1,BHLHA15	4
Embryonic Development, Nervous System Development and Function, Organ Development, Organismal Development, Tissue Development, Visual System Development and Function	formation	Formation of eye	0.00297					STAT3,ZEB1,EGR1,NEUROD2	4
Tissue Development	growth	Growth of epithelial tissue	0.00302					STAT3,EGR3,TCF4,EGR1,THAP1	5
Cellular Development, Cellular Growth and Proliferation, Reproductive System Development and Function	proliferation	Proliferation of gonadal cell lines	0.00303					STAT3,EGR2	2
Cancer, Organismal Injury and Abnormalities	growth	Growth of tumor	0.00306					STAT3,EGR3,TCF4,ZEB1,EGR1,NRF1	6
Neurological Disease, Organismal Injury and Abnormalities	epileptic seizure	Epileptic seizure	0.0032					EGR3,EGR2,EGR1	3
Cell-mediated Immune Response, Cellular Development, Cellular Function and Maintenance, Cellular Growth and Proliferation, Embryonic Development, Hematological System Development and Function, Hematopoiesis, Lymphoid Tissue Structure and Development, Organ Development, Organismal Development, Tissue Development	development	NK cell development	0.00323					STAT3,TCF3	2
Organismal Development, Reproductive System Development and Function	development	Development of reproductive system	0.00328					STAT3,RFX2,ASCL2,EGR1,ZFX	5
Cancer, Dermatological Diseases and Conditions, Hematological Disease, Immunological Disease, Organismal Injury and Abnormalities	Sézary syndrome	Sézary syndrome	0.0033					TCF3,ZEB1	2
Cell Death and Survival	cell viability	Cell viability of breast cancer cell lines	0.00343					STAT3,ZEB1,NRF1	3
Hematological System Development and Function, Tissue Morphology	abnormal quantity	Abnormal quantity of leukocytes	0.00344					TCF3,EGR1	2
Organismal Survival	organismal death	Death of perinatal stage organism	0.00352					STAT3,EGR3	2
Cellular Movement	invasion	Invasion of breast cell lines	0.00359					ZEB1,NRF1	2
Cell-To-Cell Signaling and Interaction, Cellular Growth and Proliferation, Nervous System Development and Function	excitation	Excitation of neurons	0.00366					REST,THAP1	2
Nervous System Development and Function, Neurological Disease	abnormal morphology	Abnormal morphology of sensory nervous system	0.00372					EGR3	1
Embryonic Development, Nervous System Development and Function, Organ Development, Organ Morphology, Organismal Development, Tissue Development, Visual System Development and Function	abnormal size	Abnormal size of eye	0.00372					EGR1	1
Cell Cycle	Gap 0-Gap 1 phase	Arrest in Gap 0-Gap 1 phase of leukemia cell lines	0.00372					EGR1	1
Cell Cycle	cell cycle progression	Cell cycle progression of granulocytes	0.00372					STAT3	1
Cell Cycle, Cell-To-Cell Signaling and Interaction, Cellular Growth and Proliferation	contact growth inhibition	Contact growth inhibition of kidney cancer cell lines	0.00372					STAT3	1
Connective Tissue Development and Function, Reproductive System Development and Function	decidualization	Decidualization of stromal cells	0.00372					EGR1	1
Embryonic Development, Organismal Development, Tissue Development	development	Development of rhombomere 5	0.00372					EGR2	1
Cancer	exchange	Exchange of colorectal cancer cell lines	0.00372					REST	1
Cellular Assembly and Organization	formation	Formation of secretory granules	0.00372					BHLHA15	1
Cell Cycle, Nervous System Development and Function	G1/S phase transition	G1/S phase transition of astrocytes	0.00372					STAT3	1
Cell-mediated Immune Response, Cellular Movement, Hematological System Development and Function, Immune Cell Trafficking, Lymphoid Tissue Structure and Development	homing	Homing of Th17 cells	0.00372					STAT3	1
Hematological Disease, Immunological Disease	hypereosinophilic syndrome lymphocytic variant	Hypereosinophilic syndrome lymphocytic variant	0.00372					STAT3	1
Cellular Function and Maintenance	hyperpolarization	Hyperpolarization of POMC neurons	0.00372					STAT3	1
Gastrointestinal Disease, Inflammatory Disease, Inflammatory Response, Organismal Injury and Abnormalities	ileocolitis	Ileocolitis	0.00372					STAT3	1
Cancer, Gastrointestinal Disease, Hepatic System Disease, Inflammatory Disease, Inflammatory Response, Organismal Injury and Abnormalities	inflammatory hepatocellular adenoma	Inflammatory hepatocellular adenoma	0.00372					STAT3	1
Cellular Compromise, Gastrointestinal Disease, Hepatic System Disease, Organismal Injury and Abnormalities	injury	Injury of hepatocytes	0.00372					EGR1	1
Organ Morphology, Organismal Injury and Abnormalities, Skeletal and Muscular Disorders, Skeletal and Muscular System Development and Function	lack	Lack of muscle spindle	0.00372					EGR3	1
Cellular Function and Maintenance	maintenance	Maintenance of Th17 cells	0.00372					STAT3	1
Cellular Movement, Nervous System Development and Function	migration	Migration of facial branchiomotor neurons	0.00372					EGR2	1
Cellular Movement	migratory capacity	Migratory capacity of colorectal cancer cell lines	0.00372					STAT3	1
Cellular Movement	mingling	Mingling of cells	0.00372					EGR2	1
Cell Morphology, Cellular Assembly and Organization, Cellular Function and Maintenance	polarization	Polarization of microtubules	0.00372					STAT3	1
Cellular Function and Maintenance, Cellular Growth and Proliferation, Hematological System Development and Function, Humoral Immune Response	production	Production of follicular B lymphocytes	0.00372					TCF3	1
Cellular Function and Maintenance, Cellular Growth and Proliferation, Nervous System Development and Function	production	Production of granule cells	0.00372					REST	1
Cancer, Cellular Development, Cellular Growth and Proliferation, Organismal Injury and Abnormalities, Tumor Morphology	proliferation	Proliferation of head and neck squamous cell carcinoma	0.00372					STAT3	1
Hematological System Development and Function, Hematopoiesis, Inflammatory Response, Tissue Morphology	quantity	Quantity of dendritic precursor cells	0.00372					STAT3	1
Cell-To-Cell Signaling and Interaction, Cellular Movement, Hematological System Development and Function, Immune Cell Trafficking	recruitment	Recruitment of polymorphonuclear granulocytic MDSC cells	0.00372					STAT3	1
Digestive System Development and Function, Organ Morphology, Organismal Development	thickness	Thickness of intestine	0.00372					STAT3	1
Cancer, Organismal Injury and Abnormalities, Reproductive System Disease	metastasis	Metastasis of mammary tumor	0.00381					STAT3,TFCP2	2
Cancer, Organismal Injury and Abnormalities	metastasis	Metastasis	0.00384					STAT3,TCF12,ZEB1,TFCP2,TFAP4,NRF1	6
Infectious Diseases	infection	Viral Infection	0.00387					STAT3,TCF3,EGR3,ZEB1,TFCP2,TFAP4,EGR1,NRF1	8
Cardiovascular System Development and Function, Cellular Development, Tissue Development	differentiation	Differentiation of endothelial cells	0.00389					STAT3,ZEB1	2
Cell Cycle, Cell-To-Cell Signaling and Interaction, Cellular Growth and Proliferation	contact growth inhibition	Contact growth inhibition of tumor cell lines	0.00396					STAT3,EGR1	2
Cellular Assembly and Organization	formation	Formation of nucleus	0.00396					ZEB1,TFCP2	2
Cell-mediated Immune Response, Cellular Movement, Hematological System Development and Function, Immune Cell Trafficking	movement	Movement of CD4+ T-lymphocytes	0.00396					STAT3,EGR2	2
Cell Cycle	interphase	Interphase	0.00397					STAT3,TFCP2,TFAP4,ASCL2,EGR1	5
Cellular Development, Cellular Growth and Proliferation, Hematological System Development and Function, Hematopoiesis, Lymphoid Tissue Structure and Development, Tissue Development	development	Development of phagocytes	0.00398					STAT3,TCF3,EGR1	3
Hematological System Development and Function, Lymphoid Tissue Structure and Development, Organ Morphology, Tissue Morphology	morphology	Morphology of lymphoid organ	0.004					STAT3,TCF3,ZEB1,EGR1	4
Cell Death and Survival	apoptosis	Apoptosis of neuroglia	0.00404					STAT3,EGR2	2
Cellular Movement, Reproductive System Development and Function	migration	Migration of breast cell lines	0.0042					ZEB1,NRF1	2
Cellular Development, Embryonic Development, Organismal Development	differentiation	Differentiation of embryonic cells	0.00427					REST,STAT3,ZEB1	3
Cancer, Hematological Disease, Immunological Disease, Organismal Injury and Abnormalities	adult T-cell leukemia/lymphoma	Adult T-cell leukemia/lymphoma	0.00427					STAT3,ZEB1	2
Cell Morphology, Cellular Assembly and Organization, Cellular Development, Cellular Function and Maintenance, Cellular Growth and Proliferation, Embryonic Development, Nervous System Development and Function, Organismal Development, Tissue Development	branching	Branching of axons	0.00435					STAT3,EGR3	2
Cellular Development, Cellular Growth and Proliferation	colony formation	Colony formation of carcinoma cell lines	0.00452					ZEB1,EGR1	2
Cell Death and Survival	apoptosis	Apoptosis of lung cancer cell lines	0.00461					REST,STAT3,ZEB1	3
Developmental Disorder, Embryonic Development, Organismal Development, Tissue Morphology	abnormal morphology	Abnormal morphology of cephalic flexure	0.00465					REST	1
Cell Death and Survival	apoptosis	Apoptosis of germinal center B lymphocytes	0.00465					STAT3	1
Cell Cycle, Gene Expression	binding	Binding of CCAAT element	0.00465					TFCP2	1
Cellular Development, Cellular Growth and Proliferation, Hematological System Development and Function	colony formation	Colony formation of B-lymphocyte derived cell lines	0.00465					STAT3	1
Cell Cycle, Cell-To-Cell Signaling and Interaction, Cellular Growth and Proliferation	contact growth inhibition	Contact growth inhibition of lymphoma cell lines	0.00465					EGR1	1
Cell-mediated Immune Response, Cellular Development, Cellular Function and Maintenance, Cellular Growth and Proliferation, Embryonic Development, Hematological System Development and Function, Hematopoiesis, Lymphoid Tissue Structure and Development, Organ Development, Organismal Development, Tissue Development	differentiation	Differentiation of Tc17 cells	0.00465					STAT3	1
Drug Metabolism, Molecular Transport	efflux	Efflux of glutathione	0.00465					STAT3	1
Cellular Development, Reproductive System Development and Function	epithelial to mesenchymal transdifferentiation	Epithelial to mesenchymal transdifferentiation of breast cell lines	0.00465					ZEB1	1
Cell-To-Cell Signaling and Interaction, Cellular Growth and Proliferation, Nervous System Development and Function	excitation	Excitation of interneurons	0.00465					THAP1	1
Cellular Function and Maintenance, Hematological System Development and Function, Humoral Immune Response, Tissue Development	function	Function of germinal center B lymphocytes	0.00465					STAT3	1
Tox Functions for My Projects->2021 COVID V2G->newSNPeffectedTFlist - 2021-07-27 10:33 AM
Categories	Functions	Diseases or Functions Annotation	p-Value	Predicted Activation State	Activation z-score	Notes	Bias-corrected z-score	Molecules	# Molecules
Renal Necrosis/Cell Death	apoptosis	Apoptosis of kidney cell lines	7.68e-06					TCF12,STAT3,TCF3,TCF4,ZEB1	5
Liver Damage	damage	Damage of liver cells	0.000207					STAT3,EGR1	2
Liver Hyperplasia/Hyperproliferation	growth	Growth of hepatocellular adenoma	0.000932					STAT3	1
Liver Inflammation/Hepatitis	T-cell hepatitis	T-cell hepatitis	0.000932					STAT3	1
Liver Steatosis	alcoholic fatty liver disease	Alcoholic fatty liver disease	0.00279					STAT3	1
Renal Proliferation	contact growth inhibition	Contact growth inhibition of kidney cell lines	0.00279					STAT3	1
Liver Regeneration	regeneration	Liver Regeneration	0.00289					STAT3,EGR1	2
Liver Hyperplasia/Hyperproliferation	inflammatory hepatocellular adenoma	Inflammatory hepatocellular adenoma	0.00372					STAT3	1
Liver Damage	injury	Injury of hepatocytes	0.00372					EGR1	1
Cardiac Necrosis/Cell Death	quantity	Quantity of apoptotic cardiomyocytes	0.00558					STAT3	1
Renal Proliferation	proliferation	Proliferation of podocytes	0.00651					STAT3	1
Renal Necrosis/Cell Death	anoikis	Anoikis of kidney cell lines	0.00744					ZEB1	1
Cardiac Enlargement	pressure overload hypertrophy	Pressure overload hypertrophy	0.00929					STAT3	1
Cardiac Stenosis	stenosis	Stenosis of pulmonary valve	0.00929					STAT3	1
Liver Damage	hepatic injury	Hepatic injury	0.00954					STAT3,EGR1	2
Cardiac Enlargement	hypertrophy	Hypertrophy of myocardium	0.0102					STAT3	1
Increased Levels of Albumin	localization	Increased localization of albumin	0.0102					STAT3	1
Liver Hyperplasia/Hyperproliferation	hepatosplenic gamma-delta T-cell lymphoma	Hepatosplenic gamma-delta T-cell lymphoma	0.0121					STAT3	1
Hepatocellular carcinoma, Liver Hyperplasia/Hyperproliferation	progression	Progression of hepatocellular carcinoma	0.0121					STAT3	1
Cardiac Arrythmia	ventricular extrasystole	Ventricular extrasystole	0.0167					REST	1
Cardiac Proliferation	proliferation	Proliferation of cardiac fibroblasts	0.0221					STAT3	1
Liver Hyperplasia/Hyperproliferation	proliferation	Proliferation of liver cancer cells	0.0231					STAT3	1
Cardiac Fibrosis	fibrosis	Fibrosis of heart	0.0324					STAT3,EGR1	2
Liver Necrosis/Cell Death	apoptosis	Apoptosis of liver cell lines	0.0339					STAT3	1
Liver Damage	hepatotoxicity	Hepatotoxicity	0.0349					STAT3	1
Cardiac Damage	injury	Injury of heart	0.0385					STAT3	1
Renal Proliferation	proliferation	Proliferation of mesangial cells	0.0501					STAT3	1
Cardiac Arrythmia, Tachycardia	ventricular tachycardia	Ventricular tachycardia	0.0807					REST	1
Liver Inflammation/Hepatitis	inflammation	Inflammation of liver	0.0844					STAT3,EGR1	2
Hepatocellular carcinoma, Liver Hyperplasia/Hyperproliferation	development	Development of hepatocellular carcinoma	0.106					STAT3	1
Liver Necrosis/Cell Death	apoptosis	Apoptosis of hepatocytes	0.146					STAT3	1
Cardiac Enlargement	hypertrophy	Hypertrophy of cardiomyocytes	0.156					STAT3	1
Liver Cirrhosis	cirrhosis	Cirrhosis	0.286					EGR1	1
Glomerular Injury, Renal Inflammation, Renal Nephritis	glomerulonephritis	Glomerulonephritis	0.314					TCF4	1
Liver Fibrosis	fibrosis	Fibrosis of liver	0.323					STAT3	1
Liver Hyperplasia/Hyperproliferation	liver tumor	Liver tumor	0.351					TCF12,STAT3,RFX1,ZEB1,TFCP2,ZNF410,NRF1,ZFX,RFX5	9
Liver Hyperplasia/Hyperproliferation	liver carcinoma	Liver carcinoma	0.471					TCF12,STAT3,RFX1,TFCP2,ZNF410,NRF1,RFX5	7
Hepatocellular carcinoma, Liver Hyperplasia/Hyperproliferation	hepatocellular carcinoma	Hepatocellular carcinoma	0.59					STAT3,TFCP2	2
Regulator Effects for My Projects->2021 COVID V2G->newSNPeffectedTFlist - 2021-07-27 10:33 AM
Networks for My Projects->2021 COVID V2G->newSNPeffectedTFlist - 2021-07-27 10:33 AM
ID	Analysis	Molecules in Network	Score	Focus Molecules	Top Diseases and Functions
1	newSNPeffectedTFlist - 2021-07-27 10:33 AM	26s Proteasome,ASCL2,BHLHA15,CD3,Calcineurin protein(s),Cbp/p300,Ck2,Creb,EGR1,EGR2,EGR3,ERK1/2,Hdac,Histone h3,Histone h4,LDL,MAP2K1/2,Mek,NEUROD2,NRF1,OLIG2,PDGF BB,Pkc(s),REST,STAT3,TCF,TCF12,TCF3,TCF4,TCR,TFAP4,TFCP2,THAP1,Ubiquitin,ZEB1	48	17	Gene Expression, Cell-mediated Immune Response, Cellular Development
2	newSNPeffectedTFlist - 2021-07-27 10:33 AM	Akt,BC037156,DCTN1-ALK,ERK,ETV6-FGFR3,FGFR3-TACC3,GOLGA5-RET,HCG11,IFNG,IgG,Ige,Immunoglobulin,Insulin,LMNA-NTRK1,LRRC19,MHC II,Mapk,Miat,NFkB (complex),P38 MAPK,PTCSC1,PWWP2A-ROS1,RAS,RFX1,RFX2,RFX5,SLC28A1,Tnfrsf22/Tnfrsf23,UBE2L3-KRAS,Vegf,ZFX,atheronal A,cytokine,ethylene glycol,lacto-N-fucopentaose III	8	4	Cancer, Dermatological Diseases and Conditions, Organismal Injury and Abnormalities
3	newSNPeffectedTFlist - 2021-07-27 10:33 AM	ABHD8,BLZF1,CCNG2,DPEP2NB,FAM9B,FSD2,GCOM1,HOXB2,IQUB,IRAK1BP1,LIMS1,LNX2,MEOX1,NDUFAB1,NOSIP,PNMA1,POGZ,POLR2G,POLR2M,POU6F2,PPM1K,PPP1R16B,RAB3IP,RASSF3,RCN1,RPRD1A,SERPINB2,SERTAD1,TRIM35,TSGA10,UHRF2,VBP1,ZNF24,ZNF397,ZNF410	2	1	Cancer, Organismal Injury and Abnormalities, Renal and Urological Disease
My Lists for My Projects->2021 COVID V2G->newSNPeffectedTFlist - 2021-07-27 10:33 AM
My Lists	-log(p-value)	Ratio	Molecules
Tox Lists for My Projects->2021 COVID V2G->newSNPeffectedTFlist - 2021-07-27 10:33 AM
Ingenuity Toxicity Lists	-log(p-value)	Ratio	Molecules
Renal Necrosis/Cell Death	3.63	0.008	STAT3,TCF12,TCF3,TCF4,ZEB1
Increases Liver Damage	2.45	0.0211	STAT3,EGR1
Primary Glomerulonephritis Biomarker Panel (Human)	1.99	0.0909	EGR1
Cardiac Fibrosis	1.52	0.00678	STAT3,EGR1
Oxidative Stress	1.29	0.0175	STAT3
Acute Renal Failure Panel (Rat)	1.25	0.0161	EGR1
Increases Renal Nephritis	1.24	0.0159	TCF4
Increases Cardiac Proliferation	1.14	0.0123	STAT3
Increases Liver Hepatitis	1.08	0.0109	STAT3
Decreases Transmembrane Potential of Mitochondria and Mitochondrial Membrane	0.929	0.00746	TCF3
Increases Liver Hyperplasia/Hyperproliferation	0.917	0.00725	STAT3
Increases Glomerular Injury	0.888	0.00676	TCF4
Increases Renal Proliferation	0.864	0.00637	STAT3
Cardiac Necrosis/Cell Death	0.59	0.00316	STAT3
Liver Necrosis/Cell Death	0.573	0.00302	STAT3
Cardiac Hypertrophy	0.487	0.00239	STAT3
My Pathways for My Projects->2021 COVID V2G->newSNPeffectedTFlist - 2021-07-27 10:33 AM
My Pathways	-log(p-value)	Ratio	Molecules
Tcf7 top upstream regulatory network	2.19	0.143	STAT3
IFNG upstream regulator network	1.73	0.05	STAT3
FOXP3 regulatory network in cko Treg	1.69	0.0455	STAT3
BCL6 upstream regulaory network	1.69	0.0455	STAT3
FOXP3 top regulated network	1.65	0.0417	STAT3
IL2 regultory effect network	1.15	0.00423	STAT3,EGR1
Analysis Ready Molecules for My Projects->2021 COVID V2G->newSNPeffectedTFlist - 2021-07-27 10:33 AM
ID	Symbol
ASCL2	ASCL2
BHLHA15	BHLHA15
EGR1	EGR1
EGR2	EGR2
EGR3	EGR3
NEUROD2	NEUROD2
NRF1	NRF1
OLIG2	OLIG2
REST	REST
RFX1	RFX1
RFX2	RFX2
RFX5	RFX5
STAT3	STAT3
TCF12	TCF12
TCF3	TCF3
TCF4	TCF4
TFAP4	TFAP4
TFCP2	TFCP2
THAP1	THAP1
ZEB1	ZEB1
ZFX	ZFX
ZNF410	ZNF410
